# Supplementary material for: Spatiotemporal modeling of ecological and sociological predictors of West Nile virus in Suffolk County, NY, mosquitoes
Source: Ecosphere. Author manuscript; Available in PMC 2018 Aug 22. (PMC6104833; doi:10.1002/ecs2.1854)
Supplement: 1 [file NIHMS983434-supplement-1.zip › DataS1CorrMatrix.csv]

	Result	AREIS_SepticCount1km	NDVI	Open.Water	Developed..Open.Space	Developed..Low.Intensity	Developed..Medium.Intensity	Developed..High.Intensity	Barren.Land	Deciduous.Forest	Evergreen.Forest	Mixed.Forest	Shrub.Scrub	Herbaceous	Hay.Pasture	Cultivated.Crops	Woody.Wetlands	Emergent.Herbaceous.Wetlands	Beach	TidalMarsh	Water	Dunes	Muck	GravelPits	GradedSoils	MadeLand	MuckySand	DredgedMaterial	UrbanLand	RechargeBasin	DuneLand	Escarpments	SandyLoam	SiltyLoam	Haven.Soils	Sand	LoamySand	Loam	CutNFill	WkMeanPrcp	WkMeanTmax	WkMeanTmin	WkMeanPrcpLag1	WkMeanTmaxLag1	WkMeanTminLag1	WkMeanPrcpLag2	WkMeanTmaxLag2	WkMeanTminLag2
Result	1	0.114148074	-0.01492599	-0.135514813	0.122014114	0.10975756	0.152825112	0.097185869	-0.111858213	-0.11207305	-0.114225849	-0.017571884	-0.068664006	-0.083511063	-0.066928654	-0.069948087	-0.061434947	-0.127848734	-0.126264869	-0.01879537	0.06698582	0.021405813	-0.056919668	0.041701856	0.045548817	0.030140967	0.016436441	-0.120776713	0.112025213	0.103830191	-0.117601956	-0.021306363	-0.017529665	0.011103666	0.094845086	-0.116426659	-0.04666987	0.085523456	0.133356604	0.017213213	0.124488827	0.116473367	-0.066310017	0.189744249	0.178487429	-0.058240561	0.223174062	0.22447183
AREIS_SepticCount1km	0.114148074	1	0.347856292	-0.277892892	0.725434731	0.393512636	-0.19160417	-0.262733766	-0.224167029	-0.1135682	-0.216661573	0.036572544	-0.13225185	-0.117626218	-0.160190859	-0.161772185	-0.30642219	-0.245297023	-0.276047164	0.169022913	0.428163259	0.286595781	-0.25523108	0.053580968	0.340747973	0.14941925	-0.382314819	-0.258507129	-0.075197762	0.175873719	-0.238020425	-0.060868643	-0.011164416	0.214916775	0.501473053	-0.34122699	-0.098148444	0.139778402	0.238529263	-0.006545748	0.024305701	-0.026088893	-0.022360718	0.009851208	-0.054024727	-0.023781301	-0.004917943	-0.059702511
NDVI	-0.01492599	0.347856292	1	-0.502523233	0.486351702	-0.144432463	-0.478691942	-0.591786734	-0.47303667	0.687126085	0.177513446	0.265173641	0.219636484	0.270527654	0.065465367	-0.00022641	0.273629218	-0.016425703	-0.545892141	0.348763318	0.463963413	0.421324673	0.208847254	0.010253805	0.127036015	0.176607864	-0.086915322	-0.271144396	-0.461665329	-0.072349207	-0.527149482	0.144053075	0.33137949	0.351104507	0.230919221	-0.121779449	0.456045483	0.145798797	-0.018056285	-0.012611808	0.063013605	0.014517644	-0.048454122	0.015808704	-0.042406664	-0.043887065	-0.014245434	-0.066515247
Open.Water	-0.135514813	-0.277892892	-0.502523233	1	-0.39414122	-0.1702512	-0.305440362	-0.127621312	0.824169848	-0.228831637	0.096876399	0.076201059	-0.040073096	-0.039399558	-0.127104939	-0.12676357	-0.070342467	0.295101061	0.928976353	-0.194936626	-0.3247588	-0.317006136	-0.151766357	-0.166818015	-0.08997393	-0.106595127	-0.113993415	0.520232887	-0.13465618	-0.220046118	0.909765816	0.020660055	-0.410577462	-0.197074824	-0.145792115	0.261601512	-0.417971857	-0.421064577	-0.326406186	0.044137668	-0.106692158	-0.077374014	0.090940004	-0.054545395	-0.007178309	0.087214653	-0.031381724	0.006510485
Developed..Open.Space	0.122014114	0.725434731	0.486351702	-0.39414122	1	0.409222681	-0.279904596	-0.193326613	-0.409495943	-0.035910978	-0.062274641	0.140100555	-0.104594808	-0.120013723	-0.244757904	-0.252004369	-0.22352471	-0.3419625	-0.343684376	0.24249497	0.563158282	0.403694118	-0.128430864	0.198542828	0.307224376	0.075359308	-0.302925523	-0.272631525	-0.082803741	0.191611678	-0.348535279	-0.039663631	0.008103189	0.310589284	0.577603377	-0.39823452	0.037071226	0.145200386	0.314639113	0.006696852	0.052978168	-0.010093311	0.001655004	0.041399574	-0.031356056	-0.026932623	0.028404112	-0.047544738
Developed..Low.Intensity	0.10975756	0.393512636	-0.144432463	-0.1702512	0.409222681	1	0.140091411	0.135751656	-0.316896306	-0.477310774	0.102968047	-0.091197738	-0.28265185	-0.235936564	-0.261877505	-0.189964858	-0.310158108	-0.329484094	0.008876726	-0.194876965	0.004668371	-0.101135934	-0.234822294	0.020350417	0.061869266	0.036784134	-0.105641904	-0.106342397	0.136065853	0.23788749	-0.023620265	-0.103248797	-0.148793843	-0.08325497	0.141128288	-0.057449576	-0.291551397	0.123585202	0.202314648	0.044831003	-0.017206775	-0.030454642	0.073298452	0.013828501	-0.004720574	0.019683973	0.047533481	-0.012270489
Developed..Medium.Intensity	0.152825112	-0.19160417	-0.478691942	-0.305440362	-0.279904596	0.140091411	1	0.726936458	-0.257130992	-0.445453841	-0.308605612	-0.116348435	-0.214417334	-0.245349837	-0.18717359	-0.133160674	-0.080656469	-0.231638947	-0.29283003	-0.277196737	-0.231937711	-0.262577547	0.018739247	0.072311564	-0.0743875	-0.057405025	0.454910204	-0.249154462	0.544082816	0.11641127	-0.269435334	-0.070592661	0.116319034	-0.22000009	-0.177283943	-0.113399535	-0.127450811	0.143260519	0.431716228	-0.035728949	0.045825014	0.091233755	-0.068768853	0.042594528	0.075187409	-0.055233331	0.044411547	0.084587035
Developed..High.Intensity	0.097185869	-0.262733766	-0.591786734	-0.127621312	-0.193326613	0.135751656	0.726936458	1	-0.153549463	-0.393070069	-0.200237945	-0.03700441	-0.181668741	-0.201196322	-0.186024887	-0.17620302	-0.100583013	-0.253687154	-0.103517684	-0.292649724	-0.235637858	-0.268984626	0.022801746	0.121095209	-0.01576875	-0.159922435	0.172666594	-0.132067033	0.679095284	0.288032923	-0.109811716	-0.062906745	-0.006371574	-0.194516556	-0.099966753	-0.062904135	-0.156726935	0.035124676	0.218336033	-0.009147098	0.01937921	0.058483936	-0.01729569	0.02406192	0.057735901	-0.026964817	0.039958647	0.073718861
Barren.Land	-0.111858213	-0.224167029	-0.47303667	0.824169848	-0.409495943	-0.316896306	-0.257130992	-0.153549463	1	-0.126743919	-0.03340308	-0.063186661	-0.008813539	-0.040490059	-0.068607253	-0.07714748	-0.115428376	0.240719537	0.761585648	-0.211662208	-0.206919427	-0.285054365	-0.171131529	0.046911672	-0.073197917	-0.080787514	-0.139633228	0.423485556	-0.073966692	-0.179231965	0.770647171	0.008860398	-0.442998894	-0.16335603	-0.156946794	0.222489667	-0.285114713	-0.329074624	-0.332507189	0.011568303	-0.082005802	-0.055544392	0.036937577	-0.043899453	-0.002528212	0.06851581	-0.0392341	0.012905879
Deciduous.Forest	-0.11207305	-0.1135682	0.687126085	-0.228831637	-0.035910978	-0.477310774	-0.445453841	-0.393070069	-0.126743919	1	0.34188139	0.09796377	0.26752633	0.433419814	0.115123274	0.047368401	0.309801274	0.030046094	-0.229521602	0.218184016	0.278859867	0.143084985	0.185037502	0.017124717	-0.037622323	0.161012999	-0.143188391	-0.079766253	-0.344057661	-0.224315173	-0.234668564	0.198847537	0.20409272	0.266898629	-0.074282032	0.124606422	0.479755872	-0.01984404	-0.306583228	-0.010035279	0.031038499	0.011411432	-0.023476627	-0.004400068	-0.017674364	-0.021141211	-0.029394141	-0.038386296
Evergreen.Forest	-0.114225849	-0.216661573	0.177513446	0.096876399	-0.062274641	0.102968047	-0.308605612	-0.200237945	-0.03340308	0.34188139	1	0.163545986	0.010204386	0.157075592	-0.055069236	-0.072010184	0.037498061	-0.08115772	0.193645746	0.072336017	-0.046181877	0.124716441	0.052274222	-0.109447082	-0.11316083	0.076041428	-0.112308101	0.04247452	-0.255357192	-0.192520955	0.157880928	-0.03200379	0.049772864	-0.059147522	-0.162786446	0.328056925	0.063675356	-0.106929441	-0.275648765	0.036234781	-0.002938082	-0.013106838	0.077548414	0.000424905	0.005847325	0.042841747	0.014859551	-0.01903486
Mixed.Forest	-0.017571884	0.036572544	0.265173641	0.076201059	0.140100555	-0.091197738	-0.116348435	-0.03700441	-0.063186661	0.09796377	0.163545986	1	0.073036164	-0.000482644	-0.078567478	-0.059804781	-0.018147856	-0.136506457	-0.085583017	0.002214872	0.179343684	0.110324562	-0.031995954	-0.023988992	0.054104443	0.036647283	-0.099745284	-0.101656436	-0.177753951	-0.001656759	-0.06389174	-0.025802024	0.111327958	0.231553687	0.037964799	-0.06285638	0.004115068	0.053577134	-0.096032362	-0.000272779	0.047243819	0.03085111	-0.00565595	0.030850905	0.011691214	0.00060019	0.02441399	0.003751756
Shrub.Scrub	-0.068664006	-0.13225185	0.219636484	-0.040073096	-0.104594808	-0.28265185	-0.214417334	-0.181668741	-0.008813539	0.26752633	0.010204386	0.073036164	1	0.655087809	0.075431295	0.107400884	0.276603412	0.40329102	-0.111240906	-0.005778128	-0.032448705	-0.091055274	0.056719876	-0.045009513	-0.105700729	0.004698805	0.132890778	0.297519613	-0.147205213	-0.203261686	-0.099945675	-0.03329311	0.267501258	-0.005154183	-0.004843114	0.136445877	0.298343201	-0.099236785	-0.123198328	-0.0072066	0.001654481	-0.000456305	-0.005871764	-0.009665343	-1.78E-05	0.009157087	-0.01271044	-0.001953775
Herbaceous	-0.083511063	-0.117626218	0.270527654	-0.039399558	-0.120013723	-0.235936564	-0.245349837	-0.201196322	-0.040490059	0.433419814	0.157075592	-0.000482644	0.655087809	1	0.007257514	-0.042045881	0.180882174	0.302712678	-0.053706484	0.012737037	-0.0803876	-0.049737097	-0.025757474	-0.071008679	-0.035027153	-0.031968383	-0.055634519	0.221280174	-0.109099215	-0.163034067	-0.042185666	0.102581482	0.33413688	-0.006354541	-0.155156733	0.181436911	0.265663319	-0.121270993	-0.251074957	0.000392465	-0.00754855	-0.004572383	0.008013415	-0.029898714	-0.015303516	0.018342813	-0.031620485	-0.015335695
Hay.Pasture	-0.066928654	-0.160190859	0.065465367	-0.127104939	-0.244757904	-0.261877505	-0.18717359	-0.186024887	-0.068607253	0.115123274	-0.055069236	-0.078567478	0.075431295	0.007257514	1	0.632896365	-0.083592198	0.008840891	-0.110579519	0.389679361	0.006252419	0.357408649	0.019939728	-0.043910613	-0.064858327	0.025790821	-0.145755842	-0.081427301	-0.165571589	0.082448326	-0.110185207	-0.008351631	-0.005540757	0.054017856	-0.106085608	-0.090225652	0.137424855	0.290693609	-0.238912326	-0.00908998	0.002079796	-0.010276953	-0.015705765	-0.006696009	-0.019667671	-0.017705004	-0.011231934	-0.024911961
Cultivated.Crops	-0.069948087	-0.161772185	-0.00022641	-0.12676357	-0.252004369	-0.189964858	-0.133160674	-0.17620302	-0.07714748	0.047368401	-0.072010184	-0.059804781	0.107400884	-0.042045881	0.632896365	1	-0.122215891	0.134115633	-0.116132919	0.421131739	-0.01389436	0.359280711	0.034103495	-0.086860518	-0.070231166	-0.022835533	-0.160698417	-0.108500863	-0.168508002	-0.045652065	-0.108872141	-0.024459842	0.072658798	0.201018331	-0.125551081	0.037593193	0.279416748	0.291182689	-0.271514935	-0.016265262	-0.029615342	-0.047433746	-0.009881667	-0.04048	-0.060303093	-0.000364585	-0.030095645	-0.050532522
Woody.Wetlands	-0.061434947	-0.30642219	0.273629218	-0.070342467	-0.22352471	-0.310158108	-0.080656469	-0.100583013	-0.115428376	0.309801274	0.037498061	-0.018147856	0.276603412	0.180882174	-0.083592198	-0.122215891	1	0.224508533	-0.139327886	-0.129417717	-0.205353805	-0.171018703	0.582974606	-0.149005881	-0.065937868	-0.081743974	0.618353166	0.103321316	-0.19736675	-0.163907182	-0.121626733	0.071179361	0.268713782	-0.13746611	-0.141643687	0.123333889	0.359868818	-0.285164813	0.089509003	-0.008643029	0.044985627	0.061689766	-0.010063043	0.024713467	0.048917594	-0.005600577	0.007360311	0.036164838
Emergent.Herbaceous.Wetlands	-0.127848734	-0.245297023	-0.016425703	0.295101061	-0.3419625	-0.329484094	-0.231638947	-0.253687154	0.240719537	0.030046094	-0.08115772	-0.136506457	0.40329102	0.302712678	0.008840891	0.134115633	0.224508533	1	0.178236088	-0.129327472	-0.32892809	-0.260406057	0.078391315	-0.182719821	-0.116073621	-0.14760312	0.194505347	0.610083937	-0.162329036	-0.249035095	0.141609525	-0.031293666	0.254202336	-0.15673346	-0.209989132	0.443432804	0.060949755	-0.294289655	-0.248932173	0.007262595	-0.090902329	-0.063092781	0.007559265	-0.082492036	-0.051338611	0.058056559	-0.070913533	-0.016904843
Beach	-0.126264869	-0.276047164	-0.545892141	0.928976353	-0.343684376	0.008876726	-0.29283003	-0.103517684	0.761585648	-0.229521602	0.193645746	-0.085583017	-0.111240906	-0.053706484	-0.110579519	-0.116132919	-0.139327886	0.178236088	1	-0.202277548	-0.268617913	-0.308857537	-0.225818387	-0.139225411	-0.088952191	-0.117929126	-0.158193594	0.493659014	-0.123400294	-0.18907896	0.941075968	-0.003474127	-0.489316764	-0.178579273	-0.154152448	0.275192159	-0.445187254	-0.360501821	-0.351945397	0.057462269	-0.116170643	-0.089811125	0.112946391	-0.048170078	-0.002846476	0.081228424	-0.014790296	0.004676748
TidalMarsh	-0.01879537	0.169022913	0.348763318	-0.194936626	0.24249497	-0.194876965	-0.277196737	-0.292649724	-0.211662208	0.218184016	0.072336017	0.002214872	-0.005778128	0.012737037	0.389679361	0.421131739	-0.129417717	-0.129327472	-0.202277548	1	0.340788242	0.709523754	0.201576017	-0.008725175	0.035411239	-0.000801741	-0.310897565	-0.17787237	-0.206750166	-0.114634303	-0.222459897	-0.016938386	0.087858551	0.267613022	0.362584852	-0.261452042	0.116738727	0.245237235	-0.059739505	-0.009687745	0.000306295	-0.038643932	-0.021994684	-0.021549443	-0.067486366	-0.012647518	-0.036922123	-0.078032847
Water	0.06698582	0.428163259	0.463963413	-0.3247588	0.563158282	0.004668371	-0.231937711	-0.235637858	-0.206919427	0.278859867	-0.046181877	0.179343684	-0.032448705	-0.0803876	0.006252419	-0.01389436	-0.205353805	-0.32892809	-0.268617913	0.340788242	1	0.443798046	-0.243929971	0.225235219	0.182276821	0.184706884	-0.304982006	-0.283362522	-0.164472863	0.004897323	-0.27248754	-0.020827001	-0.12113157	0.454030109	0.353482273	-0.272986419	0.038577228	0.315560216	-0.022263401	-0.009792484	0.056367664	8.04E-06	-0.022125206	0.038650611	-0.019175134	-0.02867142	0.022641929	-0.035001764
Dunes	0.021405813	0.286595781	0.421324673	-0.317006136	0.403694118	-0.101135934	-0.262577547	-0.268984626	-0.285054365	0.143084985	0.124716441	0.110324562	-0.091055274	-0.049737097	0.357408649	0.359280711	-0.171018703	-0.260406057	-0.308857537	0.709523754	0.443798046	1	0.090456211	0.152575655	0.215086388	0.063048783	-0.350808857	-0.29225432	-0.115468614	0.137243307	-0.321561966	-0.044281848	0.10530048	0.267428857	0.273464492	-0.371238756	0.233102419	0.42097719	-0.121457583	-0.018163373	0.052174315	0.00440853	-0.026143685	0.024403401	-0.030587093	-0.021980868	0.0019036	-0.051554457
Muck	-0.056919668	-0.25523108	0.208847254	-0.151766357	-0.128430864	-0.234822294	0.018739247	0.022801746	-0.171131529	0.185037502	0.052274222	-0.031995954	0.056719876	-0.025757474	0.019939728	0.034103495	0.582974606	0.078391315	-0.225818387	0.201576017	-0.243929971	0.090456211	1	0.00637638	-0.082892668	-0.019881217	0.373508601	-0.057012672	-0.150539829	-0.122593311	-0.227888107	0.109595955	0.312558461	-0.106092334	-0.079736466	-0.02768544	0.412298751	-0.109137972	0.199816966	-0.017000822	0.026306023	0.038459617	-0.036425927	0.004339802	0.010782926	-0.030435116	-0.022736938	-0.004436517
GravelPits	0.041701856	0.053580968	0.010253805	-0.166818015	0.198542828	0.020350417	0.072311564	0.121095209	0.046911672	0.017124717	-0.109447082	-0.023988992	-0.045009513	-0.071008679	-0.043910613	-0.086860518	-0.149005881	-0.182719821	-0.139225411	-0.008725175	0.225235219	0.152575655	0.00637638	1	-0.081878564	0.145715308	-0.13160049	-0.154678761	0.076124656	0.12780537	-0.130341251	-0.026746654	-0.142077888	-0.084504231	-0.019481496	-0.092348542	0.317882811	0.214137336	0.044492771	-0.011866179	0.021067888	0.019561189	-0.025557326	0.019218382	0.01354083	-0.031023304	0.025918799	0.007758669
GradedSoils	0.045548817	0.340747973	0.127036015	-0.08997393	0.307224376	0.061869266	-0.0743875	-0.01576875	-0.073197917	-0.037622323	-0.11316083	0.054104443	-0.105700729	-0.035027153	-0.064858327	-0.070231166	-0.065937868	-0.116073621	-0.088952191	0.035411239	0.182276821	0.215086388	-0.082892668	-0.081878564	1	-0.069273866	-0.120452754	-0.0988387	0.292815975	0.305775884	-0.08319748	0.285767426	-0.120854902	0.604803462	0.231397475	-0.252597879	-0.195569079	-0.034572277	-0.046807629	-0.021671504	0.027347366	0.022766087	-0.003983407	0.015383113	0.010789961	-0.013401461	0.001316899	-0.003017546
MadeLand	0.030140967	0.14941925	0.176607864	-0.106595127	0.075359308	0.036784134	-0.057405025	-0.159922435	-0.080787514	0.161012999	0.076041428	0.036647283	0.004698805	-0.031968383	0.025790821	-0.022835533	-0.081743974	-0.14760312	-0.117929126	-0.000801741	0.184706884	0.063048783	-0.019881217	0.145715308	-0.069273866	1	-0.048918465	-0.131025548	-0.156364326	-0.008270893	-0.110363238	-0.021946852	-0.03799094	-0.044574339	0.028262053	0.023578247	0.122161725	0.018050661	0.072896294	-0.012286936	0.038793324	0.024547038	-0.015523837	0.031522103	0.023184469	-0.021447276	0.019875141	0.003312503
MuckySand	0.016436441	-0.382314819	-0.086915322	-0.113993415	-0.302925523	-0.105641904	0.454910204	0.172666594	-0.139633228	-0.143188391	-0.112308101	-0.099745284	0.132890778	-0.055634519	-0.145755842	-0.160698417	0.618353166	0.194505347	-0.158193594	-0.310897565	-0.304982006	-0.350808857	0.373508601	-0.13160049	-0.120452754	-0.048918465	1	0.082415087	0.039436698	-0.162976093	-0.114458184	-0.036578677	0.221369853	-0.242488005	-0.217984325	0.104751902	0.10953765	-0.283926145	0.434696648	-0.020845424	0.035487249	0.075819626	-0.029833468	0.029197874	0.074253303	-0.020365051	0.020916605	0.065923933
DredgedMaterial	-0.120776713	-0.258507129	-0.271144396	0.520232887	-0.272631525	-0.106342397	-0.249154462	-0.132067033	0.423485556	-0.079766253	0.04247452	-0.101656436	0.297519613	0.221280174	-0.081427301	-0.108500863	0.103321316	0.610083937	0.493659014	-0.17787237	-0.283362522	-0.29225432	-0.057012672	-0.154678761	-0.0988387	-0.131025548	0.082415087	1	-0.022296893	-0.209108249	0.385906962	-0.032680544	-0.034581687	-0.187108834	-0.176942958	0.346868096	-0.179122991	-0.355673437	-0.270415468	0.019830678	-0.08707891	-0.064525452	0.076512225	-0.056311398	-0.002417059	0.088746803	-0.054204432	-0.000851648
UrbanLand	0.112025213	-0.075197762	-0.461665329	-0.13465618	-0.082803741	0.136065853	0.544082816	0.679095284	-0.073966692	-0.344057661	-0.255357192	-0.177753951	-0.147205213	-0.109099215	-0.165571589	-0.168508002	-0.19736675	-0.162329036	-0.123400294	-0.206750166	-0.164472863	-0.115468614	-0.150539829	0.076124656	0.292815975	-0.156364326	0.039436698	-0.022296893	1	0.532838573	-0.131206144	-0.039092482	-0.203403073	0.025910543	0.202552694	-0.117731997	-0.357767467	0.144697134	0.061233732	-0.018405398	0.018816783	0.052144925	-0.016884178	0.01220859	0.046665929	-0.013073116	0.017817172	0.05976773
RechargeBasin	0.103830191	0.175873719	-0.072349207	-0.220046118	0.191611678	0.23788749	0.11641127	0.288032923	-0.179231965	-0.224315173	-0.192520955	-0.001656759	-0.203261686	-0.163034067	0.082448326	-0.045652065	-0.163907182	-0.249035095	-0.18907896	-0.114634303	0.004897323	0.137243307	-0.122593311	0.12780537	0.305775884	-0.008270893	-0.162976093	-0.209108249	0.532838573	1	-0.177048669	-0.03693538	-0.242329145	0.169294245	0.235270862	-0.329347687	-0.153905458	0.410057425	-0.099412027	0.00083858	0.015270144	0.01971663	-0.020411853	0.005621019	-0.002585498	-0.025398854	0.009012093	0.00151444
DuneLand	-0.117601956	-0.238020425	-0.527149482	0.909765816	-0.348535279	-0.023620265	-0.269435334	-0.109811716	0.770647171	-0.234668564	0.157880928	-0.06389174	-0.099945675	-0.042185666	-0.110185207	-0.108872141	-0.121626733	0.141609525	0.941075968	-0.222459897	-0.27248754	-0.321561966	-0.227888107	-0.130341251	-0.08319748	-0.110363238	-0.114458184	0.385906962	-0.131206144	-0.177048669	1	-0.023520481	-0.46705366	-0.173055975	-0.149193713	0.198518509	-0.438362244	-0.353847995	-0.332833362	0.041660009	-0.108276183	-0.080348966	0.097808897	-0.051491982	-0.004451325	0.06323497	-0.013826822	0.005358605
Escarpments	-0.021306363	-0.060868643	0.144053075	0.020660055	-0.039663631	-0.103248797	-0.070592661	-0.062906745	0.008860398	0.198847537	-0.03200379	-0.025802024	-0.03329311	0.102581482	-0.008351631	-0.024459842	0.071179361	-0.031293666	-0.003474127	-0.016938386	-0.020827001	-0.044281848	0.109595955	-0.026746654	0.285767426	-0.021946852	-0.036578677	-0.032680544	-0.039092482	-0.03693538	-0.023520481	1	0.09441952	0.185380744	-0.008475256	-0.072059403	0.00795856	-0.057068316	-0.04904927	0.004839816	-0.01855951	-0.009445029	0.018346804	-0.015126235	-0.007028574	-0.013219853	-0.010304587	-0.006834461
SandyLoam	-0.017529665	-0.011164416	0.33137949	-0.410577462	0.008103189	-0.148793843	0.116319034	-0.006371574	-0.442998894	0.20409272	0.049772864	0.111327958	0.267501258	0.33413688	-0.005540757	0.072658798	0.268713782	0.254202336	-0.489316764	0.087858551	-0.12113157	0.10530048	0.312558461	-0.142077888	-0.120854902	-0.03799094	0.221369853	-0.034581687	-0.203403073	-0.242329145	-0.46705366	0.09441952	1	-0.034224002	-0.130598588	-0.060618315	0.436161894	-0.03663712	0.0337578	-0.025784877	0.033229561	0.034408134	-0.054569957	0.000928418	-0.001388816	-0.018746348	-0.008459486	0.008997015
SiltyLoam	0.011103666	0.214916775	0.351104507	-0.197074824	0.310589284	-0.08325497	-0.22000009	-0.194516556	-0.16335603	0.266898629	-0.059147522	0.231553687	-0.005154183	-0.006354541	0.054017856	0.201018331	-0.13746611	-0.15673346	-0.178579273	0.267613022	0.454030109	0.267428857	-0.106092334	-0.084504231	0.604803462	-0.044574339	-0.242488005	-0.187108834	0.025910543	0.169294245	-0.173055975	0.185380744	-0.034224002	1	0.288782871	-0.29433497	-0.042460286	0.185789281	-0.191734936	-0.019191287	0.01323313	-0.007840449	-0.014391658	-0.001685774	-0.021161668	-0.015243298	-0.014519626	-0.027978375
Haven.Soils	0.094845086	0.501473053	0.230919221	-0.145792115	0.577603377	0.141128288	-0.177283943	-0.099966753	-0.156946794	-0.074282032	-0.162786446	0.037964799	-0.004843114	-0.155156733	-0.106085608	-0.125551081	-0.141643687	-0.209989132	-0.154152448	0.362584852	0.353482273	0.273464492	-0.079736466	-0.019481496	0.231397475	0.028262053	-0.217984325	-0.176942958	0.202552694	0.235270862	-0.149193713	-0.008475256	-0.130598588	0.288782871	1	-0.425253606	-0.291626828	0.171100152	0.165077239	0.017501616	0.01131074	-0.015380336	0.011459483	0.005469009	-0.026088595	-0.005069259	-0.000532353	-0.031913381
Sand	-0.116426659	-0.34122699	-0.121779449	0.261601512	-0.39823452	-0.057449576	-0.113399535	-0.062904135	0.222489667	0.124606422	0.328056925	-0.06285638	0.136445877	0.181436911	-0.090225652	0.037593193	0.123333889	0.443432804	0.275192159	-0.261452042	-0.272986419	-0.371238756	-0.02768544	-0.092348542	-0.252597879	0.023578247	0.104751902	0.346868096	-0.117731997	-0.329347687	0.198518509	-0.072059403	-0.060618315	-0.29433497	-0.425253606	1	0.042379096	-0.556747862	-0.095680372	0.014211939	-0.050321004	-0.033665879	0.02842913	-0.030159756	-0.003955122	0.047797168	-0.011899215	0.007273271
LoamySand	-0.04666987	-0.098148444	0.456045483	-0.417971857	0.037071226	-0.291551397	-0.127450811	-0.156726935	-0.285114713	0.479755872	0.063675356	0.004115068	0.298343201	0.265663319	0.137424855	0.279416748	0.359868818	0.060949755	-0.445187254	0.116738727	0.038577228	0.233102419	0.412298751	0.317882811	-0.195569079	0.122161725	0.10953765	-0.179122991	-0.357767467	-0.153905458	-0.438362244	0.00795856	0.436161894	-0.042460286	-0.291626828	0.042379096	1	0.030652807	0.048598431	-0.026509538	0.064186176	0.044833446	-0.060629391	0.0316574	0.0065029	-0.045186823	0.015488731	0.001338998
Loam	0.085523456	0.139778402	0.145798797	-0.421064577	0.145200386	0.123585202	0.143260519	0.035124676	-0.329074624	-0.01984404	-0.106929441	0.053577134	-0.099236785	-0.121270993	0.290693609	0.291182689	-0.285164813	-0.294289655	-0.360501821	0.245237235	0.315560216	0.42097719	-0.109137972	0.214137336	-0.034572277	0.018050661	-0.283926145	-0.355673437	0.144697134	0.410057425	-0.353847995	-0.057068316	-0.03663712	0.185789281	0.171100152	-0.556747862	0.030652807	1	-0.200344815	-0.015085318	0.036453197	0.015337856	-0.04305519	0.010362013	-0.023317738	-0.041273907	0.003845777	-0.028502017
CutNFill	0.133356604	0.238529263	-0.018056285	-0.326406186	0.314639113	0.202314648	0.431716228	0.218336033	-0.332507189	-0.306583228	-0.275648765	-0.096032362	-0.123198328	-0.251074957	-0.238912326	-0.271514935	0.089509003	-0.248932173	-0.351945397	-0.059739505	-0.022263401	-0.121457583	0.199816966	0.044492771	-0.046807629	0.072896294	0.434696648	-0.270415468	0.061233732	-0.099412027	-0.332833362	-0.04904927	0.0337578	-0.191734936	0.165077239	-0.095680372	0.048598431	-0.200344815	1	-0.019027138	0.061182947	0.056297634	-0.043559791	0.05515242	0.035869079	-0.055124328	0.033429916	0.026091245
WkMeanPrcp	0.017213213	-0.006545748	-0.012611808	0.044137668	0.006696852	0.044831003	-0.035728949	-0.009147098	0.011568303	-0.010035279	0.036234781	-0.000272779	-0.0072066	0.000392465	-0.00908998	-0.016265262	-0.008643029	0.007262595	0.057462269	-0.009687745	-0.009792484	-0.018163373	-0.017000822	-0.011866179	-0.021671504	-0.012286936	-0.020845424	0.019830678	-0.018405398	0.00083858	0.041660009	0.004839816	-0.025784877	-0.019191287	0.017501616	0.014211939	-0.026509538	-0.015085318	-0.019027138	1	-0.225429693	-0.092052024	-0.026720633	0.037593825	-0.052977834	0.050497407	-0.090910358	-0.092983269
WkMeanTmax	0.124488827	0.024305701	0.063013605	-0.106692158	0.052978168	-0.017206775	0.045825014	0.01937921	-0.082005802	0.031038499	-0.002938082	0.047243819	0.001654481	-0.00754855	0.002079796	-0.029615342	0.044985627	-0.090902329	-0.116170643	0.000306295	0.056367664	0.052174315	0.026306023	0.021067888	0.027347366	0.038793324	0.035487249	-0.08707891	0.018816783	0.015270144	-0.108276183	-0.01855951	0.033229561	0.01323313	0.01131074	-0.050321004	0.064186176	0.036453197	0.061182947	-0.225429693	1	0.880043271	-0.118195662	0.62129974	0.611765801	-0.069677602	0.452502326	0.462648688
WkMeanTmin	0.116473367	-0.026088893	0.014517644	-0.077374014	-0.010093311	-0.030454642	0.091233755	0.058483936	-0.055544392	0.011411432	-0.013106838	0.03085111	-0.000456305	-0.004572383	-0.010276953	-0.047433746	0.061689766	-0.063092781	-0.089811125	-0.038643932	8.04E-06	0.00440853	0.038459617	0.019561189	0.022766087	0.024547038	0.075819626	-0.064525452	0.052144925	0.01971663	-0.080348966	-0.009445029	0.034408134	-0.007840449	-0.015380336	-0.033665879	0.044833446	0.015337856	0.056297634	-0.092052024	0.880043271	1	-0.127914203	0.629316496	0.643585756	-0.069654293	0.420846093	0.440657076
WkMeanPrcpLag1	-0.066310017	-0.022360718	-0.048454122	0.090940004	0.001655004	0.073298452	-0.068768853	-0.01729569	0.036937577	-0.023476627	0.077548414	-0.00565595	-0.005871764	0.008013415	-0.015705765	-0.009881667	-0.010063043	0.007559265	0.112946391	-0.021994684	-0.022125206	-0.026143685	-0.036425927	-0.025557326	-0.003983407	-0.015523837	-0.029833468	0.076512225	-0.016884178	-0.020411853	0.097808897	0.018346804	-0.054569957	-0.014391658	0.011459483	0.02842913	-0.060629391	-0.04305519	-0.043559791	-0.026720633	-0.118195662	-0.127914203	1	-0.270628235	-0.102202449	-0.020479294	-0.006317446	-0.093126721
WkMeanTmaxLag1	0.189744249	0.009851208	0.015808704	-0.054545395	0.041399574	0.013828501	0.042594528	0.02406192	-0.043899453	-0.004400068	0.000424905	0.030850905	-0.009665343	-0.029898714	-0.006696009	-0.04048	0.024713467	-0.082492036	-0.048170078	-0.021549443	0.038650611	0.024403401	0.004339802	0.019218382	0.015383113	0.031522103	0.029197874	-0.056311398	0.01220859	0.005621019	-0.051491982	-0.015126235	0.000928418	-0.001685774	0.005469009	-0.030159756	0.0316574	0.010362013	0.05515242	0.037593825	0.62129974	0.629316496	-0.270628235	1	0.857559687	-0.125665525	0.604578706	0.61257417
WkMeanTminLag1	0.178487429	-0.054024727	-0.042406664	-0.007178309	-0.031356056	-0.004720574	0.075187409	0.057735901	-0.002528212	-0.017674364	0.005847325	0.011691214	-1.78E-05	-0.015303516	-0.019667671	-0.060303093	0.048917594	-0.051338611	-0.002846476	-0.067486366	-0.019175134	-0.030587093	0.010782926	0.01354083	0.010789961	0.023184469	0.074253303	-0.002417059	0.046665929	-0.002585498	-0.004451325	-0.007028574	-0.001388816	-0.021161668	-0.026088595	-0.003955122	0.0065029	-0.023317738	0.035869079	-0.052977834	0.611765801	0.643585756	-0.102202449	0.857559687	1	-0.125776856	0.609738134	0.641586411
WkMeanPrcpLag2	-0.058240561	-0.023781301	-0.043887065	0.087214653	-0.026932623	0.019683973	-0.055233331	-0.026964817	0.06851581	-0.021141211	0.042841747	0.00060019	0.009157087	0.018342813	-0.017705004	-0.000364585	-0.005600577	0.058056559	0.081228424	-0.012647518	-0.02867142	-0.021980868	-0.030435116	-0.031023304	-0.013401461	-0.021447276	-0.020365051	0.088746803	-0.013073116	-0.025398854	0.06323497	-0.013219853	-0.018746348	-0.015243298	-0.005069259	0.047797168	-0.045186823	-0.041273907	-0.055124328	0.050497407	-0.069677602	-0.069654293	-0.020479294	-0.125665525	-0.125776856	1	-0.262164444	-0.105891283
WkMeanTmaxLag2	0.223174062	-0.004917943	-0.014245434	-0.031381724	0.028404112	0.047533481	0.044411547	0.039958647	-0.0392341	-0.029394141	0.014859551	0.02441399	-0.01271044	-0.031620485	-0.011231934	-0.030095645	0.007360311	-0.070913533	-0.014790296	-0.036922123	0.022641929	0.0019036	-0.022736938	0.025918799	0.001316899	0.019875141	0.020916605	-0.054204432	0.017817172	0.009012093	-0.013826822	-0.010304587	-0.008459486	-0.014519626	-0.000532353	-0.011899215	0.015488731	0.003845777	0.033429916	-0.090910358	0.452502326	0.420846093	-0.006317446	0.604578706	0.609738134	-0.262164444	1	0.872126825
WkMeanTminLag2	0.22447183	-0.059702511	-0.066515247	0.006510485	-0.047544738	-0.012270489	0.084587035	0.073718861	0.012905879	-0.038386296	-0.01903486	0.003751756	-0.001953775	-0.015335695	-0.024911961	-0.050532522	0.036164838	-0.016904843	0.004676748	-0.078032847	-0.035001764	-0.051554457	-0.004436517	0.007758669	-0.003017546	0.003312503	0.065923933	-0.000851648	0.05976773	0.00151444	0.005358605	-0.006834461	0.008997015	-0.027978375	-0.031913381	0.007273271	0.001338998	-0.028502017	0.026091245	-0.092983269	0.462648688	0.440657076	-0.093126721	0.61257417	0.641586411	-0.105891283	0.872126825	1
Correlated Group Identified	Variable Chosen	Variables Removed
SepCt/DevOpen/Hsoil	SepCt	DevOpen, Hsoil
OpWat/Bch/DLand/Barr	OpWat	Bch, Dland,Barr
DevLo/DevMed/DevHi	DevLo	DevMed, DevHi
DecFor/NDVI	NDVI	DecFor
Wwet/Muck/Msand	Wwet	Muck, Msand
Herb/ShrScr	Herb	ShrScr
Crop/Hay	Crop	Hay
EHWet/Dredge	EHWet	Dredge
Tmarsh/Dunes	Tmarsh	Dunes
Gsoil/Sloam	Gsoil	Sloam
Rbasin/UrbLand	Rbasin	UrbLand
Sand/Loam	Sand	Loam
