# Supplementary material for: Spatiotemporal modeling of ecological and sociological predictors of West Nile virus in Suffolk County, NY, mosquitoes
Source: Ecosphere. Author manuscript; Available in PMC 2018 Aug 22. (PMC6104833; doi:10.1002/ecs2.1854)
Supplement: 2 [file NIHMS983434-supplement-2.zip › DataS2_INLAModel.R]

#####INLA Model Code
DataWithDaymet <- read.csv("DataS3_Dataset.csv")
#Create a Temperature Average variable by taking the mean of Tmax and Tmin
DataWithDaymet$Tavg<-rowMeans(DataWithDaymet[c("Tmax","Tmin")])
DataWithDaymet$TavgL1<-rowMeans(DataWithDaymet[c("TmaxL1","TminL1")])
DataWithDaymet$TavgL2<-rowMeans(DataWithDaymet[c("TmaxL2","TminL2")])
#Making "week" start at 1 for AR1 specification
range(DataWithDaymet$Week)
DataWithDaymet$Week<-DataWithDaymet$Week-(min(DataWithDaymet$Week))+1
#Subset the data to exclude 2015 (holdout dataset)
Data2015<-subset(DataWithDaymet,Year==2015)
result2015<-Data2015$Result
DataWithDaymet<-subset(DataWithDaymet, Year<2015)
Data2015$Result<-rep(NA, nrow(Data2015)) #Change Result to NA for 2015 for prediction
DataWithDaymet<-rbind(DataWithDaymet,Data2015)


#####Performing a PCA on all years mosquito data to identify highly correlated variables
pcadat<-DataWithDaymet[7:26]
pcadat<- sapply(pcadat[1:20],as.numeric) #Converts to a matrix
pca<-prcomp(pcadat, scale=T) #Scale option automatically rescales variables 
summary(pca)
unclass(pca$rotation) #Gives loadings within each principal component


#####Creating the mesh
library(INLA)
library(ggplot2)
library(rgeos)
library(splancs)
library(rgdal)
library(spdep)
library(maptools)
loc<-cbind(DataWithDaymet$MLong,DataWithDaymet$MLat) #Stores the coordinates of each observation site. 
#These are in WGS84 projected meter units. Be sure your location coordinate format matches your shapefile's projection.  
shape<-readOGR(dsn="##[Folder containing Suffolk decimal degrees polygon]##", layer=("SuffolkPolygonDecDeg")) #The polygon is included with the data file. 
shape<-spTransform(shape, CRS("+proj=merc +datum=WGS84")) #Reproject to meters
ob <- unionSpatialPolygons(shape, rep(1, nrow(shape))) #This simplifies and unifies the boundary for faster processing
bound<-inla.sp2segment(ob) #Converts the polygon boundary to a inla.mesh.segment object, which is a series of line segments
bound$loc[,1]<-sapply(bound$loc[,1], function (x) x/1000) #Convert meters to kilometers
bound$loc[,2]<-sapply(bound$loc[,2], function (x) x/1000)
bnd<-inla.nonconvex.hull(loc,convex=10) #Makes a nonconvex hull around the points rather than the spatial extent of the island
mesh<-inla.mesh.2d(boundary=bnd, cutoff=5, max.edge=c(10,20))

#####Setting priors on the SPDE for variance and range
A <-inla.spde.make.A(mesh, loc)
sigma0 = 1
size = min(c(diff(range(mesh$loc[, 1])), diff(range(mesh$loc[, 2]))))
range0 = size / 5
kappa0 = sqrt(8) / range0
tau0 = 1 / (sqrt(4 * pi) * kappa0 * sigma0)
spde = inla.spde2.matern(mesh,
                          B.tau = cbind(log(tau0), -1, +1),
                          B.kappa = cbind(log(kappa0), 0, -1),
                          theta.prior.mean = c(0, 0),
                          theta.prior.prec = c(0.1, 1) )

#####Final spatiotemporal full model with predictions
formula<-Result ~ -1 + SepCt + NDVI + OpWat + DevLow + WWet+ EHWet + Prcp + PrcpL1 + PrcpL2+ Tavg + TavgL1 + TavgL2+ f(spatial, model=spde) + f(Week, model= "ar1")
vars<-DataWithDaymet[,c(5,7,8,9,10,15,16,27,32,35,40,41,42)]
vars[,(1:13)]<- sapply(vars[,(1:13)],as.numeric)
vars[,2:13]<-scale(vars)[,2:13]
stk<-inla.stack(data=list(Result=DataWithDaymet$Result),A=list(A,1),effect=list(list(spatial=1:spde$n.spde),data.frame(vars)))
link = rep(NA, nrow(DataWithDaymet))
link[which(is.na(DataWithDaymet$Result))] = 1 #outputs a "1" for rows with NA result, so INLA knows which to use link function for. Link is not applied to NA rows by default.
r<-inla(formula, family="betabinomial", control.family=list(link="logit"), data=inla.stack.data(stk), control.predictor=list(A=inla.stack.A(stk), link=link),control.compute=list(dic=TRUE,cpo=TRUE))
summary(r)

#Obtaining hyperparameter estimates
result.spatial = inla.spde.result(r, "spatial", spde, do.transform=TRUE)
summary(result.spatial)

sig2w<-inla.zmarginal(result.spatial$marginals.variance.nominal[[1]])
range_spatial = inla.zmarginal(result.spatial$marginals.range.nominal[[1]])

par(mfrow=c(2,3))
plot(r$marginals.hy[[5]], type="l", ylab="Density",    #Posterior distribution of phi, the autocorrelation parameter
     xlab=expression(phi))
plot.default(result.spatial$marginals.variance.nominal[[1]], type="l", #Posterior distribution of sigma sq for spatial
             xlab=expression(sigma[x]^2), ylab="Density")
plot.default(result.spatial$marginals.range.nominal[[1]], type="l",  #Posterior distribution of range parameter r
             xlab="Practical range", ylab="Density")


#Plotting fitted results and obtaining a linear regression of fits to observed, plus confusion matrix for 2015 predictions
predresults<-r$summary.fitted.values$mean[1:10596]
plot(predresults)
predresults2015<-predresults[9231:10596]
confmatrix2015<-as.matrix(table(factor(predresults2015>0.18, levels=c(F,T)), result2015))
confmatrix2015

#Running the INLA model with 0 weeks time lag on weather variables
formula<-Result ~ -1 + SepCt + NDVI + OpWat + DevLow + WWet+ EHWet + Prcp + Tavg + f(spatial, model=spde) + f(Week, model= "ar1")
vars<-DataWithDaymet[,c(5,7,8,9,10,15,16,27,40)]
vars[,(1:9)]<- sapply(vars[,(1:9)],as.numeric)
vars[,2:9]<-scale(vars)[,2:9]
stk<-inla.stack(data=list(Result=DataWithDaymet$Result),A=list(A,1),effect=list(list(spatial=1:spde$n.spde),data.frame(vars)))
r<-inla(formula, family="betabinomial", control.family=list(link="logit"), data=inla.stack.data(stk), control.predictor=list(A=inla.stack.A(stk)),control.compute=list(dic=TRUE,cpo=TRUE))
summary(r)
#Obtaining hyperparameter estimates
result.spatial = inla.spde.result(r, "spatial", spde, do.transform=TRUE)
summary(result.spatial)
sig2w<-inla.zmarginal(result.spatial$marginals.variance.nominal[[1]])
range_spatial = inla.zmarginal(result.spatial$marginals.range.nominal[[1]])

#Running the INLA model with 1 week lag time on weather variables
formula<-Result ~ -1 + SepCt + NDVI + OpWat + DevLow + WWet+ EHWet + PrcpL1 + TavgL1 + f(spatial, model=spde) + f(Week, model= "ar1")
vars<-DataWithDaymet[,c(5,7,8,9,10,15,16,32,41)]
vars[,(1:9)]<- sapply(vars[,(1:9)],as.numeric)
vars[,2:9]<-scale(vars)[,2:9]
stk<-inla.stack(data=list(Result=DataWithDaymet$Result),A=list(A,1),effect=list(list(spatial=1:spde$n.spde),data.frame(vars)))
r<-inla(formula, family="betabinomial", control.family=list(link="logit"), data=inla.stack.data(stk), control.predictor=list(A=inla.stack.A(stk), link=link),control.compute=list(dic=TRUE,cpo=TRUE))
summary(r)
#Obtaining hyperparameter estimates
result.spatial = inla.spde.result(r, "spatial", spde, do.transform=TRUE)
summary(result.spatial)
sig2w<-inla.zmarginal(result.spatial$marginals.variance.nominal[[1]])
range_spatial = inla.zmarginal(result.spatial$marginals.range.nominal[[1]])

#Running the INLA model with 2 weeks time lag on weather variables
formula<-Result ~ -1 + SepCt + NDVI + OpWat + DevLow + WWet+ EHWet + PrcpL2 + TavgL2 + f(spatial, model=spde) + f(Week, model= "ar1")
vars<-DataWithDaymet[,c(5,7,8,9,10,15,16,35,42)]
vars[,(1:9)]<- sapply(vars[,(1:9)],as.numeric)
vars[,2:9]<-scale(vars)[,2:9]
stk<-inla.stack(data=list(Result=DataWithDaymet$Result),A=list(A,1),effect=list(list(spatial=1:spde$n.spde),data.frame(vars)))
r<-inla(formula, family="betabinomial", control.family=list(link="logit"), data=inla.stack.data(stk), control.predictor=list(A=inla.stack.A(stk)),control.compute=list(dic=TRUE,cpo=TRUE))
summary(r)
#Obtaining hyperparameter estimates
result.spatial = inla.spde.result(r, "spatial", spde, do.transform=TRUE)
summary(result.spatial)
sig2w<-inla.zmarginal(result.spatial$marginals.variance.nominal[[1]])
range_spatial = inla.zmarginal(result.spatial$marginals.range.nominal[[1]])

#Creating the INLA naive to spatial and temporal --- ZIB model. 
formula<-Result ~ -1 + SepCt + NDVI + OpWat + DevLow + WWet+ EHWet + Prcp + PrcpL1 + PrcpL2+ Tavg + TavgL1 + TavgL2
vars<-DataWithDaymet[,c(2,5,7,8,9,10,15,16,27,32,35,40,41,42)]
vars[,(1:14)]<- sapply(vars[,(1:14)],as.numeric)
vars[,2:14]<-scale(vars)[,2:14]
r<-inla(formula, family="betabinomial", control.family=list(link="logit"), data=vars,control.compute=list(dic=TRUE,cpo=TRUE))
summary(r)
#Obtaining hyperparameter estimates
result.spatial = inla.spde.result(r, "spatial", spde, do.transform=TRUE)
summary(result.spatial)
sig2w<-inla.zmarginal(result.spatial$marginals.variance.nominal[[1]])
range_spatial = inla.zmarginal(result.spatial$marginals.range.nominal[[1]])

#Creating the INLA with temporal only --- AR1 model. 
formula<-Result ~ -1 + SepCt + NDVI + OpWat + DevLow + WWet+ EHWet + Prcp + PrcpL1 + PrcpL2+ Tavg + TavgL1 + TavgL2+ f(Week, model= "ar1")
vars<-DataWithDaymet[,c(2,5,7,8,9,10,15,16,27,32,35,40,41,42)]
vars[,(1:14)]<- sapply(vars[,(1:14)],as.numeric)
vars[,2:14]<-scale(vars)[,2:14]
r<-inla(formula, family="betabinomial", control.family=list(link="logit"), data=vars,control.compute=list(dic=TRUE,cpo=TRUE))
summary(r)
#Obtaining hyperparameter estimates
result.spatial = inla.spde.result(r, "spatial", spde, do.transform=TRUE)
summary(result.spatial)
sig2w<-inla.zmarginal(result.spatial$marginals.variance.nominal[[1]])
range_spatial = inla.zmarginal(result.spatial$marginals.range.nominal[[1]])

#Creating the INLA with spatial only --- SPDE model.
formula<-Result ~ -1 + SepCt + NDVI + OpWat + DevLow + WWet+ EHWet + Prcp + PrcpL1 + PrcpL2+ Tavg + TavgL1 + TavgL2+ f(spatial, model=spde) 
vars<-DataWithDaymet[,c(5,7,8,9,10,15,16,27,32,35,40,41,42)]
vars[,(1:13)]<- sapply(vars[,(1:13)],as.numeric)
vars[,2:13]<-scale(vars)[,2:13]
stk<-inla.stack(data=list(Result=DataWithDaymet$Result),A=list(A,1),effect=list(list(spatial=1:spde$n.spde),data.frame(vars)))
r<-inla(formula, family="betabinomial", control.family=list(link="logit"), data=inla.stack.data(stk), control.predictor=list(A=inla.stack.A(stk)),control.compute=list(dic=TRUE,cpo=TRUE))
summary(r)
#Obtaining hyperparameter estimates
result.spatial = inla.spde.result(r, "spatial", spde, do.transform=TRUE)
summary(result.spatial)
sig2w<-inla.zmarginal(result.spatial$marginals.variance.nominal[[1]])
range_spatial = inla.zmarginal(result.spatial$marginals.range.nominal[[1]])


#####Taking summary statistics for each variable
vars<-DataWithDaymet[,c(7,8,9,10,15,16,27,32, 35,40,41,42)]
sapply(vars, summary)
sapply(vars, sd)
#Making density plots for each variable
for (i in 1:ncol(vars)) {
  path<-file.path("##filepath you want to save to##", 
                  paste(colnames(vars)[i], "DensityPlot.tiff", sep=""))
  tiff(file=path)
  plot(density(vars[,i]), main = paste("Density Plot For", colnames(vars)[i]))
  dev.off()
}


#####Creating Figure 1: Mesh 
plot(mesh,asp=1, main="")
lines(bound,lwd=2, col='green4')
points(loc,cex=.75,pch=20,col=2)

#####Creating Figure 2: PCA
library(ggplot2)
library(plyr)
library(scales)
library(grid)
library(ggbiplot)
pca2=princomp(x = pcadat[,1:20], cor=TRUE, scores=TRUE)
g <- ggbiplot(pca2, choices = 1:2, circle = F,varname.abbrev=F,varname.adjust=2, alpha=0, var.axes=T,varname.size=5, scale =0) #Change "choices" to plot other axes
plot(g)
#These use ggplot options to zoom in and change the plot's color scheme to make it better-looking 
g+ xlim(-2.5,2.5) + ylim (-2.5,2.5) + theme_bw()


#####Creating Figure 3: SPDE spatial component map
library(lattice)
projection<-inla.mesh.projector(mesh, dims=c(500,350))#projects the mesh onto a square grid
simplemesh=inla.mesh.2d(boundary=bound, max.edge=1e9) 
ok = inla.mesh.projector(simplemesh, projection$lattice$loc)$proj$ok 
#These are for the spatial field random effect
prd.m<-inla.mesh.project(projection,(r$summary.ran$spatial$mean)) #Projects the spatial effect mean onto the grid
prd.s<-inla.mesh.project(projection,(r$summary.ran$spatial$s)) #Projects the spatial effect SD onto the grid
prd.m[!ok] <- prd.s[!ok] <- NA #sets the projections outside the boundary to "NA"
library(gridExtra)
grid.arrange(
  levelplot(prd.m, col.regions=terrain.colors(16), ylab="",xlab="", scales=list(draw=F), main= "Mean"),
  levelplot(prd.s, col.regions=terrain.colors(16), ylab="",xlab="", scales=list(draw=F), main= "SD"),
  nrow=2)


#####Creating Figure 4: Map of Predicted vs Observed WNV Positive Rates
#Extract predicted 2015 values from the model
predicts_2015<- data.frame(Site=rep(NA,1366),Lat=rep(NA,1366),Long=rep(NA,1366),Predict=rep(NA,1366))
predicts_2015$Site<- Data2015$Site
predicts_2015$Lat<- Data2015$Lat
predicts_2015$Long<- Data2015$Long
predicts_2015$Predict<-predresults2015
#Get the mean predicted value for each site for plotting
library(data.table)
predicts_2015<-data.table(predicts_2015)
meanpred<-(predicts_2015)[,.(meanpred=mean(Predict)), by=.(Site)] #Averages by site
lats<-(predicts_2015)[,.(lats=median(Lat)), by=.(Site)] #Get a vector of lats and longs by site
longs<-(predicts_2015)[,.(longs=median(Long)), by=.(Site)]
predicts<-merge(meanpred,lats,by="Site")
predicts<-merge(predicts,longs,by="Site")
write.csv(predicts, file="2015_meanpredsbysite.csv")
#Get the observed rate of positives for 2015 by site for plotting
observed_2015<- data.frame(Site=rep(NA,1366),Lat=rep(NA,1366),Long=rep(NA,1366),Predict=rep(NA,1366))
observed_2015$Site<- Data2015$Site
observed_2015$Lat<- Data2015$Lat
observed_2015$Long<- Data2015$Long
observed_2015$Predict<-result2015
observed_2015<-data.table(observed_2015)
meanobv<-(observed_2015)[,.(meanobv=mean(Predict)), by=.(Site)] #Averages by site
lats<-(observed_2015)[,.(lats=median(Lat)), by=.(Site)] #Get a vector of lats and longs by site
longs<-(observed_2015)[,.(longs=median(Long)), by=.(Site)]
observed<-merge(meanobv,lats,by="Site")
observed<-merge(observed,longs,by="Site")
write.csv(observed, file="2015_meanobservedbysite.csv")
#The plot was then made in ArcGIS by importing these csv files 


#####Creating Figure 5: ROC curve 
library(ROCR)
roc.pred<-prediction(predresults2015,result2015)
roc.perf<-performance(roc.pred, measure="tpr", x.measure="fpr") #"tpr" means true positive rate, "fpr" is false positive rate
tiff(filename="testfig5.tiff",width=3,height=3,units="in",res=300,pointsize=8,compression="lzw")
plot(roc.perf)
abline(a=0,b=1)
dev.off()
#This code snippet finds the optimal cutoff point
opt.cut = function(perf, pred){
  cut.ind = mapply(FUN=function(x, y, p){
    d = (x - 0)^2 + (y-1)^2
    ind = which(d == min(d))
    c(sensitivity = y[[ind]], specificity = 1-x[[ind]], 
      cutoff = p[[ind]])
  }, perf@x.values, perf@y.values, pred@cutoffs)
}
print(opt.cut(roc.perf, roc.pred))

#Obtain the AUC value
auc.perf = performance(roc.pred, measure = "auc")
auc.perf@y.values
