# Supplementary material for: Spatiotemporal modeling of ecological and sociological predictors of West Nile virus in Suffolk County, NY, mosquitoes
Source: Ecosphere. Author manuscript; Available in PMC 2018 Aug 22. (PMC6104833; doi:10.1002/ecs2.1854)
Supplement: 3 [file NIHMS983434-supplement-3.zip]

Archive with 2 entries (2 files):
- DataS3_Dataset.csv
- Myer ECS17-0061R1 Metadata S3.pdf
