# Supplementary material for: Spatiotemporal modeling of ecological and sociological predictors of West Nile virus in Suffolk County, NY, mosquitoes
Source: Ecosphere. Author manuscript; Available in PMC 2018 Aug 22. (PMC6104833; doi:10.1002/ecs2.1854)
Supplement: 3 [file NIHMS983434-supplement-3.zip › DataS3_Dataset.csv]

Site	Result	Town	Year	Week	Month	SepCt	NDVI	OpWat	DevLow	EvFor	MixFor	Herb	Crop	WWet	EHWet	TMarsh	GPits	GSoil	MLand	RBasin	Escarp	SanLm	LoSand	Loam	CNFill	Prcp	Tmax	Tmin	Lat	Long	PrcpL1	TmaxL1	TminL1	PrcpL2	TmaxL2	TminL2	MLat	MLong
A	0	IS	2008	33	8	0	0.51515098	0.014037469	0.401357019	0	0	0	0	0.001718874	0.007161974	0	0	0	0	0	0	0.528901734	0.049132948	0	0.132947977	4.142857143	26.92857143	16.92857143	40.739954	-73.196556	7.428571429	26.64285714	17.71428571	0	29.14285714	19.42857143	4946.169308	-8148.203474
A	0	IS	2008	34	8	0	0.51515098	0.014037469	0.401357019	0	0	0	0	0.001718874	0.007161974	0	0	0	0	0	0	0.528901734	0.049132948	0	0.132947977	0	26.21428571	15.57142857	40.739954	-73.196556	4.142857143	26.92857143	16.92857143	7.428571429	26.64285714	17.71428571	4946.169308	-8148.203474
A	0	IS	2008	35	8	0	0.51515098	0.014037469	0.401357019	0	0	0	0	0.001718874	0.007161974	0	0	0	0	0	0	0.528901734	0.049132948	0	0.132947977	1.714285714	26.78571429	15.85714286	40.739954	-73.196556	0	26.21428571	15.57142857	4.142857143	26.92857143	16.92857143	4946.169308	-8148.203474
A	0	IS	2008	36	9	0	0.51515098	0.014037469	0.401357019	0	0	0	0	0.001718874	0.007161974	0	0	0	0	0	0	0.528901734	0.049132948	0	0.132947977	7.285714286	27.78571429	19.07142857	40.739954	-73.196556	1.714285714	26.78571429	15.85714286	0	26.21428571	15.57142857	4946.169308	-8148.203474
A	0	IS	2008	37	9	0	0.51515098	0.014037469	0.401357019	0	0	0	0	0.001718874	0.007161974	0	0	0	0	0	0	0.528901734	0.049132948	0	0.132947977	3.857142857	24.35714286	17.35714286	40.739954	-73.196556	7.285714286	27.78571429	19.07142857	1.714285714	26.78571429	15.85714286	4946.169308	-8148.203474
B	0	IS	2008	38	9	1288	0.534347417	0	0.35981757	0.009453806	0	0	0	0	0	0	0	0	0	0.002883691	0	0.705543095	0.139698814	0	0.147709068	0	22.5	12.14285714	40.80764	-73.087324	3.857142857	24	17	8.142857143	27.57142857	18.71428571	4956.080606	-8136.04382
C	0	SN	2008	36	9	550	0.527570756	0.451965755	0.241501761	0	0	0	0	0	0.031226206	0	0	0	0	0	0	0	0.829849013	0	0	11.28571429	27.57142857	18.07142857	40.852188	-72.509088	1.142857143	25.92857143	15.07142857	0	25.85714286	14.5	4962.609356	-8071.674863
F	0	BH	2008	29	7	1434	0.587626288	0.221063715	0.313980937	0.001432395	0.007448453	0.003724226	0	0.010026764	0.083938334	0	0	0	0	0	0	0.444762684	0.173486088	0	0.123158756	0.285714286	31.35714286	20.21428571	40.75145	-72.87783	0	28.5	19.35714286	0.857142857	26.92857143	19.42857143	4947.851958	-8112.723047
F	0	BH	2008	29	7	1434	0.587626288	0.221063715	0.313980937	0.001432395	0.007448453	0.003724226	0	0.010026764	0.083938334	0	0	0	0	0	0	0.444762684	0.173486088	0	0.123158756	0.285714286	31.35714286	20.21428571	40.75145	-72.87783	0	28.5	19.35714286	0.857142857	26.92857143	19.42857143	4947.851958	-8112.723047
F	0	HN	2008	31	8	470	0.638834488	0.602367207	0.070473823	0.014037469	0.036955785	0	0	0	0.001718874	0.203821656	0	0	0	0	0.018312102	0	0	0.132165605	0.079617834	0.714285714	29.07142857	19.35714286	40.75145	-72.87783	11.57142857	27.71428571	18.71428571	0.285714286	31.35714286	20.21428571	4947.851958	-8112.723047
F	0	HN	2008	31	7	470	0.638834488	0.602367207	0.070473823	0.014037469	0.036955785	0	0	0	0.001718874	0.203821656	0	0	0	0	0.018312102	0	0	0.132165605	0.079617834	0.714285714	29.07142857	19.35714286	40.75145	-72.87783	11.57142857	27.71428571	18.71428571	0.285714286	31.35714286	20.21428571	4947.851958	-8112.723047
L	0	BH	2008	37	9	350	0.602058969	0	0.445761257	0.009167327	0.007448453	0	0	0	0	0	0	0	0	0.009103977	0	0.482989938	0.008145664	0.166267369	0.00143747	3.857142857	24	16.85714286	40.882309	-73.112716	8.714285714	27.57142857	18.64285714	1.571428571	26.14285714	15.5	4967.026254	-8138.870446
O	0	SD	2008	23	6	554	0.706326274	0.034090996	0.116310457	0.047269028	0.003724226	0.013464511	0	0.02205888	0.008880848	0.068368277	0	0	0	0	0	0.103615922	0.135824977	0.133697964	0.007292616	5.142857143	26	15.28571429	41.042944	-72.403278	1.142857143	23.21428571	12.14285714	2.142857143	19.14285714	8.5	4990.615831	-8059.896145
O	0	SD	2008	24	6	554	0.706326274	0.034090996	0.116310457	0.047269028	0.003724226	0.013464511	0	0.02205888	0.008880848	0.068368277	0	0	0	0	0	0.103615922	0.135824977	0.133697964	0.007292616	1.428571429	27.28571429	16.78571429	41.042944	-72.403278	5.142857143	26	15.28571429	1.142857143	23.21428571	12.14285714	4990.615831	-8059.896145
O	0	SD	2008	25	6	554	0.706326274	0.034090996	0.116310457	0.047269028	0.003724226	0.013464511	0	0.02205888	0.008880848	0.068368277	0	0	0	0	0	0.103615922	0.135824977	0.133697964	0.007292616	4.857142857	24.35714286	15	41.042944	-72.403278	1.428571429	27.28571429	16.78571429	5.142857143	26	15.28571429	4990.615831	-8059.896145
O	0	SD	2008	26	6	554	0.706326274	0.034090996	0.116310457	0.047269028	0.003724226	0.013464511	0	0.02205888	0.008880848	0.068368277	0	0	0	0	0	0.103615922	0.135824977	0.133697964	0.007292616	0.142857143	27.71428571	18.92857143	41.042944	-72.403278	4.857142857	24.35714286	15	1.428571429	27.28571429	16.78571429	4990.615831	-8059.896145
O	0	SD	2008	27	7	554	0.706326274	0.034090996	0.116310457	0.047269028	0.003724226	0.013464511	0	0.02205888	0.008880848	0.068368277	0	0	0	0	0	0.103615922	0.135824977	0.133697964	0.007292616	0.857142857	26.92857143	19.07142857	41.042944	-72.403278	0.142857143	27.71428571	18.92857143	4.857142857	24.35714286	15	4990.615831	-8059.896145
O	0	SD	2008	29	7	554	0.706326274	0.034090996	0.116310457	0.047269028	0.003724226	0.013464511	0	0.02205888	0.008880848	0.068368277	0	0	0	0	0	0.103615922	0.135824977	0.133697964	0.007292616	0.857142857	31.21428571	19.85714286	41.042944	-72.403278	0	28.21428571	19.5	0.857142857	26.92857143	19.07142857	4990.615831	-8059.896145
O	0	SD	2008	31	7	554	0.706326274	0.034090996	0.116310457	0.047269028	0.003724226	0.013464511	0	0.02205888	0.008880848	0.068368277	0	0	0	0	0	0.103615922	0.135824977	0.133697964	0.007292616	2	28.64285714	19.07142857	41.042944	-72.403278	10.42857143	27.5	18.5	0.857142857	31.21428571	19.85714286	4990.615831	-8059.896145
O	0	SD	2008	33	8	554	0.706326274	0.034090996	0.116310457	0.047269028	0.003724226	0.013464511	0	0.02205888	0.008880848	0.068368277	0	0	0	0	0	0.103615922	0.135824977	0.133697964	0.007292616	2.857142857	26.64285714	16.71428571	41.042944	-72.403278	12.71428571	25.64285714	17	2	28.64285714	19.07142857	4990.615831	-8059.896145
O	0	SD	2008	34	8	554	0.706326274	0.034090996	0.116310457	0.047269028	0.003724226	0.013464511	0	0.02205888	0.008880848	0.068368277	0	0	0	0	0	0.103615922	0.135824977	0.133697964	0.007292616	0	25.85714286	14.5	41.042944	-72.403278	2.857142857	26.64285714	16.71428571	12.71428571	25.64285714	17	4990.615831	-8059.896145
O	0	SD	2008	35	8	554	0.706326274	0.034090996	0.116310457	0.047269028	0.003724226	0.013464511	0	0.02205888	0.008880848	0.068368277	0	0	0	0	0	0.103615922	0.135824977	0.133697964	0.007292616	1.142857143	25.64285714	14.64285714	41.042944	-72.403278	0	25.85714286	14.5	2.857142857	26.64285714	16.71428571	4990.615831	-8059.896145
O	0	SD	2008	36	9	554	0.706326274	0.034090996	0.116310457	0.047269028	0.003724226	0.013464511	0	0.02205888	0.008880848	0.068368277	0	0	0	0	0	0.103615922	0.135824977	0.133697964	0.007292616	13	27.35714286	17.78571429	41.042944	-72.403278	1.142857143	25.64285714	14.64285714	0	25.85714286	14.5	4990.615831	-8059.896145
O	0	SD	2008	37	9	554	0.706326274	0.034090996	0.116310457	0.047269028	0.003724226	0.013464511	0	0.02205888	0.008880848	0.068368277	0	0	0	0	0	0.103615922	0.135824977	0.133697964	0.007292616	6.285714286	23.64285714	16	41.042944	-72.403278	13	27.35714286	17.78571429	1.142857143	25.64285714	14.64285714	4990.615831	-8059.896145
O	0	SD	2008	38	9	554	0.706326274	0.034090996	0.116310457	0.047269028	0.003724226	0.013464511	0	0.02205888	0.008880848	0.068368277	0	0	0	0	0	0.103615922	0.135824977	0.133697964	0.007292616	0	21.92857143	11.57142857	41.042944	-72.403278	6.285714286	23.64285714	16	13	27.35714286	17.78571429	4990.615831	-8059.896145
S	0	EH	2008	33	8	269	0.727094799	0	0.099408198	0.27186853	0.045836633	0.001432395	0	0	0	0	0	0	0	0	0	0.049011178	0.355116079	0.003725996	0	2.714285714	26.5	16.35714286	40.972115	-72.235391	14.85714286	25.42857143	16.78571429	2.428571429	28.71428571	18.92857143	4980.207318	-8041.207043
T	0	RH	2008	24	6	158	0.573359385	0	0.077922276	0.004010705	0	0.001432395	0.150687931	0.007734932	0.006589016	0.054822633	0	0	0.003224861	0.003811199	0	0.067428906	0.06625623	0.513046028	0	3.285714286	27.5	17.14285714	40.954597	-72.590638	4.714285714	26.21428571	15.57142857	1.285714286	23.28571429	12.21428571	4977.634736	-8080.752971
T	0	RH	2008	25	6	158	0.573359385	0	0.077922276	0.004010705	0	0.001432395	0.150687931	0.007734932	0.006589016	0.054822633	0	0	0.003224861	0.003811199	0	0.067428906	0.06625623	0.513046028	0	4.714285714	24.5	15.07142857	40.954597	-72.590638	3.285714286	27.5	17.14285714	4.714285714	26.21428571	15.57142857	4977.634736	-8080.752971
T	0	RH	2008	26	6	158	0.573359385	0	0.077922276	0.004010705	0	0.001432395	0.150687931	0.007734932	0.006589016	0.054822633	0	0	0.003224861	0.003811199	0	0.067428906	0.06625623	0.513046028	0	0.142857143	27.92857143	19.14285714	40.954597	-72.590638	4.714285714	24.5	15.07142857	3.285714286	27.5	17.14285714	4977.634736	-8080.752971
T	0	RH	2008	27	7	158	0.573359385	0	0.077922276	0.004010705	0	0.001432395	0.150687931	0.007734932	0.006589016	0.054822633	0	0	0.003224861	0.003811199	0	0.067428906	0.06625623	0.513046028	0	0.857142857	27	19.14285714	40.954597	-72.590638	0.142857143	27.92857143	19.14285714	4.714285714	24.5	15.07142857	4977.634736	-8080.752971
T	0	RH	2008	27	7	158	0.573359385	0	0.077922276	0.004010705	0	0.001432395	0.150687931	0.007734932	0.006589016	0.054822633	0	0	0.003224861	0.003811199	0	0.067428906	0.06625623	0.513046028	0	0.857142857	27	19.14285714	40.954597	-72.590638	0.142857143	27.92857143	19.14285714	4.714285714	24.5	15.07142857	4977.634736	-8080.752971
T	0	RH	2008	28	7	158	0.573359385	0	0.077922276	0.004010705	0	0.001432395	0.150687931	0.007734932	0.006589016	0.054822633	0	0	0.003224861	0.003811199	0	0.067428906	0.06625623	0.513046028	0	0	28.21428571	19.57142857	40.954597	-72.590638	0.857142857	27	19.14285714	0.142857143	27.92857143	19.14285714	4977.634736	-8080.752971
T	0	RH	2008	28	7	158	0.573359385	0	0.077922276	0.004010705	0	0.001432395	0.150687931	0.007734932	0.006589016	0.054822633	0	0	0.003224861	0.003811199	0	0.067428906	0.06625623	0.513046028	0	0	28.21428571	19.57142857	40.954597	-72.590638	0.857142857	27	19.14285714	0.142857143	27.92857143	19.14285714	4977.634736	-8080.752971
T	0	RH	2008	29	7	158	0.573359385	0	0.077922276	0.004010705	0	0.001432395	0.150687931	0.007734932	0.006589016	0.054822633	0	0	0.003224861	0.003811199	0	0.067428906	0.06625623	0.513046028	0	0.714285714	31.28571429	20.14285714	40.954597	-72.590638	0	28.21428571	19.57142857	0.857142857	27	19.14285714	4977.634736	-8080.752971
T	0	RH	2008	29	7	158	0.573359385	0	0.077922276	0.004010705	0	0.001432395	0.150687931	0.007734932	0.006589016	0.054822633	0	0	0.003224861	0.003811199	0	0.067428906	0.06625623	0.513046028	0	0.714285714	31.28571429	20.14285714	40.954597	-72.590638	0	28.21428571	19.57142857	0.857142857	27	19.14285714	4977.634736	-8080.752971
T	0	RH	2008	29	7	158	0.573359385	0	0.077922276	0.004010705	0	0.001432395	0.150687931	0.007734932	0.006589016	0.054822633	0	0	0.003224861	0.003811199	0	0.067428906	0.06625623	0.513046028	0	0.714285714	31.28571429	20.14285714	40.954597	-72.590638	0	28.21428571	19.57142857	0.857142857	27	19.14285714	4977.634736	-8080.752971
T	0	RH	2008	29	7	158	0.573359385	0	0.077922276	0.004010705	0	0.001432395	0.150687931	0.007734932	0.006589016	0.054822633	0	0	0.003224861	0.003811199	0	0.067428906	0.06625623	0.513046028	0	0.714285714	31.28571429	20.14285714	40.954597	-72.590638	0	28.21428571	19.57142857	0.857142857	27	19.14285714	4977.634736	-8080.752971
T	0	RH	2008	30	7	158	0.573359385	0	0.077922276	0.004010705	0	0.001432395	0.150687931	0.007734932	0.006589016	0.054822633	0	0	0.003224861	0.003811199	0	0.067428906	0.06625623	0.513046028	0	10.71428571	27.64285714	18.57142857	40.954597	-72.590638	0.714285714	31.28571429	20.14285714	0	28.21428571	19.57142857	4977.634736	-8080.752971
T	0	RH	2008	30	7	158	0.573359385	0	0.077922276	0.004010705	0	0.001432395	0.150687931	0.007734932	0.006589016	0.054822633	0	0	0.003224861	0.003811199	0	0.067428906	0.06625623	0.513046028	0	10.71428571	27.64285714	18.57142857	40.954597	-72.590638	0.714285714	31.28571429	20.14285714	0	28.21428571	19.57142857	4977.634736	-8080.752971
T	0	RH	2008	30	7	158	0.573359385	0	0.077922276	0.004010705	0	0.001432395	0.150687931	0.007734932	0.006589016	0.054822633	0	0	0.003224861	0.003811199	0	0.067428906	0.06625623	0.513046028	0	10.71428571	27.64285714	18.57142857	40.954597	-72.590638	0.714285714	31.28571429	20.14285714	0	28.21428571	19.57142857	4977.634736	-8080.752971
T	0	RH	2008	31	8	158	0.573359385	0	0.077922276	0.004010705	0	0.001432395	0.150687931	0.007734932	0.006589016	0.054822633	0	0	0.003224861	0.003811199	0	0.067428906	0.06625623	0.513046028	0	1.714285714	28.78571429	19.21428571	40.954597	-72.590638	10.71428571	27.64285714	18.57142857	0.714285714	31.28571429	20.14285714	4977.634736	-8080.752971
T	0	RH	2008	31	8	158	0.573359385	0	0.077922276	0.004010705	0	0.001432395	0.150687931	0.007734932	0.006589016	0.054822633	0	0	0.003224861	0.003811199	0	0.067428906	0.06625623	0.513046028	0	1.714285714	28.78571429	19.21428571	40.954597	-72.590638	10.71428571	27.64285714	18.57142857	0.714285714	31.28571429	20.14285714	4977.634736	-8080.752971
T	0	RH	2008	32	8	158	0.573359385	0	0.077922276	0.004010705	0	0.001432395	0.150687931	0.007734932	0.006589016	0.054822633	0	0	0.003224861	0.003811199	0	0.067428906	0.06625623	0.513046028	0	15	25.71428571	17.21428571	40.954597	-72.590638	1.714285714	28.78571429	19.21428571	10.71428571	27.64285714	18.57142857	4977.634736	-8080.752971
T	0	RH	2008	33	8	158	0.573359385	0	0.077922276	0.004010705	0	0.001432395	0.150687931	0.007734932	0.006589016	0.054822633	0	0	0.003224861	0.003811199	0	0.067428906	0.06625623	0.513046028	0	1.285714286	26.64285714	16.78571429	40.954597	-72.590638	15	25.71428571	17.21428571	1.714285714	28.78571429	19.21428571	4977.634736	-8080.752971
T	0	RH	2008	34	8	158	0.573359385	0	0.077922276	0.004010705	0	0.001432395	0.150687931	0.007734932	0.006589016	0.054822633	0	0	0.003224861	0.003811199	0	0.067428906	0.06625623	0.513046028	0	0	26	14.85714286	40.954597	-72.590638	1.285714286	26.64285714	16.78571429	15	25.71428571	17.21428571	4977.634736	-8080.752971
T	0	RH	2008	35	8	158	0.573359385	0	0.077922276	0.004010705	0	0.001432395	0.150687931	0.007734932	0.006589016	0.054822633	0	0	0.003224861	0.003811199	0	0.067428906	0.06625623	0.513046028	0	1.142857143	25.78571429	15.14285714	40.954597	-72.590638	0	26	14.85714286	1.285714286	26.64285714	16.78571429	4977.634736	-8080.752971
T	0	RH	2008	36	9	158	0.573359385	0	0.077922276	0.004010705	0	0.001432395	0.150687931	0.007734932	0.006589016	0.054822633	0	0	0.003224861	0.003811199	0	0.067428906	0.06625623	0.513046028	0	13	27.57142857	18.28571429	40.954597	-72.590638	1.142857143	25.78571429	15.14285714	0	26	14.85714286	4977.634736	-8080.752971
V	0	SM	2008	23	6	246	0.635968478	0.044404238	0.161574132	0.031799164	0.012891553	0	0	0.138082857	0	0	0	0	0	0.003452605	0	0.119271814	0.496547395	0	0.194915254	4.142857143	26.71428571	16.35714286	40.826443	-73.225516	2.714285714	23.85714286	12.71428571	1.857142857	19.14285714	9.142857143	4958.835747	-8151.427288
V	0	SM	2008	24	6	246	0.635968478	0.044404238	0.161574132	0.031799164	0.012891553	0	0	0.138082857	0	0	0	0	0	0.003452605	0	0.119271814	0.496547395	0	0.194915254	4	28.5	17.85714286	40.826443	-73.225516	4.142857143	26.71428571	16.35714286	2.714285714	23.85714286	12.71428571	4958.835747	-8151.427288
V	0	SM	2008	28	7	246	0.635968478	0.044404238	0.161574132	0.031799164	0.012891553	0	0	0.138082857	0	0	0	0	0	0.003452605	0	0.119271814	0.496547395	0	0.194915254	1.142857143	28.5	19.5	40.826443	-73.225516	0.857142857	26.92857143	19.57142857	0.571428571	28.21428571	19.35714286	4958.835747	-8151.427288
V	0	SM	2008	35	8	246	0.635968478	0.044404238	0.161574132	0.031799164	0.012891553	0	0	0.138082857	0	0	0	0	0	0.003452605	0	0.119271814	0.496547395	0	0.194915254	1.857142857	26.5	15.78571429	40.826443	-73.225516	0	26.14285714	15.78571429	4.142857143	26.92857143	17	4958.835747	-8151.427288
V	0	SM	2008	36	9	246	0.635968478	0.044404238	0.161574132	0.031799164	0.012891553	0	0	0.138082857	0	0	0	0	0	0.003452605	0	0.119271814	0.496547395	0	0.194915254	9.571428571	27.78571429	19.07142857	40.826443	-73.225516	1.857142857	26.5	15.78571429	0	26.14285714	15.78571429	4958.835747	-8151.427288
V	0	SM	2008	37	9	246	0.635968478	0.044404238	0.161574132	0.031799164	0.012891553	0	0	0.138082857	0	0	0	0	0	0.003452605	0	0.119271814	0.496547395	0	0.194915254	4	24.35714286	17.07142857	40.826443	-73.225516	9.571428571	27.78571429	19.07142857	1.857142857	26.5	15.78571429	4958.835747	-8151.427288
V	0	SM	2008	38	9	246	0.635968478	0.044404238	0.161574132	0.031799164	0.012891553	0	0	0.138082857	0	0	0	0	0	0.003452605	0	0.119271814	0.496547395	0	0.194915254	0	22.57142857	12.42857143	40.826443	-73.225516	4	24.35714286	17.07142857	9.571428571	27.78571429	19.07142857	4958.835747	-8151.427288
V	0	SM	2008	38	9	246	0.635968478	0.044404238	0.161574132	0.031799164	0.012891553	0	0	0.138082857	0	0	0	0	0	0.003452605	0	0.119271814	0.496547395	0	0.194915254	0	22.57142857	12.42857143	40.826443	-73.225516	4	24.35714286	17.07142857	9.571428571	27.78571429	19.07142857	4958.835747	-8151.427288
X	0	IS	2008	32	8	910	0.554963624	0	0.368411939	0.0108862	0	0	0	0	0	0	0	0	0	0	0	0.661161161	0.141641642	0	0.027527528	8.857142857	26.42857143	17.57142857	40.757814	-73.10338	0.142857143	29	19.35714286	12.71428571	27.35714286	18.85714286	4948.78357	-8137.831166
X	0	IS	2008	33	8	910	0.554963624	0	0.368411939	0.0108862	0	0	0	0	0	0	0	0	0	0	0	0.661161161	0.141641642	0	0.027527528	3.857142857	26.71428571	16.78571429	40.757814	-73.10338	8.857142857	26.42857143	17.57142857	0.142857143	29	19.35714286	4948.78357	-8137.831166
X	0	IS	2008	33	8	910	0.554963624	0	0.368411939	0.0108862	0	0	0	0	0	0	0	0	0	0	0	0.661161161	0.141641642	0	0.027527528	3.857142857	26.71428571	16.78571429	40.757814	-73.10338	8.857142857	26.42857143	17.57142857	0.142857143	29	19.35714286	4948.78357	-8137.831166
Y	1	HN	2008	29	7	1409	0.655953284	0	0.408805472	0	0.030939727	0	0	0	0	0	0	0	0	0	0	0.370487365	0	0.254963899	0.015794224	0	31.28571429	20.28571429	40.856633	-73.356622	1.857142857	28.42857143	19.14285714	1.285714286	26.71428571	19.14285714	4963.261033	-8166.021946
Y	0	HN	2008	32	8	1409	0.655953284	0	0.408805472	0	0.030939727	0	0	0	0	0	0	0	0	0	0	0.370487365	0	0.254963899	0.015794224	8.285714286	26.42857143	17.28571429	40.856633	-73.356622	1.142857143	28.78571429	19	11.42857143	27.42857143	18.64285714	4963.261033	-8166.021946
Y	0	HN	2008	34	8	1409	0.655953284	0	0.408805472	0	0.030939727	0	0	0	0	0	0	0	0	0	0	0.370487365	0	0.254963899	0.015794224	0	26.07142857	15.57142857	40.856633	-73.356622	4.714285714	26.42857143	16.57142857	8.285714286	26.42857143	17.28571429	4963.261033	-8166.021946
Y	0	HN	2008	35	8	1409	0.655953284	0	0.408805472	0	0.030939727	0	0	0	0	0	0	0	0	0	0	0.370487365	0	0.254963899	0.015794224	2.285714286	26.28571429	15.42857143	40.856633	-73.356622	0	26.07142857	15.57142857	4.714285714	26.42857143	16.57142857	4963.261033	-8166.021946
Y	0	HN	2008	36	9	1409	0.655953284	0	0.408805472	0	0.030939727	0	0	0	0	0	0	0	0	0	0	0.370487365	0	0.254963899	0.015794224	10.14285714	27.71428571	18.64285714	40.856633	-73.356622	2.285714286	26.28571429	15.42857143	0	26.07142857	15.57142857	4963.261033	-8166.021946
Y	0	HN	2008	37	9	1409	0.655953284	0	0.408805472	0	0.030939727	0	0	0	0	0	0	0	0	0	0	0.370487365	0	0.254963899	0.015794224	4.428571429	24.07142857	16.71428571	40.856633	-73.356622	10.14285714	27.71428571	18.64285714	2.285714286	26.28571429	15.42857143	4963.261033	-8166.021946
Y	0	HN	2008	39	9	1409	0.655953284	0	0.408805472	0	0.030939727	0	0	0	0	0	0	0	0	0	0	0.370487365	0	0.254963899	0.015794224	10	21.07142857	13.92857143	40.856633	-73.356622	0	22.28571429	11.85714286	4.428571429	24.07142857	16.71428571	4963.261033	-8166.021946
Y	0	HN	2008	40	9	1409	0.655953284	0	0.408805472	0	0.030939727	0	0	0	0	0	0	0	0	0	0	0.370487365	0	0.254963899	0.015794224	2.142857143	19	10.14285714	40.856633	-73.356622	10	21.07142857	13.92857143	0	22.28571429	11.85714286	4963.261033	-8166.021946
AA	0	SM	2008	34	8	1466	0.627278775	0	0.40651364	0.03838818	0.020626485	0	0	0	0	0.087207536	0	0	0	0	0	0.101488909	0.043147979	0.432695229	0.008204193	0	26.14285714	15.57142857	40.835179	-73.149203	4	26.71428571	16.85714286	9.285714286	26.35714286	17.57142857	4960.116072	-8142.932161
AA	0	SM	2008	36	9	1466	0.627278775	0	0.40651364	0.03838818	0.020626485	0	0	0	0	0.087207536	0	0	0	0	0	0.101488909	0.043147979	0.432695229	0.008204193	8.714285714	27.64285714	18.92857143	40.835179	-73.149203	1.714285714	26.5	15.64285714	0	26.14285714	15.57142857	4960.116072	-8142.932161
AA	0	SM	2008	37	9	1466	0.627278775	0	0.40651364	0.03838818	0.020626485	0	0	0	0	0.087207536	0	0	0	0	0	0.101488909	0.043147979	0.432695229	0.008204193	3.857142857	24.14285714	17	40.835179	-73.149203	8.714285714	27.64285714	18.92857143	1.714285714	26.5	15.64285714	4960.116072	-8142.932161
AB	0	IS	2008	33	8	1187	0.49107702	0	0.34893137	0.001432395	0.002291832	0	0	0	0	0	0	0	0	0	0	0.643769968	0.230990415	0	0.103514377	4	26.57142857	16.85714286	40.791026	-73.084601	9.714285714	26.28571429	17.57142857	0.428571429	28.85714286	19.28571429	4953.646867	-8135.740697
AB	0	IS	2008	35	8	1187	0.49107702	0	0.34893137	0.001432395	0.002291832	0	0	0	0	0	0	0	0	0	0	0.643769968	0.230990415	0	0.103514377	1.714285714	26.5	15.64285714	40.791026	-73.084601	0	26	15.35714286	4	26.57142857	16.85714286	4953.646867	-8135.740697
AB	0	IS	2008	36	9	1187	0.49107702	0	0.34893137	0.001432395	0.002291832	0	0	0	0	0	0	0	0	0	0	0.643769968	0.230990415	0	0.103514377	8	27.64285714	18.85714286	40.791026	-73.084601	1.714285714	26.5	15.64285714	0	26	15.35714286	4953.646867	-8135.740697
AD	0	BN	2008	23	6	0	0.543523982	0.004297184	0.275592757	0	0	0	0	0.132353278	0.011745637	0	0	0	0	0	0	0.213220676	0.126739563	0.024850895	0.264910537	3.142857143	26.5	16.28571429	40.722763	-73.328145	2.714285714	23.64285714	12.71428571	2	19.14285714	9	4943.653639	-8162.851899
AD	0	BN	2008	24	6	0	0.54343007	0.004297184	0.276165715	0	0	0	0	0.132353278	0.011745637	0	0	0	0	0	0	0.213366337	0.126237624	0.024752475	0.263861386	4.285714286	28.57142857	18	40.722763	-73.328145	3.142857143	26.5	16.28571429	2.714285714	23.64285714	12.71428571	4943.653639	-8162.851899
AD	0	BN	2008	24	6	0	0.543523982	0.004297184	0.275592757	0	0	0	0	0.132353278	0.011745637	0	0	0	0	0	0	0.213220676	0.126739563	0.024850895	0.264910537	4.285714286	28.57142857	18	40.722763	-73.328145	3.142857143	26.5	16.28571429	2.714285714	23.64285714	12.71428571	4943.653639	-8162.851899
AD	0	BN	2008	24	6	0	0.543523982	0.004297184	0.275592757	0	0	0	0	0.132353278	0.011745637	0	0	0	0	0	0	0.213220676	0.126739563	0.024850895	0.264910537	4.285714286	28.57142857	18	40.722763	-73.328145	3.142857143	26.5	16.28571429	2.714285714	23.64285714	12.71428571	4943.653639	-8162.851899
AD	0	BN	2008	26	6	0	0.54343007	0.004297184	0.276165715	0	0	0	0	0.132353278	0.011745637	0	0	0	0	0	0	0.213366337	0.126237624	0.024752475	0.263861386	0.571428571	28.5	19.35714286	40.722763	-73.328145	2	24.42857143	15.5	4.285714286	28.57142857	18	4943.653639	-8162.851899
AD	0	BN	2008	26	6	0	0.543523982	0.004297184	0.275592757	0	0	0	0	0.132353278	0.011745637	0	0	0	0	0	0	0.213220676	0.126739563	0.024850895	0.264910537	0.571428571	28.5	19.35714286	40.722763	-73.328145	2	24.42857143	15.5	4.285714286	28.57142857	18	4943.653639	-8162.851899
AD	0	BN	2008	27	7	0	0.543523982	0.004297184	0.275592757	0	0	0	0	0.132353278	0.011745637	0	0	0	0	0	0	0.213220676	0.126739563	0.024850895	0.264910537	0.714285714	26.92857143	19.57142857	40.722763	-73.328145	0.571428571	28.5	19.35714286	2	24.42857143	15.5	4943.653639	-8162.851899
AD	0	BN	2008	27	7	0	0.54343007	0.004297184	0.276165715	0	0	0	0	0.132353278	0.011745637	0	0	0	0	0	0	0.213366337	0.126237624	0.024752475	0.263861386	0.714285714	26.92857143	19.57142857	40.722763	-73.328145	0.571428571	28.5	19.35714286	2	24.42857143	15.5	4943.653639	-8162.851899
AD	0	BN	2008	28	7	0	0.54343007	0.004297184	0.276165715	0	0	0	0	0.132353278	0.011745637	0	0	0	0	0	0	0.213366337	0.126237624	0.024752475	0.263861386	0.285714286	28.57142857	19.5	40.722763	-73.328145	0.714285714	26.92857143	19.57142857	0.571428571	28.5	19.35714286	4943.653639	-8162.851899
AD	1	BN	2008	28	7	0	0.54343007	0.004297184	0.276165715	0	0	0	0	0.132353278	0.011745637	0	0	0	0	0	0	0.213366337	0.126237624	0.024752475	0.263861386	0.285714286	28.57142857	19.5	40.722763	-73.328145	0.714285714	26.92857143	19.57142857	0.571428571	28.5	19.35714286	4943.653639	-8162.851899
AD	0	BN	2008	28	7	0	0.54343007	0.004297184	0.276165715	0	0	0	0	0.132353278	0.011745637	0	0	0	0	0	0	0.213366337	0.126237624	0.024752475	0.263861386	0.285714286	28.57142857	19.5	40.722763	-73.328145	0.714285714	26.92857143	19.57142857	0.571428571	28.5	19.35714286	4943.653639	-8162.851899
AD	0	BN	2008	28	7	0	0.54343007	0.004297184	0.276165715	0	0	0	0	0.132353278	0.011745637	0	0	0	0	0	0	0.213366337	0.126237624	0.024752475	0.263861386	0.285714286	28.57142857	19.5	40.722763	-73.328145	0.714285714	26.92857143	19.57142857	0.571428571	28.5	19.35714286	4943.653639	-8162.851899
AD	0	BN	2008	29	7	0	0.54343007	0.004297184	0.276165715	0	0	0	0	0.132353278	0.011745637	0	0	0	0	0	0	0.213366337	0.126237624	0.024752475	0.263861386	0	31.57142857	20.57142857	40.722763	-73.328145	0.285714286	28.57142857	19.5	0.714285714	26.92857143	19.57142857	4943.653639	-8162.851899
AD	0	BN	2008	29	7	0	0.54343007	0.004297184	0.276165715	0	0	0	0	0.132353278	0.011745637	0	0	0	0	0	0	0.213366337	0.126237624	0.024752475	0.263861386	0	31.57142857	20.57142857	40.722763	-73.328145	0.285714286	28.57142857	19.5	0.714285714	26.92857143	19.57142857	4943.653639	-8162.851899
AD	0	BN	2008	30	7	0	0.543523982	0.004297184	0.275592757	0	0	0	0	0.132353278	0.011745637	0	0	0	0	0	0	0.213220676	0.126739563	0.024850895	0.264910537	12.42857143	27.42857143	18.92857143	40.722763	-73.328145	0	31.57142857	20.57142857	0.285714286	28.57142857	19.5	4943.653639	-8162.851899
AD	1	BN	2008	31	7	0	0.543523982	0.004297184	0.275592757	0	0	0	0	0.132353278	0.011745637	0	0	0	0	0	0	0.213220676	0.126739563	0.024850895	0.264910537	0.142857143	29.28571429	19.28571429	40.722763	-73.328145	12.42857143	27.42857143	18.92857143	0	31.57142857	20.57142857	4943.653639	-8162.851899
AD	1	BN	2008	32	8	0	0.54343007	0.004297184	0.276165715	0	0	0	0	0.132353278	0.011745637	0	0	0	0	0	0	0.213366337	0.126237624	0.024752475	0.263861386	6.285714286	26.78571429	17.64285714	40.722763	-73.328145	0.142857143	29.28571429	19.28571429	12.42857143	27.42857143	18.92857143	4943.653639	-8162.851899
AD	0	BN	2008	32	8	0	0.54343007	0.004297184	0.276165715	0	0	0	0	0.132353278	0.011745637	0	0	0	0	0	0	0.213366337	0.126237624	0.024752475	0.263861386	6.285714286	26.78571429	17.64285714	40.722763	-73.328145	0.142857143	29.28571429	19.28571429	12.42857143	27.42857143	18.92857143	4943.653639	-8162.851899
AD	0	BN	2008	33	8	0	0.543523982	0.004297184	0.275592757	0	0	0	0	0.132353278	0.011745637	0	0	0	0	0	0	0.213220676	0.126739563	0.024850895	0.264910537	4.714285714	26.92857143	16.85714286	40.722763	-73.328145	6.285714286	26.78571429	17.64285714	0.142857143	29.28571429	19.28571429	4943.653639	-8162.851899
AD	0	BN	2008	34	8	0	0.543523982	0.004297184	0.275592757	0	0	0	0	0.132353278	0.011745637	0	0	0	0	0	0	0.213220676	0.126739563	0.024850895	0.264910537	0	26.21428571	15.64285714	40.722763	-73.328145	4.714285714	26.92857143	16.85714286	6.285714286	26.78571429	17.64285714	4943.653639	-8162.851899
AD	1	BN	2008	35	8	0	0.54343007	0.004297184	0.276165715	0	0	0	0	0.132353278	0.011745637	0	0	0	0	0	0	0.213366337	0.126237624	0.024752475	0.263861386	1.857142857	26.85714286	15.78571429	40.722763	-73.328145	0	26.21428571	15.64285714	4.714285714	26.92857143	16.85714286	4943.653639	-8162.851899
AD	0	BN	2008	35	8	0	0.543523982	0.004297184	0.275592757	0	0	0	0	0.132353278	0.011745637	0	0	0	0	0	0	0.213220676	0.126739563	0.024850895	0.264910537	1.857142857	26.85714286	15.78571429	40.722763	-73.328145	0	26.21428571	15.64285714	4.714285714	26.92857143	16.85714286	4943.653639	-8162.851899
AD	1	BN	2008	36	9	0	0.54343007	0.004297184	0.276165715	0	0	0	0	0.132353278	0.011745637	0	0	0	0	0	0	0.213366337	0.126237624	0.024752475	0.263861386	7.857142857	27.92857143	19.07142857	40.722763	-73.328145	1.857142857	26.85714286	15.78571429	0	26.21428571	15.64285714	4943.653639	-8162.851899
AD	0	BN	2008	37	9	0	0.543523982	0.004297184	0.275592757	0	0	0	0	0.132353278	0.011745637	0	0	0	0	0	0	0.213220676	0.126739563	0.024850895	0.264910537	4.142857143	24.5	17.35714286	40.722763	-73.328145	7.857142857	27.92857143	19.07142857	1.857142857	26.85714286	15.78571429	4943.653639	-8162.851899
AD	1	BN	2008	38	9	0	0.543523982	0.004297184	0.275592757	0	0	0	0	0.132353278	0.011745637	0	0	0	0	0	0	0.213220676	0.126739563	0.024850895	0.264910537	0	22.78571429	12.5	40.722763	-73.328145	4.142857143	24.5	17.35714286	7.857142857	27.92857143	19.07142857	4943.653639	-8162.851899
AE	0	BH	2008	37	9	949	0.587047387	0	0.466101263	0.006875495	0.006875495	0	0	0	0	0	0	0	0	0.00171969	0	0.01805675	0.122671253	0	0.302378905	3.714285714	24	17	40.82587	-73.071911	8	27.57142857	18.71428571	1.571428571	26.28571429	15.42857143	4958.751776	-8134.328052
AF	0	BH	2008	24	6	1844	0.540416386	0.032658601	0.372136165	0.003151269	0	0	0	0.018334653	0.01919409	0	0	0	0	0	0	0.093239346	0.151233579	0	0.541172701	4.142857143	28.14285714	17.64285714	40.781944	-73.021889	4	26.5	16.07142857	2.428571429	23.5	12.35714286	4952.316729	-8128.759627
AF	0	BH	2008	26	6	1844	0.540416386	0.032658601	0.372136165	0.003151269	0	0	0	0.018334653	0.01919409	0	0	0	0	0	0	0.093239346	0.151233579	0	0.541172701	0.285714286	28.14285714	19.35714286	40.781944	-73.021889	2.571428571	24.35714286	15.28571429	4.142857143	28.14285714	17.64285714	4952.316729	-8128.759627
AF	0	BH	2008	27	7	1844	0.540416386	0.032658601	0.372136165	0.003151269	0	0	0	0.018334653	0.01919409	0	0	0	0	0	0	0.093239346	0.151233579	0	0.541172701	0.857142857	26.85714286	19.35714286	40.781944	-73.021889	0.285714286	28.14285714	19.35714286	2.571428571	24.35714286	15.28571429	4952.316729	-8128.759627
AF	0	BH	2008	28	7	1844	0.540416386	0.032658601	0.372136165	0.003151269	0	0	0	0.018334653	0.01919409	0	0	0	0	0	0	0.093239346	0.151233579	0	0.541172701	0.714285714	28.42857143	19.35714286	40.781944	-73.021889	0.857142857	26.85714286	19.35714286	0.285714286	28.14285714	19.35714286	4952.316729	-8128.759627
AF	0	BH	2008	30	7	1844	0.540416386	0.032658601	0.372136165	0.003151269	0	0	0	0.018334653	0.01919409	0	0	0	0	0	0	0.093239346	0.151233579	0	0.541172701	12.71428571	27.42857143	18.85714286	40.781944	-73.021889	0	31.42857143	20.42857143	0.714285714	28.42857143	19.35714286	4952.316729	-8128.759627
AF	0	BH	2008	32	8	1844	0.540416386	0.032658601	0.372136165	0.003151269	0	0	0	0.018334653	0.01919409	0	0	0	0	0	0	0.093239346	0.151233579	0	0.541172701	10.28571429	26.28571429	17.57142857	40.781944	-73.021889	0.428571429	29.07142857	19.42857143	12.71428571	27.42857143	18.85714286	4952.316729	-8128.759627
AF	0	BH	2008	33	8	1844	0.540416386	0.032658601	0.372136165	0.003151269	0	0	0	0.018334653	0.01919409	0	0	0	0	0	0	0.093239346	0.151233579	0	0.541172701	3.714285714	26.78571429	16.85714286	40.781944	-73.021889	10.28571429	26.28571429	17.57142857	0.428571429	29.07142857	19.42857143	4952.316729	-8128.759627
AF	0	BH	2008	36	9	1844	0.540416386	0.032658601	0.372136165	0.003151269	0	0	0	0.018334653	0.01919409	0	0	0	0	0	0	0.093239346	0.151233579	0	0.541172701	7.285714286	27.64285714	18.92857143	40.781944	-73.021889	1.571428571	26.5	15.64285714	0	26	15.35714286	4952.316729	-8128.759627
AF	0	BH	2008	38	9	1844	0.540416386	0.032658601	0.372136165	0.003151269	0	0	0	0.018334653	0.01919409	0	0	0	0	0	0	0.093239346	0.151233579	0	0.541172701	0	22.5	12.5	40.781944	-73.021889	3.571428571	24.21428571	17.07142857	7.285714286	27.64285714	18.92857143	4952.316729	-8128.759627
AI	0	IS	2008	40	9	1378	0.548977476	0	0.377292787	0.010313242	0	0	0	0	0	0	0	0	0	0.003040541	0	0.815540541	0.121621622	0	0.059797297	2	19.21428571	10.28571429	40.805175	-73.083808	12.71428571	21.35714286	14.42857143	0	22.5	12.21428571	4955.719476	-8135.652421
AI	0	IS	2008	41	10	1378	0.548977476	0	0.377292787	0.010313242	0	0	0	0	0	0	0	0	0	0.003040541	0	0.815540541	0.121621622	0	0.059797297	1	20.64285714	9.642857143	40.805175	-73.083808	2	19.21428571	10.28571429	12.71428571	21.35714286	14.42857143	4955.719476	-8135.652421
AO	0	IS	2008	24	6	2	0.733920993	0.002291832	0	0.017475216	0	0	0	0.468106616	0.038674659	0	0	0	0	0	0	0.087492828	0.421113024	0.018359151	0	3.857142857	28.35714286	17.85714286	40.762706	-73.147862	3.714285714	26.42857143	16.21428571	2.857142857	23.57142857	12.5	4949.499761	-8142.782881
AO	0	IS	2008	26	6	2	0.733920993	0.002291832	0	0.017475216	0	0	0	0.468106616	0.038674659	0	0	0	0	0	0	0.087492828	0.421113024	0.018359151	0	0.285714286	28.28571429	19.42857143	40.762706	-73.147862	2.428571429	24.42857143	15.5	3.857142857	28.35714286	17.85714286	4949.499761	-8142.782881
AO	0	IS	2008	27	7	2	0.733920993	0.002291832	0	0.017475216	0	0	0	0.468106616	0.038674659	0	0	0	0	0	0	0.087492828	0.421113024	0.018359151	0	0.857142857	26.85714286	19.57142857	40.762706	-73.147862	0.285714286	28.28571429	19.42857143	2.428571429	24.42857143	15.5	4949.499761	-8142.782881
AO	0	IS	2008	33	8	2	0.733920993	0.002291832	0	0.017475216	0	0	0	0.468106616	0.038674659	0	0	0	0	0	0	0.087492828	0.421113024	0.018359151	0	4	26.92857143	16.92857143	40.762706	-73.147862	8.428571429	26.42857143	17.71428571	0.142857143	29.14285714	19.5	4949.499761	-8142.782881
AO	0	IS	2008	34	8	2	0.733920993	0.002291832	0	0.017475216	0	0	0	0.468106616	0.038674659	0	0	0	0	0	0	0.087492828	0.421113024	0.018359151	0	0	26.21428571	15.57142857	40.762706	-73.147862	4	26.92857143	16.92857143	8.428571429	26.42857143	17.71428571	4949.499761	-8142.782881
AP	0	HN	2008	32	8	1735	0.611800961	0	0.259549935	0	0.019767048	0	0	0	0	0.032692308	0	0.026442308	0	0.006730769	0	0.079326923	0.074038462	0.126442308	0	8.285714286	26.5	17.28571429	40.837412	-73.377857	1	28.85714286	18.92857143	11.42857143	27.35714286	18.64285714	4960.443361	-8168.385816
AU	0	BH	2008	41	10	636	0.599168875	0.310256711	0.279030504	0.001718874	0.008594369	0	0	0.003724226	0.124618346	0	0	0	0	0	0	0.291818182	0.399545455	0	0.025909091	1.142857143	20.92857143	9.642857143	40.789736	-72.818531	1.714285714	19.42857143	10.28571429	17.28571429	21.57142857	14.71428571	4953.457925	-8106.121911
AV	0	IS	2008	32	8	0	0.485764463	0	0.36526067	0	0	0	0	0	0.001432395	0	0	0	0	0	0	0.226937269	0.022140221	0.095325953	0.316113161	6.285714286	26.78571429	17.64285714	40.715218	-73.307591	0	29.21428571	19.28571429	12.57142857	27.42857143	18.85714286	4942.549738	-8160.563838
AX	0	EH	2008	24	6	557	0.666693258	0	0.130634404	0.028361417	0.006589016	0	0.104851298	0	0	0	0	0	0	0.006868918	0	0.006582713	0.4244419	0.031196337	0.011161992	1.571428571	27.07142857	16.42857143	40.976179	-72.152719	4.142857143	25.85714286	14.78571429	0.857142857	22.64285714	11.71428571	4980.80423	-8032.004035
AX	0	EH	2008	24	6	557	0.666693258	0	0.130634404	0.028361417	0.006589016	0	0.104851298	0	0	0	0	0	0	0.006868918	0	0.006582713	0.4244419	0.031196337	0.011161992	1.571428571	27.07142857	16.42857143	40.976179	-72.152719	4.142857143	25.85714286	14.78571429	0.857142857	22.64285714	11.71428571	4980.80423	-8032.004035
AX	0	EH	2008	24	6	557	0.666693258	0	0.130634404	0.028361417	0.006589016	0	0.104851298	0	0	0	0	0	0	0.006868918	0	0.006582713	0.4244419	0.031196337	0.011161992	1.571428571	27.07142857	16.42857143	40.976179	-72.152719	4.142857143	25.85714286	14.78571429	0.857142857	22.64285714	11.71428571	4980.80423	-8032.004035
AX	0	EH	2008	25	6	557	0.666693258	0	0.130634404	0.028361417	0.006589016	0	0.104851298	0	0	0	0	0	0	0.006868918	0	0.006582713	0.4244419	0.031196337	0.011161992	4.571428571	24.57142857	14.64285714	40.976179	-72.152719	1.571428571	27.07142857	16.42857143	4.142857143	25.85714286	14.78571429	4980.80423	-8032.004035
AX	0	EH	2008	25	6	557	0.666693258	0	0.130634404	0.028361417	0.006589016	0	0.104851298	0	0	0	0	0	0	0.006868918	0	0.006582713	0.4244419	0.031196337	0.011161992	4.571428571	24.57142857	14.64285714	40.976179	-72.152719	1.571428571	27.07142857	16.42857143	4.142857143	25.85714286	14.78571429	4980.80423	-8032.004035
AX	0	EH	2008	25	6	557	0.666693258	0	0.130634404	0.028361417	0.006589016	0	0.104851298	0	0	0	0	0	0	0.006868918	0	0.006582713	0.4244419	0.031196337	0.011161992	4.571428571	24.57142857	14.64285714	40.976179	-72.152719	1.571428571	27.07142857	16.42857143	4.142857143	25.85714286	14.78571429	4980.80423	-8032.004035
AX	0	EH	2008	25	6	557	0.666693258	0	0.130634404	0.028361417	0.006589016	0	0.104851298	0	0	0	0	0	0	0.006868918	0	0.006582713	0.4244419	0.031196337	0.011161992	4.571428571	24.57142857	14.64285714	40.976179	-72.152719	1.571428571	27.07142857	16.42857143	4.142857143	25.85714286	14.78571429	4980.80423	-8032.004035
AX	0	EH	2008	25	6	557	0.666693258	0	0.130634404	0.028361417	0.006589016	0	0.104851298	0	0	0	0	0	0	0.006868918	0	0.006582713	0.4244419	0.031196337	0.011161992	4.571428571	24.57142857	14.64285714	40.976179	-72.152719	1.571428571	27.07142857	16.42857143	4.142857143	25.85714286	14.78571429	4980.80423	-8032.004035
AX	0	EH	2008	25	6	557	0.666693258	0	0.130634404	0.028361417	0.006589016	0	0.104851298	0	0	0	0	0	0	0.006868918	0	0.006582713	0.4244419	0.031196337	0.011161992	4.571428571	24.57142857	14.64285714	40.976179	-72.152719	1.571428571	27.07142857	16.42857143	4.142857143	25.85714286	14.78571429	4980.80423	-8032.004035
AX	0	EH	2008	25	6	557	0.666693258	0	0.130634404	0.028361417	0.006589016	0	0.104851298	0	0	0	0	0	0	0.006868918	0	0.006582713	0.4244419	0.031196337	0.011161992	4.571428571	24.57142857	14.64285714	40.976179	-72.152719	1.571428571	27.07142857	16.42857143	4.142857143	25.85714286	14.78571429	4980.80423	-8032.004035
AX	0	EH	2008	25	6	557	0.666693258	0	0.130634404	0.028361417	0.006589016	0	0.104851298	0	0	0	0	0	0	0.006868918	0	0.006582713	0.4244419	0.031196337	0.011161992	4.571428571	24.57142857	14.64285714	40.976179	-72.152719	1.571428571	27.07142857	16.42857143	4.142857143	25.85714286	14.78571429	4980.80423	-8032.004035
AX	0	EH	2008	25	6	557	0.666693258	0	0.130634404	0.028361417	0.006589016	0	0.104851298	0	0	0	0	0	0	0.006868918	0	0.006582713	0.4244419	0.031196337	0.011161992	4.571428571	24.57142857	14.64285714	40.976179	-72.152719	1.571428571	27.07142857	16.42857143	4.142857143	25.85714286	14.78571429	4980.80423	-8032.004035
AX	0	EH	2008	25	6	557	0.666693258	0	0.130634404	0.028361417	0.006589016	0	0.104851298	0	0	0	0	0	0	0.006868918	0	0.006582713	0.4244419	0.031196337	0.011161992	4.571428571	24.57142857	14.64285714	40.976179	-72.152719	1.571428571	27.07142857	16.42857143	4.142857143	25.85714286	14.78571429	4980.80423	-8032.004035
AX	0	EH	2008	26	6	557	0.666693258	0	0.130634404	0.028361417	0.006589016	0	0.104851298	0	0	0	0	0	0	0.006868918	0	0.006582713	0.4244419	0.031196337	0.011161992	0.142857143	27.71428571	18.57142857	40.976179	-72.152719	4.571428571	24.57142857	14.64285714	1.571428571	27.07142857	16.42857143	4980.80423	-8032.004035
AX	0	EH	2008	26	6	557	0.666693258	0	0.130634404	0.028361417	0.006589016	0	0.104851298	0	0	0	0	0	0	0.006868918	0	0.006582713	0.4244419	0.031196337	0.011161992	0.142857143	27.71428571	18.57142857	40.976179	-72.152719	4.571428571	24.57142857	14.64285714	1.571428571	27.07142857	16.42857143	4980.80423	-8032.004035
AX	0	EH	2008	26	6	557	0.666693258	0	0.130634404	0.028361417	0.006589016	0	0.104851298	0	0	0	0	0	0	0.006868918	0	0.006582713	0.4244419	0.031196337	0.011161992	0.142857143	27.71428571	18.57142857	40.976179	-72.152719	4.571428571	24.57142857	14.64285714	1.571428571	27.07142857	16.42857143	4980.80423	-8032.004035
AX	0	EH	2008	26	6	557	0.666693258	0	0.130634404	0.028361417	0.006589016	0	0.104851298	0	0	0	0	0	0	0.006868918	0	0.006582713	0.4244419	0.031196337	0.011161992	0.142857143	27.71428571	18.57142857	40.976179	-72.152719	4.571428571	24.57142857	14.64285714	1.571428571	27.07142857	16.42857143	4980.80423	-8032.004035
AX	0	EH	2008	26	6	557	0.666693258	0	0.130634404	0.028361417	0.006589016	0	0.104851298	0	0	0	0	0	0	0.006868918	0	0.006582713	0.4244419	0.031196337	0.011161992	0.142857143	27.71428571	18.57142857	40.976179	-72.152719	4.571428571	24.57142857	14.64285714	1.571428571	27.07142857	16.42857143	4980.80423	-8032.004035
AX	0	EH	2008	26	6	557	0.666693258	0	0.130634404	0.028361417	0.006589016	0	0.104851298	0	0	0	0	0	0	0.006868918	0	0.006582713	0.4244419	0.031196337	0.011161992	0.142857143	27.71428571	18.57142857	40.976179	-72.152719	4.571428571	24.57142857	14.64285714	1.571428571	27.07142857	16.42857143	4980.80423	-8032.004035
AX	0	EH	2008	27	7	557	0.666693258	0	0.130634404	0.028361417	0.006589016	0	0.104851298	0	0	0	0	0	0	0.006868918	0	0.006582713	0.4244419	0.031196337	0.011161992	0.714285714	26.85714286	18.71428571	40.976179	-72.152719	0.142857143	27.71428571	18.57142857	4.571428571	24.57142857	14.64285714	4980.80423	-8032.004035
AX	0	EH	2008	28	7	557	0.666693258	0	0.130634404	0.028361417	0.006589016	0	0.104851298	0	0	0	0	0	0	0.006868918	0	0.006582713	0.4244419	0.031196337	0.011161992	0	28.07142857	19.21428571	40.976179	-72.152719	0.714285714	26.85714286	18.71428571	0.142857143	27.71428571	18.57142857	4980.80423	-8032.004035
AX	0	EH	2008	28	7	557	0.666693258	0	0.130634404	0.028361417	0.006589016	0	0.104851298	0	0	0	0	0	0	0.006868918	0	0.006582713	0.4244419	0.031196337	0.011161992	0	28.07142857	19.21428571	40.976179	-72.152719	0.714285714	26.85714286	18.71428571	0.142857143	27.71428571	18.57142857	4980.80423	-8032.004035
AX	0	EH	2008	29	7	557	0.666693258	0	0.130634404	0.028361417	0.006589016	0	0.104851298	0	0	0	0	0	0	0.006868918	0	0.006582713	0.4244419	0.031196337	0.011161992	1.142857143	31.07142857	19.42857143	40.976179	-72.152719	0	28.07142857	19.21428571	0.714285714	26.85714286	18.71428571	4980.80423	-8032.004035
AX	0	EH	2008	30	7	557	0.666693258	0	0.130634404	0.028361417	0.006589016	0	0.104851298	0	0	0	0	0	0	0.006868918	0	0.006582713	0.4244419	0.031196337	0.011161992	12.14285714	27.71428571	17.92857143	40.976179	-72.152719	1.142857143	31.07142857	19.42857143	0	28.07142857	19.21428571	4980.80423	-8032.004035
AX	0	EH	2008	30	7	557	0.666693258	0	0.130634404	0.028361417	0.006589016	0	0.104851298	0	0	0	0	0	0	0.006868918	0	0.006582713	0.4244419	0.031196337	0.011161992	12.14285714	27.71428571	17.92857143	40.976179	-72.152719	1.142857143	31.07142857	19.42857143	0	28.07142857	19.21428571	4980.80423	-8032.004035
AX	0	EH	2008	30	7	557	0.666693258	0	0.130634404	0.028361417	0.006589016	0	0.104851298	0	0	0	0	0	0	0.006868918	0	0.006582713	0.4244419	0.031196337	0.011161992	12.14285714	27.71428571	17.92857143	40.976179	-72.152719	1.142857143	31.07142857	19.42857143	0	28.07142857	19.21428571	4980.80423	-8032.004035
AX	0	EH	2008	31	7	557	0.666693258	0	0.130634404	0.028361417	0.006589016	0	0.104851298	0	0	0	0	0	0	0.006868918	0	0.006582713	0.4244419	0.031196337	0.011161992	2.571428571	28.71428571	18.71428571	40.976179	-72.152719	12.14285714	27.71428571	17.92857143	1.142857143	31.07142857	19.42857143	4980.80423	-8032.004035
AX	0	EH	2008	32	8	557	0.666693258	0	0.130634404	0.028361417	0.006589016	0	0.104851298	0	0	0	0	0	0	0.006868918	0	0.006582713	0.4244419	0.031196337	0.011161992	15.28571429	25.35714286	16.71428571	40.976179	-72.152719	2.571428571	28.71428571	18.71428571	12.14285714	27.71428571	17.92857143	4980.80423	-8032.004035
AX	0	EH	2008	33	8	557	0.666693258	0	0.130634404	0.028361417	0.006589016	0	0.104851298	0	0	0	0	0	0	0.006868918	0	0.006582713	0.4244419	0.031196337	0.011161992	2.571428571	26.5	16.28571429	40.976179	-72.152719	15.28571429	25.35714286	16.71428571	2.571428571	28.71428571	18.71428571	4980.80423	-8032.004035
AX	0	EH	2008	34	8	557	0.666693258	0	0.130634404	0.028361417	0.006589016	0	0.104851298	0	0	0	0	0	0	0.006868918	0	0.006582713	0.4244419	0.031196337	0.011161992	0	25.85714286	13.78571429	40.976179	-72.152719	2.571428571	26.5	16.28571429	15.28571429	25.35714286	16.71428571	4980.80423	-8032.004035
AX	0	EH	2008	35	8	557	0.666693258	0	0.130634404	0.028361417	0.006589016	0	0.104851298	0	0	0	0	0	0	0.006868918	0	0.006582713	0.4244419	0.031196337	0.011161992	1.142857143	25.42857143	14.07142857	40.976179	-72.152719	0	25.85714286	13.78571429	2.571428571	26.5	16.28571429	4980.80423	-8032.004035
AX	0	EH	2008	36	9	557	0.666693258	0	0.130634404	0.028361417	0.006589016	0	0.104851298	0	0	0	0	0	0	0.006868918	0	0.006582713	0.4244419	0.031196337	0.011161992	12.42857143	27.14285714	17.28571429	40.976179	-72.152719	1.142857143	25.42857143	14.07142857	0	25.85714286	13.78571429	4980.80423	-8032.004035
AX	0	EH	2008	37	9	557	0.666693258	0	0.130634404	0.028361417	0.006589016	0	0.104851298	0	0	0	0	0	0	0.006868918	0	0.006582713	0.4244419	0.031196337	0.011161992	6.571428571	23.35714286	15.57142857	40.976179	-72.152719	12.42857143	27.14285714	17.28571429	1.142857143	25.42857143	14.07142857	4980.80423	-8032.004035
AX	0	EH	2008	39	9	557	0.666693258	0	0.130634404	0.028361417	0.006589016	0	0.104851298	0	0	0	0	0	0	0.006868918	0	0.006582713	0.4244419	0.031196337	0.011161992	17.71428571	20.71428571	14	40.976179	-72.152719	0	22	11.35714286	6.571428571	23.35714286	15.57142857	4980.80423	-8032.004035
BB	0	IS	2008	33	8	1132	0.576267633	0	0.444328863	0	0	0	0	0	0	0	0	0	0	0	0	0.644047619	0.256547619	0.099404762	0	4.571428571	26.85714286	16.85714286	40.743563	-73.287483	7	26.64285714	17.64285714	0.142857143	29.07142857	19.28571429	4946.697519	-8158.325425
BB	0	IS	2008	35	8	1132	0.576267633	0	0.444328863	0	0	0	0	0	0	0	0	0	0	0	0	0.644047619	0.256547619	0.099404762	0	1.857142857	26.85714286	15.78571429	40.743563	-73.287483	0	26.21428571	15.64285714	4.571428571	26.85714286	16.85714286	4946.697519	-8158.325425
BB	0	IS	2008	36	9	1132	0.576267633	0	0.444328863	0	0	0	0	0	0	0	0	0	0	0	0	0.644047619	0.256547619	0.099404762	0	8	27.78571429	18.92857143	40.743563	-73.287483	1.857142857	26.85714286	15.78571429	0	26.21428571	15.64285714	4946.697519	-8158.325425
BC	0	HN	2008	32	8	1111	0.638173519	0	0.177043996	0	0.04956086	0	0	0	0	0.026279863	0	0.000682594	0	0.007167235	0	0.087372014	0.047440273	0.054266212	0	8.285714286	26.5	17.28571429	40.831838	-73.376757	1	28.85714286	18.92857143	11.42857143	27.35714286	18.64285714	4959.626403	-8168.263365
BD	0	IS	2008	36	9	1141	0.596133541	0	0.403648851	0	0	0	0	0.0054431	0.023777753	0	0	0	0	0	0	0.619313305	0.175965665	0	0.12832618	7.142857143	27.64285714	18.92857143	40.739843	-73.046467	1.571428571	26.64285714	15.64285714	0	26.07142857	15.35714286	4946.153063	-8131.495638
BD	0	IS	2008	38	9	1141	0.596133541	0	0.403648851	0	0	0	0	0.0054431	0.023777753	0	0	0	0	0	0	0.619313305	0.175965665	0	0.12832618	0	22.71428571	12.57142857	40.739843	-73.046467	3.571428571	24.21428571	17.07142857	7.142857143	27.64285714	18.92857143	4946.153063	-8131.495638
BI	0	FI	2008	24	6	516	0.438564028	0.438564028	0.658517083	0.17045498	0	0.014610427	0	0	0	0	0	0	0	0	0	0	0	0	0	4.285714286	28.21428571	17.64285714	40.646	-73.149	2.857142857	26.07142857	16.07142857	2.857142857	23.14285714	12.21428571	4932.428402	-8142.909562
BI	0	FI	2008	25	6	516	0.438564028	0.438564028	0.658517083	0.17045498	0	0.014610427	0	0	0	0	0	0	0	0	0	0	0	0	0	1.571428571	24.35714286	15.28571429	40.646	-73.149	4.285714286	28.21428571	17.64285714	2.857142857	26.07142857	16.07142857	4932.428402	-8142.909562
BI	0	FI	2008	26	6	516	0.438564028	0.438564028	0.658517083	0.17045498	0	0.014610427	0	0	0	0	0	0	0	0	0	0	0	0	0	0.285714286	28.5	19.28571429	40.646	-73.149	1.571428571	24.35714286	15.28571429	4.285714286	28.21428571	17.64285714	4932.428402	-8142.909562
BI	0	FI	2008	28	7	516	0.438564028	0.438564028	0.658517083	0.17045498	0	0.014610427	0	0	0	0	0	0	0	0	0	0	0	0	0	0	28.35714286	19	40.646	-73.149	0.714285714	26.92857143	19.42857143	0.285714286	28.5	19.28571429	4932.428402	-8142.909562
BI	0	FI	2008	30	7	516	0.438564028	0.438564028	0.658517083	0.17045498	0	0.014610427	0	0	0	0	0	0	0	0	0	0	0	0	0	13.42857143	27.35714286	18.64285714	40.646	-73.149	0	31.21428571	20.14285714	0	28.35714286	19	4932.428402	-8142.909562
BI	0	FI	2008	31	7	516	0.438564028	0.438564028	0.658517083	0.17045498	0	0.014610427	0	0	0	0	0	0	0	0	0	0	0	0	0	0	29.14285714	19.21428571	40.646	-73.149	13.42857143	27.35714286	18.64285714	0	31.21428571	20.14285714	4932.428402	-8142.909562
BI	0	FI	2008	31	7	516	0.438564028	0.438564028	0.658517083	0.17045498	0	0.014610427	0	0	0	0	0	0	0	0	0	0	0	0	0	0	29.14285714	19.21428571	40.646	-73.149	13.42857143	27.35714286	18.64285714	0	31.21428571	20.14285714	4932.428402	-8142.909562
BI	1	FI	2008	31	7	516	0.438564028	0.438564028	0.658517083	0.17045498	0	0.014610427	0	0	0	0	0	0	0	0	0	0	0	0	0	0	29.14285714	19.21428571	40.646	-73.149	13.42857143	27.35714286	18.64285714	0	31.21428571	20.14285714	4932.428402	-8142.909562
BI	0	FI	2008	32	8	516	0.438564028	0.438564028	0.658517083	0.17045498	0	0.014610427	0	0	0	0	0	0	0	0	0	0	0	0	0	6.714285714	26.64285714	17.57142857	40.646	-73.149	0	29.14285714	19.21428571	13.42857143	27.35714286	18.64285714	4932.428402	-8142.909562
BI	0	FI	2008	33	8	516	0.438564028	0.438564028	0.658517083	0.17045498	0	0.014610427	0	0	0	0	0	0	0	0	0	0	0	0	0	4	26.71428571	16.64285714	40.646	-73.149	6.714285714	26.64285714	17.57142857	0	29.14285714	19.21428571	4932.428402	-8142.909562
BI	0	FI	2008	35	8	516	0.438564028	0.438564028	0.658517083	0.17045498	0	0.014610427	0	0	0	0	0	0	0	0	0	0	0	0	0	1.428571429	27	15.64285714	40.646	-73.149	0	26.07142857	15.21428571	4	26.71428571	16.64285714	4932.428402	-8142.909562
BI	0	FI	2008	36	9	516	0.438564028	0.438564028	0.658517083	0.17045498	0	0.014610427	0	0	0	0	0	0	0	0	0	0	0	0	0	5.428571429	27.71428571	19	40.646	-73.149	1.428571429	27	15.64285714	0	26.07142857	15.21428571	4932.428402	-8142.909562
BI	0	FI	2008	37	9	516	0.438564028	0.438564028	0.658517083	0.17045498	0	0.014610427	0	0	0	0	0	0	0	0	0	0	0	0	0	3.571428571	24.35714286	17.35714286	40.646	-73.149	5.428571429	27.71428571	19	1.428571429	27	15.64285714	4932.428402	-8142.909562
BI	0	FI	2008	37	9	516	0.438564028	0.438564028	0.658517083	0.17045498	0	0.014610427	0	0	0	0	0	0	0	0	0	0	0	0	0	3.571428571	24.35714286	17.35714286	40.646	-73.149	5.428571429	27.71428571	19	1.428571429	27	15.64285714	4932.428402	-8142.909562
BI	0	FI	2008	37	9	516	0.438564028	0.438564028	0.658517083	0.17045498	0	0.014610427	0	0	0	0	0	0	0	0	0	0	0	0	0	3.571428571	24.35714286	17.35714286	40.646	-73.149	5.428571429	27.71428571	19	1.428571429	27	15.64285714	4932.428402	-8142.909562
BI	0	FI	2008	37	9	516	0.438564028	0.438564028	0.658517083	0.17045498	0	0.014610427	0	0	0	0	0	0	0	0	0	0	0	0	0	3.571428571	24.35714286	17.35714286	40.646	-73.149	5.428571429	27.71428571	19	1.428571429	27	15.64285714	4932.428402	-8142.909562
BI	0	FI	2008	39	9	516	0.438564028	0.438564028	0.658517083	0.17045498	0	0.014610427	0	0	0	0	0	0	0	0	0	0	0	0	0	12.57142857	21.92857143	14.85714286	40.646	-73.149	0	22.92857143	12.5	3.571428571	24.35714286	17.35714286	4932.428402	-8142.909562
BI	0	FI	2008	40	9	516	0.438564028	0.438564028	0.658517083	0.17045498	0	0.014610427	0	0	0	0	0	0	0	0	0	0	0	0	0	2.571428571	20	10.57142857	40.646	-73.149	12.57142857	21.92857143	14.85714286	0	22.92857143	12.5	4932.428402	-8142.909562
BI	0	FI	2008	40	9	516	0.438564028	0.438564028	0.658517083	0.17045498	0	0.014610427	0	0	0	0	0	0	0	0	0	0	0	0	0	2.571428571	20	10.57142857	40.646	-73.149	12.57142857	21.92857143	14.85714286	0	22.92857143	12.5	4932.428402	-8142.909562
BL	0	BH	2008	32	8	2471	0.591975069	0.02463719	0.472117321	0	0	0	0	0.016042822	0.089094956	0	0	0	0	0	0	0.394820296	0.090909091	0	0.058668076	11.71428571	26.14285714	17.42857143	40.7538	-72.85586	0.714285714	29.07142857	19.35714286	11.57142857	27.71428571	18.64285714	4948.19596	-8110.277357
BL	1	BH	2008	32	8	2471	0.591975069	0.02463719	0.472117321	0	0	0	0	0.016042822	0.089094956	0	0	0	0	0	0	0.394820296	0.090909091	0	0.058668076	11.71428571	26.14285714	17.42857143	40.7538	-72.85586	0.714285714	29.07142857	19.35714286	11.57142857	27.71428571	18.64285714	4948.19596	-8110.277357
BL	0	BH	2008	34	8	2471	0.591975069	0.02463719	0.472117321	0	0	0	0	0.016042822	0.089094956	0	0	0	0	0	0	0.394820296	0.090909091	0	0.058668076	0	26	15	40.7538	-72.85586	3.285714286	26.78571429	16.71428571	11.71428571	26.14285714	17.42857143	4948.19596	-8110.277357
BL	0	BH	2008	35	8	2471	0.591975069	0.02463719	0.472117321	0	0	0	0	0.016042822	0.089094956	0	0	0	0	0	0	0.394820296	0.090909091	0	0.058668076	1.571428571	26.57142857	15.42857143	40.7538	-72.85586	0	26	15	3.285714286	26.78571429	16.71428571	4948.19596	-8110.277357
BL	0	BH	2008	36	9	2471	0.591975069	0.02463719	0.472117321	0	0	0	0	0.016042822	0.089094956	0	0	0	0	0	0	0.394820296	0.090909091	0	0.058668076	10.85714286	27.57142857	18.71428571	40.7538	-72.85586	1.571428571	26.57142857	15.42857143	0	26	15	4948.19596	-8110.277357
BL	0	BH	2008	37	9	2471	0.591975069	0.02463719	0.472117321	0	0	0	0	0.016042822	0.089094956	0	0	0	0	0	0	0.394820296	0.090909091	0	0.058668076	5.857142857	24.14285714	17	40.7538	-72.85586	10.85714286	27.57142857	18.71428571	1.571428571	26.57142857	15.42857143	4948.19596	-8110.277357
BL	0	BH	2008	38	9	2471	0.591975069	0.02463719	0.472117321	0	0	0	0	0.016042822	0.089094956	0	0	0	0	0	0	0.394820296	0.090909091	0	0.058668076	0	22.57142857	12.57142857	40.7538	-72.85586	5.857142857	24.14285714	17	10.85714286	27.57142857	18.71428571	4948.19596	-8110.277357
BL	0	BH	2008	40	9	2471	0.591975069	0.02463719	0.472117321	0	0	0	0	0.016042822	0.089094956	0	0	0	0	0	0	0.394820296	0.090909091	0	0.058668076	1.857142857	19.57142857	10.35714286	40.7538	-72.85586	16.71428571	21.57142857	14.78571429	0	22.57142857	12.57142857	4948.19596	-8110.277357
BM	0	BH	2008	36	9	411	0.5934421	0	0.34606658	0.015469864	0.01375099	0	0	0	0	0	0	0	0	0	0	0.040751445	0.765317919	0	0.016473988	7.714285714	27.64285714	18.78571429	40.799311	-73.06187	1.571428571	26.42857143	15.57142857	0	25.92857143	15.28571429	4954.860437	-8133.210293
BN	0	BH	2008	36	9	1667	0.580132575	0	0.401357019	0.013464511	0.007448453	0	0	0	0	0	0	0	0	0	0	0.00114646	0	0	0.512467756	7.857142857	27.57142857	18.64285714	40.858123	-73.045077	1.571428571	26.14285714	15.42857143	0	26	15.21428571	4963.479494	-8131.340904
BQ	0	SI	2008	25	6	613	0.709417029	0.048128465	0.108575525	0.02205888	0.004870142	0.025496627	0	0.040393533	0	0.037188873	0	0	0	0	0	0.293118594	0.175402635	0.126500732	0	5	24.35714286	14.92857143	41.064583	-72.333639	1.428571429	27.28571429	16.78571429	5.142857143	25.92857143	15.07142857	4993.797992	-8052.143964
BQ	0	SI	2008	26	6	613	0.709417029	0.048128465	0.108575525	0.02205888	0.004870142	0.025496627	0	0.040393533	0	0.037188873	0	0	0	0	0	0.293118594	0.175402635	0.126500732	0	0.142857143	27.64285714	18.85714286	41.064583	-72.333639	5	24.35714286	14.92857143	1.428571429	27.28571429	16.78571429	4993.797992	-8052.143964
BQ	0	SI	2008	27	7	613	0.709417029	0.048128465	0.108575525	0.02205888	0.004870142	0.025496627	0	0.040393533	0	0.037188873	0	0	0	0	0	0.293118594	0.175402635	0.126500732	0	0.857142857	26.78571429	19	41.064583	-72.333639	0.142857143	27.64285714	18.85714286	5	24.35714286	14.92857143	4993.797992	-8052.143964
BQ	0	SI	2008	28	7	613	0.709417029	0.048128465	0.108575525	0.02205888	0.004870142	0.025496627	0	0.040393533	0	0.037188873	0	0	0	0	0	0.293118594	0.175402635	0.126500732	0	0	28.21428571	19.35714286	41.064583	-72.333639	0.857142857	26.78571429	19	0.142857143	27.64285714	18.85714286	4993.797992	-8052.143964
BQ	0	SI	2008	29	7	613	0.709417029	0.048128465	0.108575525	0.02205888	0.004870142	0.025496627	0	0.040393533	0	0.037188873	0	0	0	0	0	0.293118594	0.175402635	0.126500732	0	0.857142857	31.07142857	19.85714286	41.064583	-72.333639	0	28.21428571	19.35714286	0.857142857	26.78571429	19	4993.797992	-8052.143964
BQ	0	SI	2008	31	7	613	0.709417029	0.048128465	0.108575525	0.02205888	0.004870142	0.025496627	0	0.040393533	0	0.037188873	0	0	0	0	0	0.293118594	0.175402635	0.126500732	0	2	28.64285714	18.92857143	41.064583	-72.333639	10.42857143	27.5	18.5	0.857142857	31.07142857	19.85714286	4993.797992	-8052.143964
BQ	0	SI	2008	31	7	613	0.709417029	0.048128465	0.108575525	0.02205888	0.004870142	0.025496627	0	0.040393533	0	0.037188873	0	0	0	0	0	0.293118594	0.175402635	0.126500732	0	2	28.64285714	18.92857143	41.064583	-72.333639	10.42857143	27.5	18.5	0.857142857	31.07142857	19.85714286	4993.797992	-8052.143964
BQ	0	SI	2008	32	8	613	0.709417029	0.048128465	0.108575525	0.02205888	0.004870142	0.025496627	0	0.040393533	0	0.037188873	0	0	0	0	0	0.293118594	0.175402635	0.126500732	0	13	25.64285714	17	41.064583	-72.333639	2	28.64285714	18.92857143	10.42857143	27.5	18.5	4993.797992	-8052.143964
BQ	0	SI	2008	32	8	613	0.709417029	0.048128465	0.108575525	0.02205888	0.004870142	0.025496627	0	0.040393533	0	0.037188873	0	0	0	0	0	0.293118594	0.175402635	0.126500732	0	13	25.64285714	17	41.064583	-72.333639	2	28.64285714	18.92857143	10.42857143	27.5	18.5	4993.797992	-8052.143964
BQ	0	SI	2008	34	8	613	0.709417029	0.048128465	0.108575525	0.02205888	0.004870142	0.025496627	0	0.040393533	0	0.037188873	0	0	0	0	0	0.293118594	0.175402635	0.126500732	0	0	25.85714286	14.35714286	41.064583	-72.333639	2.571428571	26.57142857	16.5	13	25.64285714	17	4993.797992	-8052.143964
BQ	0	SI	2008	35	8	613	0.709417029	0.048128465	0.108575525	0.02205888	0.004870142	0.025496627	0	0.040393533	0	0.037188873	0	0	0	0	0	0.293118594	0.175402635	0.126500732	0	1.142857143	25.64285714	14.57142857	41.064583	-72.333639	0	25.85714286	14.35714286	2.571428571	26.57142857	16.5	4993.797992	-8052.143964
BQ	0	SI	2008	36	9	613	0.709417029	0.048128465	0.108575525	0.02205888	0.004870142	0.025496627	0	0.040393533	0	0.037188873	0	0	0	0	0	0.293118594	0.175402635	0.126500732	0	12.85714286	27.35714286	17.71428571	41.064583	-72.333639	1.142857143	25.64285714	14.57142857	0	25.85714286	14.35714286	4993.797992	-8052.143964
BQ	0	SI	2008	39	9	613	0.709417029	0.048128465	0.108575525	0.02205888	0.004870142	0.025496627	0	0.040393533	0	0.037188873	0	0	0	0	0	0.293118594	0.175402635	0.126500732	0	15	20.85714286	13.92857143	41.064583	-72.333639	0	21.85714286	11.42857143	6.571428571	23.57142857	15.85714286	4993.797992	-8052.143964
BS	0	RH	2008	24	6	317	0.561795902	0	0.166157795	0.014037469	0.000572958	0.002578311	0.27473332	0.002291832	0.064744244	0.063254744	0	0	0	0	0	0.212478436	0.23893042	0.16906268	0	3.285714286	27.64285714	17.14285714	40.946067	-72.620826	4.714285714	26.21428571	15.57142857	1.285714286	23.35714286	12.14285714	4976.382325	-8084.113485
BS	0	RH	2008	26	6	317	0.561795902	0	0.166157795	0.014037469	0.000572958	0.002578311	0.27473332	0.002291832	0.064744244	0.063254744	0	0	0	0	0	0.212478436	0.23893042	0.16906268	0	0.142857143	27.85714286	19.14285714	40.946067	-72.620826	4.714285714	24.5	15.14285714	3.285714286	27.64285714	17.14285714	4976.382325	-8084.113485
BS	0	RH	2008	26	6	317	0.561795902	0	0.166157795	0.014037469	0.000572958	0.002578311	0.27473332	0.002291832	0.064744244	0.063254744	0	0	0	0	0	0.212478436	0.23893042	0.16906268	0	0.142857143	27.85714286	19.14285714	40.946067	-72.620826	4.714285714	24.5	15.14285714	3.285714286	27.64285714	17.14285714	4976.382325	-8084.113485
BS	0	RH	2008	27	7	317	0.561795902	0	0.166157795	0.014037469	0.000572958	0.002578311	0.27473332	0.002291832	0.064744244	0.063254744	0	0	0	0	0	0.212478436	0.23893042	0.16906268	0	0.857142857	26.85714286	19.07142857	40.946067	-72.620826	0.142857143	27.85714286	19.14285714	4.714285714	24.5	15.14285714	4976.382325	-8084.113485
BS	0	RH	2008	28	7	317	0.561795902	0	0.166157795	0.014037469	0.000572958	0.002578311	0.27473332	0.002291832	0.064744244	0.063254744	0	0	0	0	0	0.212478436	0.23893042	0.16906268	0	0	28.21428571	19.57142857	40.946067	-72.620826	0.857142857	26.85714286	19.07142857	0.142857143	27.85714286	19.14285714	4976.382325	-8084.113485
BS	0	RH	2008	28	7	317	0.561795902	0	0.166157795	0.014037469	0.000572958	0.002578311	0.27473332	0.002291832	0.064744244	0.063254744	0	0	0	0	0	0.212478436	0.23893042	0.16906268	0	0	28.21428571	19.57142857	40.946067	-72.620826	0.857142857	26.85714286	19.07142857	0.142857143	27.85714286	19.14285714	4976.382325	-8084.113485
BS	0	RH	2008	29	7	317	0.561795902	0	0.166157795	0.014037469	0.000572958	0.002578311	0.27473332	0.002291832	0.064744244	0.063254744	0	0	0	0	0	0.212478436	0.23893042	0.16906268	0	0.571428571	31.21428571	20.14285714	40.946067	-72.620826	0	28.21428571	19.57142857	0.857142857	26.85714286	19.07142857	4976.382325	-8084.113485
BS	0	RH	2008	29	7	317	0.561795902	0	0.166157795	0.014037469	0.000572958	0.002578311	0.27473332	0.002291832	0.064744244	0.063254744	0	0	0	0	0	0.212478436	0.23893042	0.16906268	0	0.571428571	31.21428571	20.14285714	40.946067	-72.620826	0	28.21428571	19.57142857	0.857142857	26.85714286	19.07142857	4976.382325	-8084.113485
BS	0	RH	2008	30	7	317	0.561795902	0	0.166157795	0.014037469	0.000572958	0.002578311	0.27473332	0.002291832	0.064744244	0.063254744	0	0	0	0	0	0.212478436	0.23893042	0.16906268	0	10.71428571	27.64285714	18.57142857	40.946067	-72.620826	0.571428571	31.21428571	20.14285714	0	28.21428571	19.57142857	4976.382325	-8084.113485
BS	0	RH	2008	30	7	317	0.561795902	0	0.166157795	0.014037469	0.000572958	0.002578311	0.27473332	0.002291832	0.064744244	0.063254744	0	0	0	0	0	0.212478436	0.23893042	0.16906268	0	10.71428571	27.64285714	18.57142857	40.946067	-72.620826	0.571428571	31.21428571	20.14285714	0	28.21428571	19.57142857	4976.382325	-8084.113485
BS	0	RH	2008	30	7	317	0.561795902	0	0.166157795	0.014037469	0.000572958	0.002578311	0.27473332	0.002291832	0.064744244	0.063254744	0	0	0	0	0	0.212478436	0.23893042	0.16906268	0	10.71428571	27.64285714	18.57142857	40.946067	-72.620826	0.571428571	31.21428571	20.14285714	0	28.21428571	19.57142857	4976.382325	-8084.113485
BS	0	RH	2008	31	7	317	0.561795902	0	0.166157795	0.014037469	0.000572958	0.002578311	0.27473332	0.002291832	0.064744244	0.063254744	0	0	0	0	0	0.212478436	0.23893042	0.16906268	0	1.571428571	28.78571429	19.21428571	40.946067	-72.620826	10.71428571	27.64285714	18.57142857	0.571428571	31.21428571	20.14285714	4976.382325	-8084.113485
BS	0	RH	2008	31	7	317	0.561795902	0	0.166157795	0.014037469	0.000572958	0.002578311	0.27473332	0.002291832	0.064744244	0.063254744	0	0	0	0	0	0.212478436	0.23893042	0.16906268	0	1.571428571	28.78571429	19.21428571	40.946067	-72.620826	10.71428571	27.64285714	18.57142857	0.571428571	31.21428571	20.14285714	4976.382325	-8084.113485
BS	0	RH	2008	31	7	317	0.561795902	0	0.166157795	0.014037469	0.000572958	0.002578311	0.27473332	0.002291832	0.064744244	0.063254744	0	0	0	0	0	0.212478436	0.23893042	0.16906268	0	1.571428571	28.78571429	19.21428571	40.946067	-72.620826	10.71428571	27.64285714	18.57142857	0.571428571	31.21428571	20.14285714	4976.382325	-8084.113485
BS	0	RH	2008	31	7	317	0.561795902	0	0.166157795	0.014037469	0.000572958	0.002578311	0.27473332	0.002291832	0.064744244	0.063254744	0	0	0	0	0	0.212478436	0.23893042	0.16906268	0	1.571428571	28.78571429	19.21428571	40.946067	-72.620826	10.71428571	27.64285714	18.57142857	0.571428571	31.21428571	20.14285714	4976.382325	-8084.113485
BS	0	RH	2008	31	8	317	0.561795902	0	0.166157795	0.014037469	0.000572958	0.002578311	0.27473332	0.002291832	0.064744244	0.063254744	0	0	0	0	0	0.212478436	0.23893042	0.16906268	0	1.571428571	28.78571429	19.21428571	40.946067	-72.620826	10.71428571	27.64285714	18.57142857	0.571428571	31.21428571	20.14285714	4976.382325	-8084.113485
BS	0	RH	2008	31	7	317	0.561795902	0	0.166157795	0.014037469	0.000572958	0.002578311	0.27473332	0.002291832	0.064744244	0.063254744	0	0	0	0	0	0.212478436	0.23893042	0.16906268	0	1.571428571	28.78571429	19.21428571	40.946067	-72.620826	10.71428571	27.64285714	18.57142857	0.571428571	31.21428571	20.14285714	4976.382325	-8084.113485
BS	0	RH	2008	31	7	317	0.561795902	0	0.166157795	0.014037469	0.000572958	0.002578311	0.27473332	0.002291832	0.064744244	0.063254744	0	0	0	0	0	0.212478436	0.23893042	0.16906268	0	1.571428571	28.78571429	19.21428571	40.946067	-72.620826	10.71428571	27.64285714	18.57142857	0.571428571	31.21428571	20.14285714	4976.382325	-8084.113485
BS	0	RH	2008	31	7	317	0.561795902	0	0.166157795	0.014037469	0.000572958	0.002578311	0.27473332	0.002291832	0.064744244	0.063254744	0	0	0	0	0	0.212478436	0.23893042	0.16906268	0	1.571428571	28.78571429	19.21428571	40.946067	-72.620826	10.71428571	27.64285714	18.57142857	0.571428571	31.21428571	20.14285714	4976.382325	-8084.113485
BS	0	RH	2008	31	7	317	0.561795902	0	0.166157795	0.014037469	0.000572958	0.002578311	0.27473332	0.002291832	0.064744244	0.063254744	0	0	0	0	0	0.212478436	0.23893042	0.16906268	0	1.571428571	28.78571429	19.21428571	40.946067	-72.620826	10.71428571	27.64285714	18.57142857	0.571428571	31.21428571	20.14285714	4976.382325	-8084.113485
BS	0	RH	2008	32	8	317	0.561795902	0	0.166157795	0.014037469	0.000572958	0.002578311	0.27473332	0.002291832	0.064744244	0.063254744	0	0	0	0	0	0.212478436	0.23893042	0.16906268	0	14.71428571	25.71428571	17.21428571	40.946067	-72.620826	1.571428571	28.78571429	19.21428571	10.71428571	27.64285714	18.57142857	4976.382325	-8084.113485
BS	0	RH	2008	32	8	317	0.561795902	0	0.166157795	0.014037469	0.000572958	0.002578311	0.27473332	0.002291832	0.064744244	0.063254744	0	0	0	0	0	0.212478436	0.23893042	0.16906268	0	14.71428571	25.71428571	17.21428571	40.946067	-72.620826	1.571428571	28.78571429	19.21428571	10.71428571	27.64285714	18.57142857	4976.382325	-8084.113485
BS	0	RH	2008	32	8	317	0.561795902	0	0.166157795	0.014037469	0.000572958	0.002578311	0.27473332	0.002291832	0.064744244	0.063254744	0	0	0	0	0	0.212478436	0.23893042	0.16906268	0	14.71428571	25.71428571	17.21428571	40.946067	-72.620826	1.571428571	28.78571429	19.21428571	10.71428571	27.64285714	18.57142857	4976.382325	-8084.113485
BS	1	RH	2008	33	8	317	0.561795902	0	0.166157795	0.014037469	0.000572958	0.002578311	0.27473332	0.002291832	0.064744244	0.063254744	0	0	0	0	0	0.212478436	0.23893042	0.16906268	0	1.428571429	26.64285714	16.78571429	40.946067	-72.620826	14.71428571	25.71428571	17.21428571	1.571428571	28.78571429	19.21428571	4976.382325	-8084.113485
BS	0	RH	2008	34	8	317	0.561795902	0	0.166157795	0.014037469	0.000572958	0.002578311	0.27473332	0.002291832	0.064744244	0.063254744	0	0	0	0	0	0.212478436	0.23893042	0.16906268	0	0	26	14.92857143	40.946067	-72.620826	1.428571429	26.64285714	16.78571429	14.71428571	25.71428571	17.21428571	4976.382325	-8084.113485
BS	0	RH	2008	34	8	317	0.561795902	0	0.166157795	0.014037469	0.000572958	0.002578311	0.27473332	0.002291832	0.064744244	0.063254744	0	0	0	0	0	0.212478436	0.23893042	0.16906268	0	0	26	14.92857143	40.946067	-72.620826	1.428571429	26.64285714	16.78571429	14.71428571	25.71428571	17.21428571	4976.382325	-8084.113485
BS	0	RH	2008	34	8	317	0.561795902	0	0.166157795	0.014037469	0.000572958	0.002578311	0.27473332	0.002291832	0.064744244	0.063254744	0	0	0	0	0	0.212478436	0.23893042	0.16906268	0	0	26	14.92857143	40.946067	-72.620826	1.428571429	26.64285714	16.78571429	14.71428571	25.71428571	17.21428571	4976.382325	-8084.113485
BS	0	RH	2008	35	8	317	0.561795902	0	0.166157795	0.014037469	0.000572958	0.002578311	0.27473332	0.002291832	0.064744244	0.063254744	0	0	0	0	0	0.212478436	0.23893042	0.16906268	0	1.142857143	25.78571429	15.21428571	40.946067	-72.620826	0	26	14.92857143	1.428571429	26.64285714	16.78571429	4976.382325	-8084.113485
BS	0	RH	2008	35	8	317	0.561795902	0	0.166157795	0.014037469	0.000572958	0.002578311	0.27473332	0.002291832	0.064744244	0.063254744	0	0	0	0	0	0.212478436	0.23893042	0.16906268	0	1.142857143	25.78571429	15.21428571	40.946067	-72.620826	0	26	14.92857143	1.428571429	26.64285714	16.78571429	4976.382325	-8084.113485
BS	0	RH	2008	36	9	317	0.561795902	0	0.166157795	0.014037469	0.000572958	0.002578311	0.27473332	0.002291832	0.064744244	0.063254744	0	0	0	0	0	0.212478436	0.23893042	0.16906268	0	13	27.5	18.28571429	40.946067	-72.620826	1.142857143	25.78571429	15.21428571	0	26	14.92857143	4976.382325	-8084.113485
BS	0	RH	2008	36	9	317	0.561795902	0	0.166157795	0.014037469	0.000572958	0.002578311	0.27473332	0.002291832	0.064744244	0.063254744	0	0	0	0	0	0.212478436	0.23893042	0.16906268	0	13	27.5	18.28571429	40.946067	-72.620826	1.142857143	25.78571429	15.21428571	0	26	14.92857143	4976.382325	-8084.113485
BS	0	RH	2008	36	9	317	0.561795902	0	0.166157795	0.014037469	0.000572958	0.002578311	0.27473332	0.002291832	0.064744244	0.063254744	0	0	0	0	0	0.212478436	0.23893042	0.16906268	0	13	27.5	18.28571429	40.946067	-72.620826	1.142857143	25.78571429	15.21428571	0	26	14.92857143	4976.382325	-8084.113485
BS	0	RH	2008	36	9	317	0.561795902	0	0.166157795	0.014037469	0.000572958	0.002578311	0.27473332	0.002291832	0.064744244	0.063254744	0	0	0	0	0	0.212478436	0.23893042	0.16906268	0	13	27.5	18.28571429	40.946067	-72.620826	1.142857143	25.78571429	15.21428571	0	26	14.92857143	4976.382325	-8084.113485
BS	0	RH	2008	37	9	317	0.561795902	0	0.166157795	0.014037469	0.000572958	0.002578311	0.27473332	0.002291832	0.064744244	0.063254744	0	0	0	0	0	0.212478436	0.23893042	0.16906268	0	6.571428571	23.78571429	16.42857143	40.946067	-72.620826	13	27.5	18.28571429	1.142857143	25.78571429	15.21428571	4976.382325	-8084.113485
BS	0	RH	2008	37	9	317	0.561795902	0	0.166157795	0.014037469	0.000572958	0.002578311	0.27473332	0.002291832	0.064744244	0.063254744	0	0	0	0	0	0.212478436	0.23893042	0.16906268	0	6.571428571	23.78571429	16.42857143	40.946067	-72.620826	13	27.5	18.28571429	1.142857143	25.78571429	15.21428571	4976.382325	-8084.113485
BS	0	RH	2008	38	9	317	0.561795902	0	0.166157795	0.014037469	0.000572958	0.002578311	0.27473332	0.002291832	0.064744244	0.063254744	0	0	0	0	0	0.212478436	0.23893042	0.16906268	0	0	22	12	40.946067	-72.620826	6.571428571	23.78571429	16.42857143	13	27.5	18.28571429	4976.382325	-8084.113485
BS	0	RH	2008	38	9	317	0.561795902	0	0.166157795	0.014037469	0.000572958	0.002578311	0.27473332	0.002291832	0.064744244	0.063254744	0	0	0	0	0	0.212478436	0.23893042	0.16906268	0	0	22	12	40.946067	-72.620826	6.571428571	23.78571429	16.42857143	13	27.5	18.28571429	4976.382325	-8084.113485
BS	0	RH	2008	39	9	317	0.561795902	0	0.166157795	0.014037469	0.000572958	0.002578311	0.27473332	0.002291832	0.064744244	0.063254744	0	0	0	0	0	0.212478436	0.23893042	0.16906268	0	13.85714286	21.14285714	14.21428571	40.946067	-72.620826	0	22	12	6.571428571	23.78571429	16.42857143	4976.382325	-8084.113485
BS	0	RH	2008	41	10	317	0.561795902	0	0.166157795	0.014037469	0.000572958	0.002578311	0.27473332	0.002291832	0.064744244	0.063254744	0	0	0	0	0	0.212478436	0.23893042	0.16906268	0	1	20.5	9.214285714	40.946067	-72.620826	1	19	9.928571429	13.85714286	21.14285714	14.21428571	4976.382325	-8084.113485
BS	0	RH	2008	41	10	317	0.561795902	0	0.166157795	0.014037469	0.000572958	0.002578311	0.27473332	0.002291832	0.064744244	0.063254744	0	0	0	0	0	0.212478436	0.23893042	0.16906268	0	1	20.5	9.214285714	40.946067	-72.620826	1	19	9.928571429	13.85714286	21.14285714	14.21428571	4976.382325	-8084.113485
BT	0	HN	2008	23	6	1046	0.682293575	0	0.310256711	0	0.047841986	0	0	0	0	0	0	0	0	0	0	0.309032717	0.002133713	0.263513514	0	3.857142857	26.21428571	15.85714286	40.855247	-73.349639	2.714285714	23.64285714	12.21428571	2.142857143	18.71428571	8.571428571	4963.057827	-8165.244602
BT	0	HN	2008	24	6	1046	0.682293575	0	0.310256711	0	0.047841986	0	0	0	0	0	0	0	0	0	0	0.309032717	0.002133713	0.263513514	0	4.142857143	28.5	17.71428571	40.855247	-73.349639	3.857142857	26.21428571	15.85714286	2.714285714	23.64285714	12.21428571	4963.057827	-8165.244602
BT	0	HN	2008	25	6	1046	0.682293575	0	0.310256711	0	0.047841986	0	0	0	0	0	0	0	0	0	0	0.309032717	0.002133713	0.263513514	0	3.142857143	24	15	40.855247	-73.349639	4.142857143	28.5	17.71428571	3.857142857	26.21428571	15.85714286	4963.057827	-8165.244602
BT	0	HN	2008	26	6	1046	0.682293575	0	0.310256711	0	0.047841986	0	0	0	0	0	0	0	0	0	0	0.309032717	0.002133713	0.263513514	0	0.571428571	27.85714286	19	40.855247	-73.349639	3.142857143	24	15	4.142857143	28.5	17.71428571	4963.057827	-8165.244602
BT	0	HN	2008	28	7	1046	0.682293575	0	0.310256711	0	0.047841986	0	0	0	0	0	0	0	0	0	0	0.309032717	0.002133713	0.263513514	0	1.571428571	28.28571429	19	40.855247	-73.349639	1.428571429	26.64285714	19.07142857	0.571428571	27.85714286	19	4963.057827	-8165.244602
BT	0	HN	2008	28	7	1046	0.682293575	0	0.310256711	0	0.047841986	0	0	0	0	0	0	0	0	0	0	0.309032717	0.002133713	0.263513514	0	1.571428571	28.28571429	19	40.855247	-73.349639	1.428571429	26.64285714	19.07142857	0.571428571	27.85714286	19	4963.057827	-8165.244602
BT	0	HN	2008	28	7	1046	0.682293575	0	0.310256711	0	0.047841986	0	0	0	0	0	0	0	0	0	0	0.309032717	0.002133713	0.263513514	0	1.571428571	28.28571429	19	40.855247	-73.349639	1.428571429	26.64285714	19.07142857	0.571428571	27.85714286	19	4963.057827	-8165.244602
BT	0	HN	2008	28	7	1046	0.682293575	0	0.310256711	0	0.047841986	0	0	0	0	0	0	0	0	0	0	0.309032717	0.002133713	0.263513514	0	1.571428571	28.28571429	19	40.855247	-73.349639	1.428571429	26.64285714	19.07142857	0.571428571	27.85714286	19	4963.057827	-8165.244602
BT	1	HN	2008	28	7	1046	0.682293575	0	0.310256711	0	0.047841986	0	0	0	0	0	0	0	0	0	0	0.309032717	0.002133713	0.263513514	0	1.571428571	28.28571429	19	40.855247	-73.349639	1.428571429	26.64285714	19.07142857	0.571428571	27.85714286	19	4963.057827	-8165.244602
BT	0	HN	2008	28	7	1046	0.682293575	0	0.310256711	0	0.047841986	0	0	0	0	0	0	0	0	0	0	0.309032717	0.002133713	0.263513514	0	1.571428571	28.28571429	19	40.855247	-73.349639	1.428571429	26.64285714	19.07142857	0.571428571	27.85714286	19	4963.057827	-8165.244602
BT	0	HN	2008	29	7	1046	0.682293575	0	0.310256711	0	0.047841986	0	0	0	0	0	0	0	0	0	0	0.309032717	0.002133713	0.263513514	0	0	31.21428571	20.21428571	40.855247	-73.349639	1.571428571	28.28571429	19	1.428571429	26.64285714	19.07142857	4963.057827	-8165.244602
BT	0	HN	2008	29	7	1046	0.682293575	0	0.310256711	0	0.047841986	0	0	0	0	0	0	0	0	0	0	0.309032717	0.002133713	0.263513514	0	0	31.21428571	20.21428571	40.855247	-73.349639	1.571428571	28.28571429	19	1.428571429	26.64285714	19.07142857	4963.057827	-8165.244602
BT	1	HN	2008	29	7	1046	0.682293575	0	0.310256711	0	0.047841986	0	0	0	0	0	0	0	0	0	0	0.309032717	0.002133713	0.263513514	0	0	31.21428571	20.21428571	40.855247	-73.349639	1.571428571	28.28571429	19	1.428571429	26.64285714	19.07142857	4963.057827	-8165.244602
BT	0	HN	2008	29	7	1046	0.682293575	0	0.310256711	0	0.047841986	0	0	0	0	0	0	0	0	0	0	0.309032717	0.002133713	0.263513514	0	0	31.21428571	20.21428571	40.855247	-73.349639	1.571428571	28.28571429	19	1.428571429	26.64285714	19.07142857	4963.057827	-8165.244602
BT	1	HN	2008	29	7	1046	0.682293575	0	0.310256711	0	0.047841986	0	0	0	0	0	0	0	0	0	0	0.309032717	0.002133713	0.263513514	0	0	31.21428571	20.21428571	40.855247	-73.349639	1.571428571	28.28571429	19	1.428571429	26.64285714	19.07142857	4963.057827	-8165.244602
BT	0	HN	2008	30	7	1046	0.682293575	0	0.310256711	0	0.047841986	0	0	0	0	0	0	0	0	0	0	0.309032717	0.002133713	0.263513514	0	11.57142857	27.35714286	18.5	40.855247	-73.349639	0	31.21428571	20.21428571	1.571428571	28.28571429	19	4963.057827	-8165.244602
BT	0	HN	2008	30	7	1046	0.682293575	0	0.310256711	0	0.047841986	0	0	0	0	0	0	0	0	0	0	0.309032717	0.002133713	0.263513514	0	11.57142857	27.35714286	18.5	40.855247	-73.349639	0	31.21428571	20.21428571	1.571428571	28.28571429	19	4963.057827	-8165.244602
BT	0	HN	2008	30	7	1046	0.682293575	0	0.310256711	0	0.047841986	0	0	0	0	0	0	0	0	0	0	0.309032717	0.002133713	0.263513514	0	11.57142857	27.35714286	18.5	40.855247	-73.349639	0	31.21428571	20.21428571	1.571428571	28.28571429	19	4963.057827	-8165.244602
BT	1	HN	2008	31	7	1046	0.682293575	0	0.310256711	0	0.047841986	0	0	0	0	0	0	0	0	0	0	0.309032717	0.002133713	0.263513514	0	1.142857143	28.57142857	18.85714286	40.855247	-73.349639	11.57142857	27.35714286	18.5	0	31.21428571	20.21428571	4963.057827	-8165.244602
BT	0	HN	2008	31	7	1046	0.682293575	0	0.310256711	0	0.047841986	0	0	0	0	0	0	0	0	0	0	0.309032717	0.002133713	0.263513514	0	1.142857143	28.57142857	18.85714286	40.855247	-73.349639	11.57142857	27.35714286	18.5	0	31.21428571	20.21428571	4963.057827	-8165.244602
BT	0	HN	2008	31	7	1046	0.682293575	0	0.310256711	0	0.047841986	0	0	0	0	0	0	0	0	0	0	0.309032717	0.002133713	0.263513514	0	1.142857143	28.57142857	18.85714286	40.855247	-73.349639	11.57142857	27.35714286	18.5	0	31.21428571	20.21428571	4963.057827	-8165.244602
BT	1	HN	2008	32	8	1046	0.682293575	0	0.310256711	0	0.047841986	0	0	0	0	0	0	0	0	0	0	0.309032717	0.002133713	0.263513514	0	8.571428571	26.14285714	17.21428571	40.855247	-73.349639	1.142857143	28.57142857	18.85714286	11.57142857	27.35714286	18.5	4963.057827	-8165.244602
BT	0	HN	2008	32	8	1046	0.682293575	0	0.310256711	0	0.047841986	0	0	0	0	0	0	0	0	0	0	0.309032717	0.002133713	0.263513514	0	8.571428571	26.14285714	17.21428571	40.855247	-73.349639	1.142857143	28.57142857	18.85714286	11.57142857	27.35714286	18.5	4963.057827	-8165.244602
BT	0	HN	2008	33	8	1046	0.682293575	0	0.310256711	0	0.047841986	0	0	0	0	0	0	0	0	0	0	0.309032717	0.002133713	0.263513514	0	4.714285714	26.35714286	16.35714286	40.855247	-73.349639	8.571428571	26.14285714	17.21428571	1.142857143	28.57142857	18.85714286	4963.057827	-8165.244602
BT	1	HN	2008	33	8	1046	0.682293575	0	0.310256711	0	0.047841986	0	0	0	0	0	0	0	0	0	0	0.309032717	0.002133713	0.263513514	0	4.714285714	26.35714286	16.35714286	40.855247	-73.349639	8.571428571	26.14285714	17.21428571	1.142857143	28.57142857	18.85714286	4963.057827	-8165.244602
BT	1	HN	2008	34	8	1046	0.682293575	0	0.310256711	0	0.047841986	0	0	0	0	0	0	0	0	0	0	0.309032717	0.002133713	0.263513514	0	0	25.85714286	15.5	40.855247	-73.349639	4.714285714	26.35714286	16.35714286	8.571428571	26.14285714	17.21428571	4963.057827	-8165.244602
BT	0	HN	2008	34	8	1046	0.682293575	0	0.310256711	0	0.047841986	0	0	0	0	0	0	0	0	0	0	0.309032717	0.002133713	0.263513514	0	0	25.85714286	15.5	40.855247	-73.349639	4.714285714	26.35714286	16.35714286	8.571428571	26.14285714	17.21428571	4963.057827	-8165.244602
BT	1	HN	2008	34	8	1046	0.682293575	0	0.310256711	0	0.047841986	0	0	0	0	0	0	0	0	0	0	0.309032717	0.002133713	0.263513514	0	0	25.85714286	15.5	40.855247	-73.349639	4.714285714	26.35714286	16.35714286	8.571428571	26.14285714	17.21428571	4963.057827	-8165.244602
BT	0	HN	2008	35	8	1046	0.682293575	0	0.310256711	0	0.047841986	0	0	0	0	0	0	0	0	0	0	0.309032717	0.002133713	0.263513514	0	2.142857143	26.28571429	15.28571429	40.855247	-73.349639	0	25.85714286	15.5	4.714285714	26.35714286	16.35714286	4963.057827	-8165.244602
BT	0	HN	2008	35	8	1046	0.682293575	0	0.310256711	0	0.047841986	0	0	0	0	0	0	0	0	0	0	0.309032717	0.002133713	0.263513514	0	2.142857143	26.28571429	15.28571429	40.855247	-73.349639	0	25.85714286	15.5	4.714285714	26.35714286	16.35714286	4963.057827	-8165.244602
BT	0	HN	2008	36	9	1046	0.682293575	0	0.310256711	0	0.047841986	0	0	0	0	0	0	0	0	0	0	0.309032717	0.002133713	0.263513514	0	10	27.71428571	18.5	40.855247	-73.349639	2.142857143	26.28571429	15.28571429	0	25.85714286	15.5	4963.057827	-8165.244602
BT	0	HN	2008	36	9	1046	0.682293575	0	0.310256711	0	0.047841986	0	0	0	0	0	0	0	0	0	0	0.309032717	0.002133713	0.263513514	0	10	27.71428571	18.5	40.855247	-73.349639	2.142857143	26.28571429	15.28571429	0	25.85714286	15.5	4963.057827	-8165.244602
BT	0	HN	2008	37	9	1046	0.682293575	0	0.310256711	0	0.047841986	0	0	0	0	0	0	0	0	0	0	0.309032717	0.002133713	0.263513514	0	4.428571429	24	16.71428571	40.855247	-73.349639	10	27.71428571	18.5	2.142857143	26.28571429	15.28571429	4963.057827	-8165.244602
BT	0	HN	2008	37	9	1046	0.682293575	0	0.310256711	0	0.047841986	0	0	0	0	0	0	0	0	0	0	0.309032717	0.002133713	0.263513514	0	4.428571429	24	16.71428571	40.855247	-73.349639	10	27.71428571	18.5	2.142857143	26.28571429	15.28571429	4963.057827	-8165.244602
BT	0	HN	2008	38	9	1046	0.682293575	0	0.310256711	0	0.047841986	0	0	0	0	0	0	0	0	0	0	0.309032717	0.002133713	0.263513514	0	0	22.21428571	11.71428571	40.855247	-73.349639	4.428571429	24	16.71428571	10	27.71428571	18.5	4963.057827	-8165.244602
BT	0	HN	2008	40	9	1046	0.682293575	0	0.310256711	0	0.047841986	0	0	0	0	0	0	0	0	0	0	0.309032717	0.002133713	0.263513514	0	2.142857143	19	10.07142857	40.855247	-73.349639	10.28571429	21	13.71428571	0	22.21428571	11.71428571	4963.057827	-8165.244602
BV	0	SN	2008	33	8	395	0.663574952	0.028361417	0.274160362	0.006016058	0	0.038674659	0	0.001718874	0.081360024	0	0	0	0	0	0	0.057291667	0.017463235	0.348345588	0.005208333	3.428571429	26.64285714	16.42857143	40.876754	-72.409207	13.85714286	25.64285714	17.07142857	1.857142857	28.71428571	19.07142857	4966.211528	-8060.556157
BV	0	SN	2008	34	8	395	0.663574952	0.028361417	0.274160362	0.006016058	0	0.038674659	0	0.001718874	0.081360024	0	0	0	0	0	0	0.057291667	0.017463235	0.348345588	0.005208333	0	25.78571429	14.28571429	40.876754	-72.409207	3.428571429	26.64285714	16.42857143	13.85714286	25.64285714	17.07142857	4966.211528	-8060.556157
BV	0	SN	2008	35	8	395	0.663574952	0.028361417	0.274160362	0.006016058	0	0.038674659	0	0.001718874	0.081360024	0	0	0	0	0	0	0.057291667	0.017463235	0.348345588	0.005208333	1.142857143	25.78571429	14.64285714	40.876754	-72.409207	0	25.78571429	14.28571429	3.428571429	26.64285714	16.42857143	4966.211528	-8060.556157
BW	0	SM	2008	36	9	1185	0.555711555	0	0.409091951	0	0.001718874	0	0	0	0	0	0	0	0	0.032258065	0	0.045840407	0.030560272	0.285229202	0.095076401	10.14285714	27.64285714	18.85714286	40.836469	-73.279876	2	26.5	15.57142857	0	26.07142857	15.64285714	4960.305145	-8157.478618
BW	0	SM	2008	37	9	1185	0.555711555	0	0.409091951	0	0.001718874	0	0	0	0	0	0	0	0	0.032258065	0	0.045840407	0.030560272	0.285229202	0.095076401	4.285714286	24.07142857	17	40.836469	-73.279876	10.14285714	27.64285714	18.85714286	2	26.5	15.57142857	4960.305145	-8157.478618
BY	0	IS	2008	24	6	0	0.636305957	0.020912964	0.103991861	0	0	0.058155228	0	0.151833847	0.111153835	0	0	0	0	0	0	0.486645142	0.300557675	0.006457294	0.007631347	4	28.35714286	17.78571429	40.709584	-73.166327	3.285714286	26.35714286	16.14285714	3	23.42857143	12.42857143	4941.725516	-8144.838396
BY	0	IS	2008	26	6	0	0.636321225	0.020626485	0.102559467	0	0	0.059301144	0	0.154125679	0.110867356	0	0	0	0	0	0	0.482211114	0.304616289	0.006468686	0.005880623	0.285714286	28.35714286	19.42857143	40.709584	-73.166327	2	24.35714286	15.35714286	4	28.35714286	17.78571429	4941.725516	-8144.838396
BY	0	IS	2008	27	7	0	0.636321225	0.020626485	0.102559467	0	0	0.059301144	0	0.154125679	0.110867356	0	0	0	0	0	0	0.482211114	0.304616289	0.006468686	0.005880623	0.714285714	26.92857143	19.5	40.709584	-73.166327	0.285714286	28.35714286	19.42857143	2	24.35714286	15.35714286	4941.725516	-8144.838396
BY	0	IS	2008	27	7	0	0.636305957	0.020912964	0.103991861	0	0	0.058155228	0	0.151833847	0.111153835	0	0	0	0	0	0	0.486645142	0.300557675	0.006457294	0.007631347	0.714285714	26.92857143	19.5	40.709584	-73.166327	0.285714286	28.35714286	19.42857143	2	24.35714286	15.35714286	4941.725516	-8144.838396
BY	0	IS	2008	28	7	0	0.636321225	0.020626485	0.102559467	0	0	0.059301144	0	0.154125679	0.110867356	0	0	0	0	0	0	0.482211114	0.304616289	0.006468686	0.005880623	0.142857143	28.5	19.28571429	40.709584	-73.166327	0.714285714	26.92857143	19.5	0.285714286	28.35714286	19.42857143	4941.725516	-8144.838396
BY	0	IS	2008	28	7	0	0.636321225	0.020626485	0.102559467	0	0	0.059301144	0	0.154125679	0.110867356	0	0	0	0	0	0	0.482211114	0.304616289	0.006468686	0.005880623	0.142857143	28.5	19.28571429	40.709584	-73.166327	0.714285714	26.92857143	19.5	0.285714286	28.35714286	19.42857143	4941.725516	-8144.838396
BY	0	IS	2008	28	7	0	0.636321225	0.020626485	0.102559467	0	0	0.059301144	0	0.154125679	0.110867356	0	0	0	0	0	0	0.482211114	0.304616289	0.006468686	0.005880623	0.142857143	28.5	19.28571429	40.709584	-73.166327	0.714285714	26.92857143	19.5	0.285714286	28.35714286	19.42857143	4941.725516	-8144.838396
BY	0	IS	2008	28	7	0	0.636321225	0.020626485	0.102559467	0	0	0.059301144	0	0.154125679	0.110867356	0	0	0	0	0	0	0.482211114	0.304616289	0.006468686	0.005880623	0.142857143	28.5	19.28571429	40.709584	-73.166327	0.714285714	26.92857143	19.5	0.285714286	28.35714286	19.42857143	4941.725516	-8144.838396
BY	0	IS	2008	29	7	0	0.636321225	0.020626485	0.102559467	0	0	0.059301144	0	0.154125679	0.110867356	0	0	0	0	0	0	0.482211114	0.304616289	0.006468686	0.005880623	0	31.28571429	20.42857143	40.709584	-73.166327	0.142857143	28.5	19.28571429	0.714285714	26.92857143	19.5	4941.725516	-8144.838396
BY	0	IS	2008	30	7	0	0.636321225	0.020626485	0.102559467	0	0	0.059301144	0	0.154125679	0.110867356	0	0	0	0	0	0	0.482211114	0.304616289	0.006468686	0.005880623	12.85714286	27.35714286	18.71428571	40.709584	-73.166327	0	31.28571429	20.42857143	0.142857143	28.5	19.28571429	4941.725516	-8144.838396
BY	0	IS	2008	31	7	0	0.636321225	0.020626485	0.102559467	0	0	0.059301144	0	0.154125679	0.110867356	0	0	0	0	0	0	0.482211114	0.304616289	0.006468686	0.005880623	0	29.14285714	19.35714286	40.709584	-73.166327	12.85714286	27.35714286	18.71428571	0	31.28571429	20.42857143	4941.725516	-8144.838396
BY	0	IS	2008	32	8	0	0.636321225	0.020626485	0.102559467	0	0	0.059301144	0	0.154125679	0.110867356	0	0	0	0	0	0	0.482211114	0.304616289	0.006468686	0.005880623	7.571428571	26.57142857	17.64285714	40.709584	-73.166327	0	29.14285714	19.35714286	12.85714286	27.35714286	18.71428571	4941.725516	-8144.838396
BY	0	IS	2008	33	8	0	0.636321225	0.020626485	0.102559467	0	0	0.059301144	0	0.154125679	0.110867356	0	0	0	0	0	0	0.482211114	0.304616289	0.006468686	0.005880623	4.142857143	26.78571429	16.85714286	40.709584	-73.166327	7.571428571	26.57142857	17.64285714	0	29.14285714	19.35714286	4941.725516	-8144.838396
BY	0	IS	2008	34	8	0	0.636321225	0.020626485	0.102559467	0	0	0.059301144	0	0.154125679	0.110867356	0	0	0	0	0	0	0.482211114	0.304616289	0.006468686	0.005880623	0	26.07142857	15.42857143	40.709584	-73.166327	4.142857143	26.78571429	16.85714286	7.571428571	26.57142857	17.64285714	4941.725516	-8144.838396
BY	0	IS	2008	35	8	0	0.636321225	0.020626485	0.102559467	0	0	0.059301144	0	0.154125679	0.110867356	0	0	0	0	0	0	0.482211114	0.304616289	0.006468686	0.005880623	1.571428571	26.78571429	15.85714286	40.709584	-73.166327	0	26.07142857	15.42857143	4.142857143	26.78571429	16.85714286	4941.725516	-8144.838396
BY	0	IS	2008	36	9	0	0.636321225	0.020626485	0.102559467	0	0	0.059301144	0	0.154125679	0.110867356	0	0	0	0	0	0	0.482211114	0.304616289	0.006468686	0.005880623	6.428571429	27.71428571	19.07142857	40.709584	-73.166327	1.571428571	26.78571429	15.85714286	0	26.07142857	15.42857143	4941.725516	-8144.838396
BY	0	IS	2008	37	9	0	0.636321225	0.020626485	0.102559467	0	0	0.059301144	0	0.154125679	0.110867356	0	0	0	0	0	0	0.482211114	0.304616289	0.006468686	0.005880623	3.714285714	24.35714286	17.35714286	40.709584	-73.166327	6.428571429	27.71428571	19.07142857	1.571428571	26.78571429	15.85714286	4941.725516	-8144.838396
BY	0	IS	2008	38	9	0	0.636321225	0.020626485	0.102559467	0	0	0.059301144	0	0.154125679	0.110867356	0	0	0	0	0	0	0.482211114	0.304616289	0.006468686	0.005880623	0	22.78571429	12.57142857	40.709584	-73.166327	3.714285714	24.35714286	17.35714286	6.428571429	27.71428571	19.07142857	4941.725516	-8144.838396
CB	0	IS	2008	33	8	0	0.515331676	0	0.419691672	0	0	0	0	0	0.003437747	0	0	0	0	0	0	0.057215512	0.029243484	0	0.638906548	4.285714286	26.92857143	16.92857143	40.722763	-73.262372	6.714285714	26.71428571	17.64285714	0	29.21428571	19.35714286	4943.653639	-8155.53008
CB	0	IS	2008	33	8	0	0.515331676	0	0.419691672	0	0	0	0	0	0.003437747	0	0	0	0	0	0	0.057215512	0.029243484	0	0.638906548	4.285714286	26.92857143	16.92857143	40.722763	-73.262372	6.714285714	26.71428571	17.64285714	0	29.21428571	19.35714286	4943.653639	-8155.53008
CC	0	BN	2008	23	6	0	0.547169572	0.024064232	0.224599502	0	0	0	0	0.154412158	0.01375099	0	0	0	0	0	0	0.220379147	0.111848341	0.03507109	0.220853081	3.142857143	26.5	16.28571429	40.718368	-73.333499	2.714285714	23.64285714	12.71428571	2	19.14285714	9	4943.010596	-8163.447904
CC	0	BN	2008	24	6	0	0.548185928	0.026356064	0.223740066	0	0	0	0	0.154698637	0.01375099	0	0	0	0	0	0	0.224441274	0.11317166	0.034712316	0.211602473	4.285714286	28.57142857	18	40.718368	-73.333499	3.142857143	26.5	16.28571429	2.714285714	23.64285714	12.71428571	4943.010596	-8163.447904
CC	0	BN	2008	24	6	0	0.548185928	0.026356064	0.223740066	0	0	0	0	0.154698637	0.01375099	0	0	0	0	0	0	0.224441274	0.11317166	0.034712316	0.211602473	4.285714286	28.57142857	18	40.718368	-73.333499	3.142857143	26.5	16.28571429	2.714285714	23.64285714	12.71428571	4943.010596	-8163.447904
CC	0	BN	2008	25	6	0	0.547169572	0.024064232	0.224599502	0	0	0	0	0.154412158	0.01375099	0	0	0	0	0	0	0.220379147	0.111848341	0.03507109	0.220853081	2	24.42857143	15.5	40.718368	-73.333499	4.285714286	28.57142857	18	3.142857143	26.5	16.28571429	4943.010596	-8163.447904
CC	0	BN	2008	26	6	0	0.548185928	0.026356064	0.223740066	0	0	0	0	0.154698637	0.01375099	0	0	0	0	0	0	0.224441274	0.11317166	0.034712316	0.211602473	0.571428571	28.5	19.35714286	40.718368	-73.333499	2	24.42857143	15.5	4.285714286	28.57142857	18	4943.010596	-8163.447904
CC	0	BN	2008	26	6	0	0.548185928	0.026356064	0.223740066	0	0	0	0	0.154698637	0.01375099	0	0	0	0	0	0	0.224441274	0.11317166	0.034712316	0.211602473	0.571428571	28.5	19.35714286	40.718368	-73.333499	2	24.42857143	15.5	4.285714286	28.57142857	18	4943.010596	-8163.447904
CC	0	BN	2008	27	7	0	0.548185928	0.026356064	0.223740066	0	0	0	0	0.154698637	0.01375099	0	0	0	0	0	0	0.224441274	0.11317166	0.034712316	0.211602473	0.714285714	26.92857143	19.57142857	40.718368	-73.333499	0.571428571	28.5	19.35714286	2	24.42857143	15.5	4943.010596	-8163.447904
CC	0	BN	2008	28	7	0	0.548185928	0.026356064	0.223740066	0	0	0	0	0.154698637	0.01375099	0	0	0	0	0	0	0.224441274	0.11317166	0.034712316	0.211602473	0.285714286	28.57142857	19.5	40.718368	-73.333499	0.714285714	26.92857143	19.57142857	0.571428571	28.5	19.35714286	4943.010596	-8163.447904
CC	0	BN	2008	28	7	0	0.547169572	0.024064232	0.224599502	0	0	0	0	0.154412158	0.01375099	0	0	0	0	0	0	0.220379147	0.111848341	0.03507109	0.220853081	0.285714286	28.57142857	19.5	40.718368	-73.333499	0.714285714	26.92857143	19.57142857	0.571428571	28.5	19.35714286	4943.010596	-8163.447904
CC	0	BN	2008	29	7	0	0.548185928	0.026356064	0.223740066	0	0	0	0	0.154698637	0.01375099	0	0	0	0	0	0	0.224441274	0.11317166	0.034712316	0.211602473	0	31.57142857	20.57142857	40.718368	-73.333499	0.285714286	28.57142857	19.5	0.714285714	26.92857143	19.57142857	4943.010596	-8163.447904
CC	0	BN	2008	30	7	0	0.548185928	0.026356064	0.223740066	0	0	0	0	0.154698637	0.01375099	0	0	0	0	0	0	0.224441274	0.11317166	0.034712316	0.211602473	12.42857143	27.42857143	18.92857143	40.718368	-73.333499	0	31.57142857	20.57142857	0.285714286	28.57142857	19.5	4943.010596	-8163.447904
CC	0	BN	2008	31	7	0	0.547169572	0.024064232	0.224599502	0	0	0	0	0.154412158	0.01375099	0	0	0	0	0	0	0.220379147	0.111848341	0.03507109	0.220853081	0.142857143	29.28571429	19.28571429	40.718368	-73.333499	12.42857143	27.42857143	18.92857143	0	31.57142857	20.57142857	4943.010596	-8163.447904
CC	0	BN	2008	34	8	0	0.548185928	0.026356064	0.223740066	0	0	0	0	0.154698637	0.01375099	0	0	0	0	0	0	0.224441274	0.11317166	0.034712316	0.211602473	0	26.21428571	15.64285714	40.718368	-73.333499	4.714285714	26.92857143	16.85714286	6.285714286	26.78571429	17.64285714	4943.010596	-8163.447904
CC	0	BN	2008	36	9	0	0.547169572	0.024064232	0.224599502	0	0	0	0	0.154412158	0.01375099	0	0	0	0	0	0	0.220379147	0.111848341	0.03507109	0.220853081	7.857142857	27.92857143	19.07142857	40.718368	-73.333499	1.857142857	26.85714286	15.78571429	0	26.21428571	15.64285714	4943.010596	-8163.447904
CC	0	BN	2008	37	9	0	0.547169572	0.024064232	0.224599502	0	0	0	0	0.154412158	0.01375099	0	0	0	0	0	0	0.220379147	0.111848341	0.03507109	0.220853081	4.142857143	24.5	17.35714286	40.718368	-73.333499	7.857142857	27.92857143	19.07142857	1.857142857	26.85714286	15.78571429	4943.010596	-8163.447904
CC	0	BN	2008	38	9	0	0.547169572	0.024064232	0.224599502	0	0	0	0	0.154412158	0.01375099	0	0	0	0	0	0	0.220379147	0.111848341	0.03507109	0.220853081	0	22.78571429	12.5	40.718368	-73.333499	4.142857143	24.5	17.35714286	7.857142857	27.92857143	19.07142857	4943.010596	-8163.447904
CD	0	BH	2008	31	8	1020	0.561922827	0	0.327731927	0.013178032	0.011459158	0	0	0	0	0	0	0	0	0	0	0.338082902	0.388601036	0	0.103950777	0.714285714	28.85714286	19.21428571	40.814377	-72.995973	12.57142857	27.5	18.64285714	0	31.28571429	20.14285714	4957.067667	-8125.87467
CD	0	BH	2008	33	8	1020	0.561922827	0	0.327731927	0.013178032	0.011459158	0	0	0	0	0	0	0	0	0	0	0.338082902	0.388601036	0	0.103950777	3.714285714	26.57142857	16.78571429	40.814377	-72.995973	11	26.21428571	17.5	0.714285714	28.85714286	19.21428571	4957.067667	-8125.87467
CG	0	IS	2008	24	6	11	0.734410566	0.001718874	0.005729579	0.019767048	0	0	0	0.303381216	0.024064232	0	0	0	0	0	0	0.211251435	0.544776119	0	0	3.857142857	28.35714286	17.85714286	40.76376	-73.155521	3.714285714	26.42857143	16.21428571	2.857142857	23.57142857	12.5	4949.654074	-8143.635478
CG	0	IS	2008	25	6	11	0.734410566	0.001718874	0.005729579	0.019767048	0	0	0	0.303381216	0.024064232	0	0	0	0	0	0	0.211251435	0.544776119	0	0	2.428571429	24.42857143	15.5	40.76376	-73.155521	3.857142857	28.35714286	17.85714286	3.714285714	26.42857143	16.21428571	4949.654074	-8143.635478
CG	0	IS	2008	26	6	11	0.734410566	0.001718874	0.005729579	0.019767048	0	0	0	0.303381216	0.024064232	0	0	0	0	0	0	0.211251435	0.544776119	0	0	0.285714286	28.28571429	19.42857143	40.76376	-73.155521	2.428571429	24.42857143	15.5	3.857142857	28.35714286	17.85714286	4949.654074	-8143.635478
CG	0	IS	2008	27	7	11	0.734410566	0.001718874	0.005729579	0.019767048	0	0	0	0.303381216	0.024064232	0	0	0	0	0	0	0.211251435	0.544776119	0	0	0.857142857	26.85714286	19.57142857	40.76376	-73.155521	0.285714286	28.28571429	19.42857143	2.428571429	24.42857143	15.5	4949.654074	-8143.635478
CG	0	IS	2008	27	7	11	0.734410566	0.001718874	0.005729579	0.019767048	0	0	0	0.303381216	0.024064232	0	0	0	0	0	0	0.211251435	0.544776119	0	0	0.857142857	26.85714286	19.57142857	40.76376	-73.155521	0.285714286	28.28571429	19.42857143	2.428571429	24.42857143	15.5	4949.654074	-8143.635478
CG	0	IS	2008	28	7	11	0.734410566	0.001718874	0.005729579	0.019767048	0	0	0	0.303381216	0.024064232	0	0	0	0	0	0	0.211251435	0.544776119	0	0	0.571428571	28.5	19.42857143	40.76376	-73.155521	0.857142857	26.85714286	19.57142857	0.285714286	28.28571429	19.42857143	4949.654074	-8143.635478
CG	0	IS	2008	29	7	11	0.734410566	0.001718874	0.005729579	0.019767048	0	0	0	0.303381216	0.024064232	0	0	0	0	0	0	0.211251435	0.544776119	0	0	0	31.42857143	20.5	40.76376	-73.155521	0.571428571	28.5	19.42857143	0.857142857	26.85714286	19.57142857	4949.654074	-8143.635478
CG	0	IS	2008	30	7	11	0.734410566	0.001718874	0.005729579	0.019767048	0	0	0	0.303381216	0.024064232	0	0	0	0	0	0	0.211251435	0.544776119	0	0	12.42857143	27.42857143	18.85714286	40.76376	-73.155521	0	31.42857143	20.5	0.571428571	28.5	19.42857143	4949.654074	-8143.635478
CG	1	IS	2008	31	7	11	0.734410566	0.001718874	0.005729579	0.019767048	0	0	0	0.303381216	0.024064232	0	0	0	0	0	0	0.211251435	0.544776119	0	0	0.142857143	29.14285714	19.5	40.76376	-73.155521	12.42857143	27.42857143	18.85714286	0	31.42857143	20.5	4949.654074	-8143.635478
CG	0	IS	2008	35	8	11	0.734410566	0.001718874	0.005729579	0.019767048	0	0	0	0.303381216	0.024064232	0	0	0	0	0	0	0.211251435	0.544776119	0	0	1.714285714	26.64285714	15.85714286	40.76376	-73.155521	0	26.21428571	15.57142857	4	26.92857143	16.92857143	4949.654074	-8143.635478
CI	0	BH	2008	29	7	2558	0.615187956	0.000572958	0.415967446	0	0	0	0	0.004870142	0.005729579	0	0	0	0	0	0	0.579229798	0.174873737	0	0.019886364	0.285714286	31.28571429	20.14285714	40.76334	-72.84289	0	28.28571429	19.42857143	0.857142857	26.92857143	19.21428571	4949.592584	-8108.833543
CI	0	BH	2008	29	7	2558	0.615187956	0.000572958	0.415967446	0	0	0	0	0.004870142	0.005729579	0	0	0	0	0	0	0.579229798	0.174873737	0	0.019886364	0.285714286	31.28571429	20.14285714	40.76334	-72.84289	0	28.28571429	19.42857143	0.857142857	26.92857143	19.21428571	4949.592584	-8108.833543
CK	0	HN	2008	32	8	1696	0.600298806	0	0.479279295	0	0	0	0	0	0	0	0	0	0	0.023255814	0	0	0	0.722591362	0	8.857142857	26.42857143	17.42857143	40.86763	-73.316174	1.142857143	28.85714286	19.07142857	11.28571429	27.42857143	18.78571429	4964.873492	-8161.519294
CL	0	SN	2008	34	8	1471	0.621736151	0	0.455215063	0.020053527	0.000859437	0	0	0	0	0	0	0	0	0	0	0	0.841984514	0	0	0	25.85714286	14.42857143	40.867188	-72.513803	2.142857143	26.57142857	16.5	13	25.64285714	17.14285714	4964.808682	-8072.199734
CL	0	SN	2008	37	9	1471	0.621736151	0	0.455215063	0.020053527	0.000859437	0	0	0	0	0	0	0	0	0	0	0	0.841984514	0	0	6.571428571	23.78571429	16.28571429	40.867188	-72.513803	11.57142857	27.42857143	18	1.142857143	25.78571429	14.78571429	4964.808682	-8072.199734
CO	0	HN	2008	24	6	1933	0.607924903	0	0.302808258	0	0.010599721	0	0	0	0	0.00829646	0	0.037057522	0	0.006084071	0	0	0.013827434	0.083517699	0.08130531	4.428571429	28.64285714	17.85714286	40.822772	-73.398011	3.714285714	26.42857143	16.07142857	2.857142857	23.78571429	12.5	4958.297785	-8170.62935
CO	0	HN	2008	26	6	1933	0.607924903	0	0.302808258	0	0.010599721	0	0	0	0	0.00829646	0	0.037057522	0	0.006084071	0	0	0.013827434	0.083517699	0.08130531	0.714285714	28.07142857	19.07142857	40.822772	-73.398011	2.571428571	24.21428571	15.21428571	4.428571429	28.64285714	17.85714286	4958.297785	-8170.62935
CO	0	HN	2008	26	6	1933	0.607924903	0	0.302808258	0	0.010599721	0	0	0	0	0.00829646	0	0.037057522	0	0.006084071	0	0	0.013827434	0.083517699	0.08130531	0.714285714	28.07142857	19.07142857	40.822772	-73.398011	2.571428571	24.21428571	15.21428571	4.428571429	28.64285714	17.85714286	4958.297785	-8170.62935
CO	0	HN	2008	27	7	1933	0.607924903	0	0.302808258	0	0.010599721	0	0	0	0	0.00829646	0	0.037057522	0	0.006084071	0	0	0.013827434	0.083517699	0.08130531	1.142857143	26.71428571	19.21428571	40.822772	-73.398011	0.714285714	28.07142857	19.07142857	2.571428571	24.21428571	15.21428571	4958.297785	-8170.62935
CO	0	HN	2008	27	7	1933	0.607924903	0	0.302808258	0	0.010599721	0	0	0	0	0.00829646	0	0.037057522	0	0.006084071	0	0	0.013827434	0.083517699	0.08130531	1.142857143	26.71428571	19.21428571	40.822772	-73.398011	0.714285714	28.07142857	19.07142857	2.571428571	24.21428571	15.21428571	4958.297785	-8170.62935
CO	0	HN	2008	27	7	1933	0.607924903	0	0.302808258	0	0.010599721	0	0	0	0	0.00829646	0	0.037057522	0	0.006084071	0	0	0.013827434	0.083517699	0.08130531	1.142857143	26.71428571	19.21428571	40.822772	-73.398011	0.714285714	28.07142857	19.07142857	2.571428571	24.21428571	15.21428571	4958.297785	-8170.62935
CO	0	HN	2008	28	7	1933	0.607924903	0	0.302808258	0	0.010599721	0	0	0	0	0.00829646	0	0.037057522	0	0.006084071	0	0	0.013827434	0.083517699	0.08130531	1.285714286	28.57142857	19.21428571	40.822772	-73.398011	1.142857143	26.71428571	19.21428571	0.714285714	28.07142857	19.07142857	4958.297785	-8170.62935
CO	1	HN	2008	28	7	1933	0.607924903	0	0.302808258	0	0.010599721	0	0	0	0	0.00829646	0	0.037057522	0	0.006084071	0	0	0.013827434	0.083517699	0.08130531	1.285714286	28.57142857	19.21428571	40.822772	-73.398011	1.142857143	26.71428571	19.21428571	0.714285714	28.07142857	19.07142857	4958.297785	-8170.62935
CO	0	HN	2008	28	7	1933	0.607924903	0	0.302808258	0	0.010599721	0	0	0	0	0.00829646	0	0.037057522	0	0.006084071	0	0	0.013827434	0.083517699	0.08130531	1.285714286	28.57142857	19.21428571	40.822772	-73.398011	1.142857143	26.71428571	19.21428571	0.714285714	28.07142857	19.07142857	4958.297785	-8170.62935
CO	1	HN	2008	29	7	1933	0.607924903	0	0.302808258	0	0.010599721	0	0	0	0	0.00829646	0	0.037057522	0	0.006084071	0	0	0.013827434	0.083517699	0.08130531	0	31.42857143	20.5	40.822772	-73.398011	1.285714286	28.57142857	19.21428571	1.142857143	26.71428571	19.21428571	4958.297785	-8170.62935
CO	1	HN	2008	29	7	1933	0.607924903	0	0.302808258	0	0.010599721	0	0	0	0	0.00829646	0	0.037057522	0	0.006084071	0	0	0.013827434	0.083517699	0.08130531	0	31.42857143	20.5	40.822772	-73.398011	1.285714286	28.57142857	19.21428571	1.142857143	26.71428571	19.21428571	4958.297785	-8170.62935
CO	0	HN	2008	29	7	1933	0.607924903	0	0.302808258	0	0.010599721	0	0	0	0	0.00829646	0	0.037057522	0	0.006084071	0	0	0.013827434	0.083517699	0.08130531	0	31.42857143	20.5	40.822772	-73.398011	1.285714286	28.57142857	19.21428571	1.142857143	26.71428571	19.21428571	4958.297785	-8170.62935
CO	0	HN	2008	29	7	1933	0.607924903	0	0.302808258	0	0.010599721	0	0	0	0	0.00829646	0	0.037057522	0	0.006084071	0	0	0.013827434	0.083517699	0.08130531	0	31.42857143	20.5	40.822772	-73.398011	1.285714286	28.57142857	19.21428571	1.142857143	26.71428571	19.21428571	4958.297785	-8170.62935
CO	0	HN	2008	29	7	1933	0.607924903	0	0.302808258	0	0.010599721	0	0	0	0	0.00829646	0	0.037057522	0	0.006084071	0	0	0.013827434	0.083517699	0.08130531	0	31.42857143	20.5	40.822772	-73.398011	1.285714286	28.57142857	19.21428571	1.142857143	26.71428571	19.21428571	4958.297785	-8170.62935
CO	0	HN	2008	30	7	1933	0.607924903	0	0.302808258	0	0.010599721	0	0	0	0	0.00829646	0	0.037057522	0	0.006084071	0	0	0.013827434	0.083517699	0.08130531	11.42857143	27.35714286	18.71428571	40.822772	-73.398011	0	31.42857143	20.5	1.285714286	28.57142857	19.21428571	4958.297785	-8170.62935
CO	0	HN	2008	30	7	1933	0.607924903	0	0.302808258	0	0.010599721	0	0	0	0	0.00829646	0	0.037057522	0	0.006084071	0	0	0.013827434	0.083517699	0.08130531	11.42857143	27.35714286	18.71428571	40.822772	-73.398011	0	31.42857143	20.5	1.285714286	28.57142857	19.21428571	4958.297785	-8170.62935
CO	0	HN	2008	31	7	1933	0.607724344	0	0.302808258	0	0.010599721	0	0	0	0	0.00829646	0	0.037057522	0	0.006084071	0	0	0.013827434	0.083517699	0.08130531	1	28.92857143	19.21428571	40.822772	-73.398011	11.42857143	27.35714286	18.71428571	0	31.42857143	20.5	4958.297785	-8170.62935
CO	1	HN	2008	31	7	1933	0.607724344	0	0.302808258	0	0.010599721	0	0	0	0	0.00829646	0	0.037057522	0	0.006084071	0	0	0.013827434	0.083517699	0.08130531	1	28.92857143	19.21428571	40.822772	-73.398011	11.42857143	27.35714286	18.71428571	0	31.42857143	20.5	4958.297785	-8170.62935
CO	0	HN	2008	31	7	1933	0.607924903	0	0.302808258	0	0.010599721	0	0	0	0	0.00829646	0	0.037057522	0	0.006084071	0	0	0.013827434	0.083517699	0.08130531	1	28.92857143	19.21428571	40.822772	-73.398011	11.42857143	27.35714286	18.71428571	0	31.42857143	20.5	4958.297785	-8170.62935
CO	1	HN	2008	31	7	1933	0.607924903	0	0.302808258	0	0.010599721	0	0	0	0	0.00829646	0	0.037057522	0	0.006084071	0	0	0.013827434	0.083517699	0.08130531	1	28.92857143	19.21428571	40.822772	-73.398011	11.42857143	27.35714286	18.71428571	0	31.42857143	20.5	4958.297785	-8170.62935
CO	0	HN	2008	31	7	1933	0.607924903	0	0.302808258	0	0.010599721	0	0	0	0	0.00829646	0	0.037057522	0	0.006084071	0	0	0.013827434	0.083517699	0.08130531	1	28.92857143	19.21428571	40.822772	-73.398011	11.42857143	27.35714286	18.71428571	0	31.42857143	20.5	4958.297785	-8170.62935
CO	1	HN	2008	32	8	1933	0.607924903	0	0.302808258	0	0.010599721	0	0	0	0	0.00829646	0	0.037057522	0	0.006084071	0	0	0.013827434	0.083517699	0.08130531	8.142857143	26.5	17.35714286	40.822772	-73.398011	1	28.92857143	19.21428571	11.42857143	27.35714286	18.71428571	4958.297785	-8170.62935
CO	0	HN	2008	33	8	1933	0.607924903	0	0.302808258	0	0.010599721	0	0	0	0	0.00829646	0	0.037057522	0	0.006084071	0	0	0.013827434	0.083517699	0.08130531	5	26.5	16.64285714	40.822772	-73.398011	8.142857143	26.5	17.35714286	1	28.92857143	19.21428571	4958.297785	-8170.62935
CO	0	HN	2008	34	8	1933	0.607924903	0	0.302808258	0	0.010599721	0	0	0	0	0.00829646	0	0.037057522	0	0.006084071	0	0	0.013827434	0.083517699	0.08130531	0	26.14285714	15.57142857	40.822772	-73.398011	5	26.5	16.64285714	8.142857143	26.5	17.35714286	4958.297785	-8170.62935
CO	1	HN	2008	35	8	1933	0.607924903	0	0.302808258	0	0.010599721	0	0	0	0	0.00829646	0	0.037057522	0	0.006084071	0	0	0.013827434	0.083517699	0.08130531	2.285714286	26.5	15.5	40.822772	-73.398011	0	26.14285714	15.57142857	5	26.5	16.64285714	4958.297785	-8170.62935
CO	0	HN	2008	36	9	1933	0.607924903	0	0.302808258	0	0.010599721	0	0	0	0	0.00829646	0	0.037057522	0	0.006084071	0	0	0.013827434	0.083517699	0.08130531	10.28571429	27.85714286	18.85714286	40.822772	-73.398011	2.285714286	26.5	15.5	0	26.14285714	15.57142857	4958.297785	-8170.62935
CO	1	HN	2008	37	9	1933	0.607924903	0	0.302808258	0	0.010599721	0	0	0	0	0.00829646	0	0.037057522	0	0.006084071	0	0	0.013827434	0.083517699	0.08130531	4.428571429	24.14285714	16.78571429	40.822772	-73.398011	10.28571429	27.85714286	18.85714286	2.285714286	26.5	15.5	4958.297785	-8170.62935
CO	0	HN	2008	37	9	1933	0.607924903	0	0.302808258	0	0.010599721	0	0	0	0	0.00829646	0	0.037057522	0	0.006084071	0	0	0.013827434	0.083517699	0.08130531	4.428571429	24.14285714	16.78571429	40.822772	-73.398011	10.28571429	27.85714286	18.85714286	2.285714286	26.5	15.5	4958.297785	-8170.62935
CO	0	HN	2008	38	9	1933	0.607924903	0	0.302808258	0	0.010599721	0	0	0	0	0.00829646	0	0.037057522	0	0.006084071	0	0	0.013827434	0.083517699	0.08130531	0	22.42857143	12	40.822772	-73.398011	4.428571429	24.14285714	16.78571429	10.28571429	27.85714286	18.85714286	4958.297785	-8170.62935
CO	0	HN	2008	39	9	1933	0.607924903	0	0.302808258	0	0.010599721	0	0	0	0	0.00829646	0	0.037057522	0	0.006084071	0	0	0.013827434	0.083517699	0.08130531	10	21.07142857	14	40.822772	-73.398011	0	22.42857143	12	4.428571429	24.14285714	16.78571429	4958.297785	-8170.62935
CO	0	HN	2008	40	9	1933	0.607924903	0	0.302808258	0	0.010599721	0	0	0	0	0.00829646	0	0.037057522	0	0.006084071	0	0	0.013827434	0.083517699	0.08130531	2.285714286	19.21428571	10.28571429	40.822772	-73.398011	10	21.07142857	14	0	22.42857143	12	4958.297785	-8170.62935
CR	0	HN	2008	34	8	1336	0.557571144	0	0.21142147	0.005729579	0.005156621	0	0	0	0	0	0.00322841	0	0	0.00968523	0	0.005649718	0	0.11622276	0.063761098	0	26.21428571	15.85714286	40.820467	-73.415577	5.142857143	26.78571429	16.71428571	8	26.71428571	17.64285714	4957.960017	-8172.584789
CV	0	IS	2008	31	8	0	0.494986057	0	0.390757298	0	0	0	0	0	0	0	0	0	0	0	0	0.140664962	0.148337596	0.102941176	0.326086957	0	29.07142857	19.28571429	40.728375	-73.265628	12.42857143	27.42857143	18.92857143	0	31.42857143	20.57142857	4944.474807	-8155.892537
CV	0	IS	2008	33	8	0	0.494986057	0	0.390757298	0	0	0	0	0	0	0	0	0	0	0	0	0.140664962	0.148337596	0.102941176	0.326086957	4.285714286	26.92857143	16.92857143	40.728375	-73.265628	6.857142857	26.71428571	17.64285714	0	29.07142857	19.28571429	4944.474807	-8155.892537
CV	0	IS	2008	35	8	0	0.494986057	0	0.390757298	0	0	0	0	0	0	0	0	0	0	0	0	0.140664962	0.148337596	0.102941176	0.326086957	1.714285714	26.85714286	15.78571429	40.728375	-73.265628	0	26.21428571	15.71428571	4.285714286	26.92857143	16.92857143	4944.474807	-8155.892537
CV	0	IS	2008	36	9	0	0.494986057	0	0.390757298	0	0	0	0	0	0	0	0	0	0	0	0	0.140664962	0.148337596	0.102941176	0.326086957	7.571428571	27.92857143	19	40.728375	-73.265628	1.714285714	26.85714286	15.78571429	0	26.21428571	15.71428571	4944.474807	-8155.892537
CX	0	RH	2008	23	6	12	0.645163997	0.106856651	0.063884807	0.197956959	0.04383128	0.003437747	0	0.167876669	0.025210148	0	0	0	0	0	0	0.246543779	0.052707373	0.001728111	0.093029954	4.571428571	26.35714286	15.71428571	40.903794	-72.784152	1.571428571	23.57142857	12.28571429	2.142857143	19.21428571	8.642857143	4970.178023	-8102.294857
CX	0	RH	2008	31	7	12	0.645163997	0.106856651	0.063884807	0.197956959	0.04383128	0.003437747	0	0.167876669	0.025210148	0	0	0	0	0	0	0.246543779	0.052707373	0.001728111	0.093029954	1.285714286	28.78571429	19.35714286	40.903794	-72.784152	10.71428571	27.71428571	18.71428571	0.428571429	31.35714286	20.28571429	4970.178023	-8102.294857
CX	0	RH	2008	31	7	12	0.645163997	0.106856651	0.063884807	0.197956959	0.04383128	0.003437747	0	0.167876669	0.025210148	0	0	0	0	0	0	0.246543779	0.052707373	0.001728111	0.093029954	1.285714286	28.78571429	19.35714286	40.903794	-72.784152	10.71428571	27.71428571	18.71428571	0.428571429	31.35714286	20.28571429	4970.178023	-8102.294857
CX	0	RH	2008	32	8	12	0.645163997	0.106856651	0.063884807	0.197956959	0.04383128	0.003437747	0	0.167876669	0.025210148	0	0	0	0	0	0	0.246543779	0.052707373	0.001728111	0.093029954	13	25.92857143	17.35714286	40.903794	-72.784152	1.285714286	28.78571429	19.35714286	10.71428571	27.71428571	18.71428571	4970.178023	-8102.294857
CX	0	RH	2008	33	8	12	0.645163997	0.106856651	0.063884807	0.197956959	0.04383128	0.003437747	0	0.167876669	0.025210148	0	0	0	0	0	0	0.246543779	0.052707373	0.001728111	0.093029954	1.714285714	26.71428571	16.85714286	40.903794	-72.784152	13	25.92857143	17.35714286	1.285714286	28.78571429	19.35714286	4970.178023	-8102.294857
CX	0	RH	2008	34	8	12	0.645163997	0.106856651	0.063884807	0.197956959	0.04383128	0.003437747	0	0.167876669	0.025210148	0	0	0	0	0	0	0.246543779	0.052707373	0.001728111	0.093029954	0	26.07142857	15.14285714	40.903794	-72.784152	1.714285714	26.71428571	16.85714286	13	25.92857143	17.35714286	4970.178023	-8102.294857
CX	0	RH	2008	34	8	12	0.645163997	0.106856651	0.063884807	0.197956959	0.04383128	0.003437747	0	0.167876669	0.025210148	0	0	0	0	0	0	0.246543779	0.052707373	0.001728111	0.093029954	0	26.07142857	15.14285714	40.903794	-72.784152	1.714285714	26.71428571	16.85714286	13	25.92857143	17.35714286	4970.178023	-8102.294857
CX	0	RH	2008	35	8	12	0.645163997	0.106856651	0.063884807	0.197956959	0.04383128	0.003437747	0	0.167876669	0.025210148	0	0	0	0	0	0	0.246543779	0.052707373	0.001728111	0.093029954	1.285714286	26	15.35714286	40.903794	-72.784152	0	26.07142857	15.14285714	1.714285714	26.71428571	16.85714286	4970.178023	-8102.294857
CX	0	RH	2008	36	9	12	0.645163997	0.106856651	0.063884807	0.197956959	0.04383128	0.003437747	0	0.167876669	0.025210148	0	0	0	0	0	0	0.246543779	0.052707373	0.001728111	0.093029954	13.42857143	27.57142857	18.42857143	40.903794	-72.784152	1.285714286	26	15.35714286	0	26.07142857	15.14285714	4970.178023	-8102.294857
CX	0	RH	2008	36	9	12	0.645163997	0.106856651	0.063884807	0.197956959	0.04383128	0.003437747	0	0.167876669	0.025210148	0	0	0	0	0	0	0.246543779	0.052707373	0.001728111	0.093029954	13.42857143	27.57142857	18.42857143	40.903794	-72.784152	1.285714286	26	15.35714286	0	26.07142857	15.14285714	4970.178023	-8102.294857
CX	0	RH	2008	37	9	12	0.645163997	0.106856651	0.063884807	0.197956959	0.04383128	0.003437747	0	0.167876669	0.025210148	0	0	0	0	0	0	0.246543779	0.052707373	0.001728111	0.093029954	6.857142857	23.92857143	16.71428571	40.903794	-72.784152	13.42857143	27.57142857	18.42857143	1.285714286	26	15.35714286	4970.178023	-8102.294857
CX	0	RH	2008	37	9	12	0.645163997	0.106856651	0.063884807	0.197956959	0.04383128	0.003437747	0	0.167876669	0.025210148	0	0	0	0	0	0	0.246543779	0.052707373	0.001728111	0.093029954	6.857142857	23.92857143	16.71428571	40.903794	-72.784152	13.42857143	27.57142857	18.42857143	1.285714286	26	15.35714286	4970.178023	-8102.294857
CX	0	RH	2008	38	9	12	0.645163997	0.106856651	0.063884807	0.197956959	0.04383128	0.003437747	0	0.167876669	0.025210148	0	0	0	0	0	0	0.246543779	0.052707373	0.001728111	0.093029954	0	22.14285714	12.21428571	40.903794	-72.784152	6.857142857	23.92857143	16.71428571	13.42857143	27.57142857	18.42857143	4970.178023	-8102.294857
CX	0	RH	2008	41	10	12	0.645163997	0.106856651	0.063884807	0.197956959	0.04383128	0.003437747	0	0.167876669	0.025210148	0	0	0	0	0	0	0.246543779	0.052707373	0.001728111	0.093029954	1	20.42857143	9.428571429	40.903794	-72.784152	1.714285714	19	10.07142857	13	21.21428571	14.42857143	4970.178023	-8102.294857
CY	1	BH	2008	36	9	1306	0.551224641	0	0.427713083	0	0	0	0	0.004297184	0.014610427	0	0	0	0	0	0	0.221253632	0.234122042	0	0.383561644	7.142857143	27.64285714	18.92857143	40.747925	-73.038292	1.571428571	26.64285714	15.64285714	0	26.14285714	15.35714286	4947.335978	-8130.585601
CY	0	BH	2008	38	9	1306	0.551224641	0	0.427713083	0	0	0	0	0.004297184	0.014610427	0	0	0	0	0	0	0.221253632	0.234122042	0	0.383561644	0	22.57142857	12.57142857	40.747925	-73.038292	3.571428571	24.21428571	17.07142857	7.142857143	27.64285714	18.92857143	4947.335978	-8130.585601
CY	0	BH	2008	40	9	1306	0.551224641	0	0.427713083	0	0	0	0	0.004297184	0.014610427	0	0	0	0	0	0	0.221253632	0.234122042	0	0.383561644	2.285714286	19.57142857	10.42857143	40.747925	-73.038292	13.42857143	21.5	14.71428571	0	22.57142857	12.57142857	4947.335978	-8130.585601
DC	0	BH	2008	37	9	475	0.694211597	0.001718874	0.112872709	0.015469864	0.016902258	0.0054431	0	0.016329301	0.1592823	0	0	0	0	0	0	0.604229607	0.221450151	0	0.010876133	3.428571429	24.21428571	16.92857143	40.773992	-72.907049	11.42857143	27.64285714	18.78571429	1.571428571	26.5	15.5	4951.152241	-8115.975692
DC	0	BH	2008	38	9	475	0.694211597	0.001718874	0.112872709	0.015469864	0.016902258	0.0054431	0	0.016329301	0.1592823	0	0	0	0	0	0	0.604229607	0.221450151	0	0.010876133	0	22.64285714	12.5	40.773992	-72.907049	3.428571429	24.21428571	16.92857143	11.42857143	27.64285714	18.78571429	4951.152241	-8115.975692
DD	0	SM	2008	29	7	416	0.469860756	0	0.257831061	0.015183385	0.025496627	0	0	0	0	0.003665689	0.025659824	0	0	0.009164223	0	0.113636364	0.026026393	0.573680352	0.133431085	0	31.28571429	20.42857143	40.807	-73.277686	1	28.5	19.14285714	0.857142857	26.71428571	19.21428571	4955.986842	-8157.234828
DD	0	SM	2008	30	7	416	0.469860756	0	0.257831061	0.015183385	0.025496627	0	0	0	0	0.003665689	0.025659824	0	0	0.009164223	0	0.113636364	0.026026393	0.573680352	0.133431085	11.85714286	27.35714286	18.71428571	40.807	-73.277686	0	31.28571429	20.42857143	1	28.5	19.14285714	4955.986842	-8157.234828
DD	1	SM	2008	33	8	416	0.469860756	0	0.257831061	0.015183385	0.025496627	0	0	0	0	0.003665689	0.025659824	0	0	0.009164223	0	0.113636364	0.026026393	0.573680352	0.133431085	4.428571429	26.42857143	16.57142857	40.807	-73.277686	8.428571429	26.35714286	17.35714286	0.571428571	28.85714286	19.14285714	4955.986842	-8157.234828
DD	0	SM	2008	35	8	416	0.469860756	0	0.257831061	0.015183385	0.025496627	0	0	0	0	0.003665689	0.025659824	0	0	0.009164223	0	0.113636364	0.026026393	0.573680352	0.133431085	2	26.57142857	15.57142857	40.807	-73.277686	0	26.07142857	15.5	4.428571429	26.42857143	16.57142857	4955.986842	-8157.234828
DD	0	SM	2008	36	9	416	0.469860756	0	0.257831061	0.015183385	0.025496627	0	0	0	0	0.003665689	0.025659824	0	0	0.009164223	0	0.113636364	0.026026393	0.573680352	0.133431085	9.857142857	27.71428571	18.85714286	40.807	-73.277686	2	26.57142857	15.57142857	0	26.07142857	15.5	4955.986842	-8157.234828
DD	0	SM	2008	37	9	416	0.469860756	0	0.257831061	0.015183385	0.025496627	0	0	0	0	0.003665689	0.025659824	0	0	0.009164223	0	0.113636364	0.026026393	0.573680352	0.133431085	4.142857143	24.07142857	17	40.807	-73.277686	9.857142857	27.71428571	18.85714286	2	26.57142857	15.57142857	4955.986842	-8157.234828
DD	0	SM	2008	38	9	416	0.469860756	0	0.257831061	0.015183385	0.025496627	0	0	0	0	0.003665689	0.025659824	0	0	0.009164223	0	0.113636364	0.026026393	0.573680352	0.133431085	0	22.42857143	12.21428571	40.807	-73.277686	4.142857143	24.07142857	17	9.857142857	27.71428571	18.85714286	4955.986842	-8157.234828
DF	0	EH	2008	23	6	42	0.783909363	0.130536365	0.027215501	0.00286479	0.018048174	0.014896906	0	0.100267635	0.004870142	0	0	0.049209139	0	0	0.01827768	0.478031634	0.096660808	0	0	3.142857143	25.57142857	14.5	41.063388	-71.87291	0.571428571	22.42857143	11.42857143	1.571428571	19.14285714	7.5	4993.622234	-8000.85583
DF	0	EH	2008	24	6	42	0.783909363	0.130536365	0.027215501	0.00286479	0.018048174	0.014896906	0	0.100267635	0.004870142	0	0	0.049209139	0	0	0.01827768	0.478031634	0.096660808	0	0	1.428571429	27	15.71428571	41.063388	-71.87291	3.142857143	25.57142857	14.5	0.571428571	22.42857143	11.42857143	4993.622234	-8000.85583
DF	0	EH	2008	25	6	42	0.783909363	0.130536365	0.027215501	0.00286479	0.018048174	0.014896906	0	0.100267635	0.004870142	0	0	0.049209139	0	0	0.01827768	0.478031634	0.096660808	0	0	3.142857143	24.78571429	14.35714286	41.063388	-71.87291	1.428571429	27	15.71428571	3.142857143	25.57142857	14.5	4993.622234	-8000.85583
DF	0	EH	2008	25	6	42	0.783909363	0.130536365	0.027215501	0.00286479	0.018048174	0.014896906	0	0.100267635	0.004870142	0	0	0.049209139	0	0	0.01827768	0.478031634	0.096660808	0	0	3.142857143	24.78571429	14.35714286	41.063388	-71.87291	1.428571429	27	15.71428571	3.142857143	25.57142857	14.5	4993.622234	-8000.85583
DF	0	EH	2008	26	6	42	0.783909363	0.130536365	0.027215501	0.00286479	0.018048174	0.014896906	0	0.100267635	0.004870142	0	0	0.049209139	0	0	0.01827768	0.478031634	0.096660808	0	0	2	27.64285714	18.07142857	41.063388	-71.87291	3.142857143	24.78571429	14.35714286	1.428571429	27	15.71428571	4993.622234	-8000.85583
DF	0	EH	2008	27	7	42	0.783909363	0.130536365	0.027215501	0.00286479	0.018048174	0.014896906	0	0.100267635	0.004870142	0	0	0.049209139	0	0	0.01827768	0.478031634	0.096660808	0	0	0.857142857	26.71428571	18.5	41.063388	-71.87291	2	27.64285714	18.07142857	3.142857143	24.78571429	14.35714286	4993.622234	-8000.85583
DF	0	EH	2008	28	7	42	0.783909363	0.130536365	0.027215501	0.00286479	0.018048174	0.014896906	0	0.100267635	0.004870142	0	0	0.049209139	0	0	0.01827768	0.478031634	0.096660808	0	0	0	28.07142857	18.71428571	41.063388	-71.87291	0.857142857	26.71428571	18.5	2	27.64285714	18.07142857	4993.622234	-8000.85583
DF	0	EH	2008	30	7	42	0.783909363	0.130536365	0.027215501	0.00286479	0.018048174	0.014896906	0	0.100267635	0.004870142	0	0	0.049209139	0	0	0.01827768	0.478031634	0.096660808	0	0	11.28571429	27.5	17.85714286	41.063388	-71.87291	2	30.78571429	19.14285714	0	28.07142857	18.71428571	4993.622234	-8000.85583
DF	0	EH	2008	31	7	42	0.783909363	0.130536365	0.027215501	0.00286479	0.018048174	0.014896906	0	0.100267635	0.004870142	0	0	0.049209139	0	0	0.01827768	0.478031634	0.096660808	0	0	3.571428571	28.71428571	18.42857143	41.063388	-71.87291	11.28571429	27.5	17.85714286	2	30.78571429	19.14285714	4993.622234	-8000.85583
DF	0	EH	2008	32	8	42	0.783909363	0.130536365	0.027215501	0.00286479	0.018048174	0.014896906	0	0.100267635	0.004870142	0	0	0.049209139	0	0	0.01827768	0.478031634	0.096660808	0	0	13.85714286	25.5	16.21428571	41.063388	-71.87291	3.571428571	28.71428571	18.42857143	11.28571429	27.5	17.85714286	4993.622234	-8000.85583
DF	0	EH	2008	33	8	42	0.783909363	0.130536365	0.027215501	0.00286479	0.018048174	0.014896906	0	0.100267635	0.004870142	0	0	0.049209139	0	0	0.01827768	0.478031634	0.096660808	0	0	2	26.5	15.71428571	41.063388	-71.87291	13.85714286	25.5	16.21428571	3.571428571	28.71428571	18.42857143	4993.622234	-8000.85583
DF	0	EH	2008	34	8	42	0.783909363	0.130536365	0.027215501	0.00286479	0.018048174	0.014896906	0	0.100267635	0.004870142	0	0	0.049209139	0	0	0.01827768	0.478031634	0.096660808	0	0	0	26.07142857	13.07142857	41.063388	-71.87291	2	26.5	15.71428571	13.85714286	25.5	16.21428571	4993.622234	-8000.85583
DF	0	EH	2008	35	8	42	0.783909363	0.130536365	0.027215501	0.00286479	0.018048174	0.014896906	0	0.100267635	0.004870142	0	0	0.049209139	0	0	0.01827768	0.478031634	0.096660808	0	0	1	25.21428571	13.57142857	41.063388	-71.87291	0	26.07142857	13.07142857	2	26.5	15.71428571	4993.622234	-8000.85583
DF	0	EH	2008	36	9	42	0.783909363	0.130536365	0.027215501	0.00286479	0.018048174	0.014896906	0	0.100267635	0.004870142	0	0	0.049209139	0	0	0.01827768	0.478031634	0.096660808	0	0	14.71428571	27	16.85714286	41.063388	-71.87291	1	25.21428571	13.57142857	0	26.07142857	13.07142857	4993.622234	-8000.85583
DF	0	EH	2008	37	9	42	0.783909363	0.130536365	0.027215501	0.00286479	0.018048174	0.014896906	0	0.100267635	0.004870142	0	0	0.049209139	0	0	0.01827768	0.478031634	0.096660808	0	0	7.714285714	23.21428571	15.14285714	41.063388	-71.87291	14.71428571	27	16.85714286	1	25.21428571	13.57142857	4993.622234	-8000.85583
DI	0	BH	2008	33	8	1245	0.651221305	0.012032116	0.297938115	0.004583663	0	0	0	0.024064232	0.020053527	0	0	0	0	0	0	0.665087636	0.073898626	0.071530081	0.104689721	3.571428571	26.78571429	16.78571429	40.75504	-72.954772	11	26.21428571	17.5	0.428571429	29.07142857	19.35714286	4948.37748	-8121.288194
DJ	0	IS	2008	33	8	0	0.496471237	0.003724226	0.323148264	0	0	0	0	0.002291832	0.005729579	0	0	0	0	0	0	0.248463115	0.054303279	0	0.507172131	4.571428571	26.92857143	16.85714286	40.704352	-73.308469	6.142857143	26.78571429	17.64285714	0	29.28571429	19.28571429	4940.960166	-8160.661576
DZ	0	BH	2008	38	9	1305	0.558773266	0.233955269	0.301089384	0	0.003724226	0.003724226	0	0.012318595	0.126910178	0	0	0	0	0	0	0.354123923	0.151415675	0	0.123512515	0	22.64285714	12.5	40.752	-72.878	5.857142857	24.14285714	16.92857143	11.14285714	27.64285714	18.71428571	4947.932468	-8112.741971
EA	0	SM	2008	33	8	750	0.572999281	0	0.25553923	0	0.004010705	0	0	0	0	0.098370735	0	0	0	0.024900092	0	0.027666769	0.063018752	0.206885951	0.369812481	4.428571429	26.57142857	16.78571429	40.824997	-73.257446	8.714285714	26.42857143	17.5	0.714285714	28.92857143	19.28571429	4958.623841	-8154.981721
EC	0	IS	2008	33	8	563	0.633802125	0	0.266138951	0.101413551	0.00286479	0	0	0.004870142	0	0	0	0	0	0	0	0.601832994	0.244738629	0	0.011880516	4	26.71428571	16.78571429	40.761587	-73.122558	8.714285714	26.42857143	17.64285714	0.142857143	29.07142857	19.35714286	4949.335934	-8139.966052
ED	0	HN	2008	30	7	355	0.668743448	0	0.303667695	0	0.022918317	0	0	0	0	0	0	0.067580193	0	0.006851448	0	0.148551853	0.157583307	0.041108689	0	11.85714286	27.21428571	18.57142857	40.787353	-73.360244	0	31.21428571	20.21428571	0.857142857	28.35714286	19	4953.108901	-8166.425145
EH	0	BH	2008	26	6	248	0.728578132	0	0.076776361	0.252387961	0.029793812	0	0	0.124045388	0.004010705	0.00057241	0	0	0	0	0	0.217229536	0.27847739	0.228105323	0	0.285714286	28	19.21428571	40.882299	-72.892293	2.714285714	24.42857143	15.14285714	4.428571429	27.92857143	17.35714286	4967.024788	-8114.333062
EH	0	BH	2008	27	7	248	0.728578132	0	0.076776361	0.252387961	0.029793812	0	0	0.124045388	0.004010705	0.00057241	0	0	0	0	0	0.217229536	0.27847739	0.228105323	0	1	26.85714286	19.21428571	40.882299	-72.892293	0.285714286	28	19.21428571	2.714285714	24.42857143	15.14285714	4967.024788	-8114.333062
EH	0	BH	2008	28	7	248	0.728578132	0	0.076776361	0.252387961	0.029793812	0	0	0.124045388	0.004010705	0.00057241	0	0	0	0	0	0.217229536	0.27847739	0.228105323	0	0	28.35714286	19.42857143	40.882299	-72.892293	1	26.85714286	19.21428571	0.285714286	28	19.21428571	4967.024788	-8114.333062
EH	0	BH	2008	28	7	248	0.728578132	0	0.076776361	0.252387961	0.029793812	0	0	0.124045388	0.004010705	0.00057241	0	0	0	0	0	0.217229536	0.27847739	0.228105323	0	0	28.35714286	19.42857143	40.882299	-72.892293	1	26.85714286	19.21428571	0.285714286	28	19.21428571	4967.024788	-8114.333062
EH	0	BH	2008	29	7	248	0.728578132	0	0.076776361	0.252387961	0.029793812	0	0	0.124045388	0.004010705	0.00057241	0	0	0	0	0	0.217229536	0.27847739	0.228105323	0	0.285714286	31.21428571	20.14285714	40.882299	-72.892293	0	28.35714286	19.42857143	1	26.85714286	19.21428571	4967.024788	-8114.333062
EH	0	BH	2008	30	7	248	0.728578132	0	0.076776361	0.252387961	0.029793812	0	0	0.124045388	0.004010705	0.00057241	0	0	0	0	0	0.217229536	0.27847739	0.228105323	0	10.71428571	27.5	18.64285714	40.882299	-72.892293	0.285714286	31.21428571	20.14285714	0	28.35714286	19.42857143	4967.024788	-8114.333062
EI	0	IS	2008	33	8	571	0.540082699	0	0.248950214	0.012605074	0	0	0	0.026642543	0	0.017957021	0	0	0	0.017957021	0	0.028554607	0.347070945	0.005298793	0.372387401	4.142857143	26.71428571	16.85714286	40.817701	-73.230102	8.571428571	26.42857143	17.57142857	0.571428571	29.07142857	19.42857143	4957.554713	-8151.9378
EJ	0	SM	2008	37	9	1043	0.616369784	0	0.311402626	0.003437747	0	0	0	0	0	0.01995114	0	0	0	0	0	0.163273616	0.135179153	0.542752443	0	3.857142857	24.07142857	16.92857143	40.872956	-73.141933	8.857142857	27.64285714	18.71428571	1.714285714	26.14285714	15.57142857	4965.654526	-8142.122869
EK	0	RH	2008	27	7	334	0.623919134	0.011459158	0.17847639	0.004010705	0.001145916	0.005729579	0.006016058	0.092819182	0.033518038	0	0.00315096	0	0	0	0	0.02950444	0.102262962	0	0.266399313	0.857142857	26.85714286	19.28571429	40.933515	-72.657278	0.285714286	27.85714286	19.14285714	4.571428571	24.5	15.14285714	4974.539682	-8088.171304
EK	0	RH	2008	35	8	334	0.623919134	0.011459158	0.17847639	0.004010705	0.001145916	0.005729579	0.006016058	0.092819182	0.033518038	0	0.00315096	0	0	0	0	0.02950444	0.102262962	0	0.266399313	1.142857143	25.85714286	15.28571429	40.933515	-72.657278	0	26	15.07142857	1.428571429	26.64285714	16.85714286	4974.539682	-8088.171304
EK	0	RH	2008	37	9	334	0.623919134	0.011459158	0.17847639	0.004010705	0.001145916	0.005729579	0.006016058	0.092819182	0.033518038	0	0.00315096	0	0	0	0	0.02950444	0.102262962	0	0.266399313	6.571428571	23.85714286	16.57142857	40.933515	-72.657278	13	27.5	18.28571429	1.142857143	25.85714286	15.28571429	4974.539682	-8088.171304
EO	0	FI	2008	26	6	1084	0.445074147	0.445074147	0.568276212	0.103418904	0.001718874	0.014610427	0.004297184	0	0	0	0	0	0	0	0	0	0	0	0	0.285714286	28.5	19.28571429	40.63641	-73.2001	1.571428571	24.35714286	15.21428571	4.428571429	28.28571429	17.78571429	4931.026947	-8148.59799
EO	0	FI	2008	27	7	1084	0.445074147	0.445074147	0.568276212	0.103418904	0.001718874	0.014610427	0.004297184	0	0	0	0	0	0	0	0	0	0	0	0	0.714285714	27	19.42857143	40.63641	-73.2001	0.285714286	28.5	19.28571429	1.571428571	24.35714286	15.21428571	4931.026947	-8148.59799
EO	0	FI	2008	31	7	1084	0.445074147	0.445074147	0.568276212	0.103418904	0.001718874	0.014610427	0.004297184	0	0	0	0	0	0	0	0	0	0	0	0	0	29.14285714	19.14285714	40.63641	-73.2001	13.57142857	27.28571429	18.57142857	0	31.21428571	20.14285714	4931.026947	-8148.59799
EO	0	FI	2008	31	7	1084	0.445074147	0.445074147	0.568276212	0.103418904	0.001718874	0.014610427	0.004297184	0	0	0	0	0	0	0	0	0	0	0	0	0	29.14285714	19.14285714	40.63641	-73.2001	13.57142857	27.28571429	18.57142857	0	31.21428571	20.14285714	4931.026947	-8148.59799
EO	0	FI	2008	32	8	1084	0.445074147	0.445074147	0.568276212	0.103418904	0.001718874	0.014610427	0.004297184	0	0	0	0	0	0	0	0	0	0	0	0	5.857142857	26.71428571	17.5	40.63641	-73.2001	0	29.14285714	19.14285714	13.57142857	27.28571429	18.57142857	4931.026947	-8148.59799
EO	0	FI	2008	33	8	1084	0.445074147	0.445074147	0.568276212	0.103418904	0.001718874	0.014610427	0.004297184	0	0	0	0	0	0	0	0	0	0	0	0	4.142857143	26.64285714	16.57142857	40.63641	-73.2001	5.857142857	26.71428571	17.5	0	29.14285714	19.14285714	4931.026947	-8148.59799
EO	0	FI	2008	34	8	1084	0.445074147	0.445074147	0.568276212	0.103418904	0.001718874	0.014610427	0.004297184	0	0	0	0	0	0	0	0	0	0	0	0	0	26.07142857	15.21428571	40.63641	-73.2001	4.142857143	26.64285714	16.57142857	5.857142857	26.71428571	17.5	4931.026947	-8148.59799
EO	0	FI	2008	34	8	1084	0.445074147	0.445074147	0.568276212	0.103418904	0.001718874	0.014610427	0.004297184	0	0	0	0	0	0	0	0	0	0	0	0	0	26.07142857	15.21428571	40.63641	-73.2001	4.142857143	26.64285714	16.57142857	5.857142857	26.71428571	17.5	4931.026947	-8148.59799
EO	0	FI	2008	35	8	1084	0.445074147	0.445074147	0.568276212	0.103418904	0.001718874	0.014610427	0.004297184	0	0	0	0	0	0	0	0	0	0	0	0	1.428571429	27	15.5	40.63641	-73.2001	0	26.07142857	15.21428571	4.142857143	26.64285714	16.57142857	4931.026947	-8148.59799
EO	0	FI	2008	35	8	1084	0.445074147	0.445074147	0.568276212	0.103418904	0.001718874	0.014610427	0.004297184	0	0	0	0	0	0	0	0	0	0	0	0	1.428571429	27	15.5	40.63641	-73.2001	0	26.07142857	15.21428571	4.142857143	26.64285714	16.57142857	4931.026947	-8148.59799
EO	0	FI	2008	35	8	1084	0.445074147	0.445074147	0.568276212	0.103418904	0.001718874	0.014610427	0.004297184	0	0	0	0	0	0	0	0	0	0	0	0	1.428571429	27	15.5	40.63641	-73.2001	0	26.07142857	15.21428571	4.142857143	26.64285714	16.57142857	4931.026947	-8148.59799
EO	0	FI	2008	36	9	1084	0.445074147	0.445074147	0.568276212	0.103418904	0.001718874	0.014610427	0.004297184	0	0	0	0	0	0	0	0	0	0	0	0	5.285714286	27.71428571	19.07142857	40.63641	-73.2001	1.428571429	27	15.5	0	26.07142857	15.21428571	4931.026947	-8148.59799
EO	0	FI	2008	36	9	1084	0.445074147	0.445074147	0.568276212	0.103418904	0.001718874	0.014610427	0.004297184	0	0	0	0	0	0	0	0	0	0	0	0	5.285714286	27.71428571	19.07142857	40.63641	-73.2001	1.428571429	27	15.5	0	26.07142857	15.21428571	4931.026947	-8148.59799
EO	0	FI	2008	37	9	1084	0.445074147	0.445074147	0.568276212	0.103418904	0.001718874	0.014610427	0.004297184	0	0	0	0	0	0	0	0	0	0	0	0	3.571428571	24.35714286	17.35714286	40.63641	-73.2001	5.285714286	27.71428571	19.07142857	1.428571429	27	15.5	4931.026947	-8148.59799
EO	0	FI	2008	38	9	1084	0.445074147	0.445074147	0.568276212	0.103418904	0.001718874	0.014610427	0.004297184	0	0	0	0	0	0	0	0	0	0	0	0	0	22.92857143	12.5	40.63641	-73.2001	3.571428571	24.35714286	17.35714286	5.285714286	27.71428571	19.07142857	4931.026947	-8148.59799
EO	0	FI	2008	39	9	1084	0.445074147	0.445074147	0.568276212	0.103418904	0.001718874	0.014610427	0.004297184	0	0	0	0	0	0	0	0	0	0	0	0	12	21.92857143	14.85714286	40.63641	-73.2001	0	22.92857143	12.5	3.571428571	24.35714286	17.35714286	4931.026947	-8148.59799
EO	0	FI	2008	39	9	1084	0.445074147	0.445074147	0.568276212	0.103418904	0.001718874	0.014610427	0.004297184	0	0	0	0	0	0	0	0	0	0	0	0	12	21.92857143	14.85714286	40.63641	-73.2001	0	22.92857143	12.5	3.571428571	24.35714286	17.35714286	4931.026947	-8148.59799
EO	0	FI	2008	40	9	1084	0.445074147	0.445074147	0.568276212	0.103418904	0.001718874	0.014610427	0.004297184	0	0	0	0	0	0	0	0	0	0	0	0	2.571428571	19.92857143	10.64285714	40.63641	-73.2001	12	21.92857143	14.85714286	0	22.92857143	12.5	4931.026947	-8148.59799
EU	0	IS	2008	32	8	444	0.570943056	0	0.254966272	0.094824535	0.001432395	0	0	0.000859437	0	0	0	0	0	0	0	0.364443172	0.526195248	0	0.008016032	9.857142857	26.28571429	17.5	40.781656	-73.053109	0.428571429	29	19.28571429	12.57142857	27.5	18.85714286	4952.274552	-8132.235022
EU	0	IS	2008	33	8	444	0.570943056	0	0.254966272	0.094824535	0.001432395	0	0	0.000859437	0	0	0	0	0	0	0	0.364443172	0.526195248	0	0.008016032	3.714285714	26.57142857	16.85714286	40.781656	-73.053109	9.857142857	26.28571429	17.5	0.428571429	29	19.28571429	4952.274552	-8132.235022
EX	0	BH	2008	33	8	1193	0.614474282	0	0.394481524	0	0	0	0	0	0	0	0	0	0	0	0	0	0.070773639	0	0.169054441	3.857142857	26.42857143	16.64285714	40.84216	-73.066787	10.42857143	26.07142857	17.21428571	0.714285714	28.78571429	19	4961.139311	-8133.757651
EZ	0	SM	2008	23	6	246	0.635968478	0.044404238	0.161574132	0.031799164	0.012891553	0	0	0.138082857	0	0	0	0	0	0.003452605	0	0.119271814	0.496547395	0	0.194915254	4.142857143	26.71428571	16.35714286	40.826443	-73.225516	2.714285714	23.85714286	12.71428571	1.857142857	19.14285714	9.142857143	4958.835747	-8151.427288
EZ	0	SM	2008	24	6	246	0.635968478	0.044404238	0.161574132	0.031799164	0.012891553	0	0	0.138082857	0	0	0	0	0	0.003452605	0	0.119271814	0.496547395	0	0.194915254	4	28.5	17.85714286	40.826443	-73.225516	4.142857143	26.71428571	16.35714286	2.714285714	23.85714286	12.71428571	4958.835747	-8151.427288
EZ	0	SM	2008	25	6	246	0.635968478	0.044404238	0.161574132	0.031799164	0.012891553	0	0	0.138082857	0	0	0	0	0	0.003452605	0	0.119271814	0.496547395	0	0.194915254	2.571428571	24.42857143	15.42857143	40.826443	-73.225516	4	28.5	17.85714286	4.142857143	26.71428571	16.35714286	4958.835747	-8151.427288
EZ	0	SM	2008	25	6	246	0.635968478	0.044404238	0.161574132	0.031799164	0.012891553	0	0	0.138082857	0	0	0	0	0	0.003452605	0	0.119271814	0.496547395	0	0.194915254	2.571428571	24.42857143	15.42857143	40.826443	-73.225516	4	28.5	17.85714286	4.142857143	26.71428571	16.35714286	4958.835747	-8151.427288
EZ	0	SM	2008	26	6	246	0.635968478	0.044404238	0.161574132	0.031799164	0.012891553	0	0	0.138082857	0	0	0	0	0	0.003452605	0	0.119271814	0.496547395	0	0.194915254	0.571428571	28.21428571	19.35714286	40.826443	-73.225516	2.571428571	24.42857143	15.42857143	4	28.5	17.85714286	4958.835747	-8151.427288
EZ	0	SM	2008	26	6	246	0.635968478	0.044404238	0.161574132	0.031799164	0.012891553	0	0	0.138082857	0	0	0	0	0	0.003452605	0	0.119271814	0.496547395	0	0.194915254	0.571428571	28.21428571	19.35714286	40.826443	-73.225516	2.571428571	24.42857143	15.42857143	4	28.5	17.85714286	4958.835747	-8151.427288
EZ	0	SM	2008	27	7	246	0.635968478	0.044404238	0.161574132	0.031799164	0.012891553	0	0	0.138082857	0	0	0	0	0	0.003452605	0	0.119271814	0.496547395	0	0.194915254	0.857142857	26.92857143	19.57142857	40.826443	-73.225516	0.571428571	28.21428571	19.35714286	2.571428571	24.42857143	15.42857143	4958.835747	-8151.427288
EZ	0	SM	2008	29	7	246	0.635968478	0.044404238	0.161574132	0.031799164	0.012891553	0	0	0.138082857	0	0	0	0	0	0.003452605	0	0.119271814	0.496547395	0	0.194915254	0	31.64285714	20.64285714	40.826443	-73.225516	1.142857143	28.5	19.5	0.857142857	26.92857143	19.57142857	4958.835747	-8151.427288
EZ	0	SM	2008	30	7	246	0.635968478	0.044404238	0.161574132	0.031799164	0.012891553	0	0	0.138082857	0	0	0	0	0	0.003452605	0	0.119271814	0.496547395	0	0.194915254	11.85714286	27.57142857	19	40.826443	-73.225516	0	31.64285714	20.64285714	1.142857143	28.5	19.5	4958.835747	-8151.427288
EZ	0	SM	2008	31	7	246	0.635968478	0.044404238	0.161574132	0.031799164	0.012891553	0	0	0.138082857	0	0	0	0	0	0.003452605	0	0.119271814	0.496547395	0	0.194915254	0.714285714	29.14285714	19.5	40.826443	-73.225516	11.85714286	27.57142857	19	0	31.64285714	20.64285714	4958.835747	-8151.427288
EZ	0	SM	2008	32	8	246	0.635968478	0.044404238	0.161574132	0.031799164	0.012891553	0	0	0.138082857	0	0	0	0	0	0.003452605	0	0.119271814	0.496547395	0	0.194915254	8.714285714	26.5	17.71428571	40.826443	-73.225516	0.714285714	29.14285714	19.5	11.85714286	27.57142857	19	4958.835747	-8151.427288
EZ	0	SM	2008	33	8	246	0.635968478	0.044404238	0.161574132	0.031799164	0.012891553	0	0	0.138082857	0	0	0	0	0	0.003452605	0	0.119271814	0.496547395	0	0.194915254	4.142857143	26.92857143	17	40.826443	-73.225516	8.714285714	26.5	17.71428571	0.714285714	29.14285714	19.5	4958.835747	-8151.427288
EZ	1	SM	2008	34	8	246	0.635968478	0.044404238	0.161574132	0.031799164	0.012891553	0	0	0.138082857	0	0	0	0	0	0.003452605	0	0.119271814	0.496547395	0	0.194915254	0	26.14285714	15.78571429	40.826443	-73.225516	4.142857143	26.92857143	17	8.714285714	26.5	17.71428571	4958.835747	-8151.427288
EZ	0	SM	2008	38	9	246	0.635968478	0.044404238	0.161574132	0.031799164	0.012891553	0	0	0.138082857	0	0	0	0	0	0.003452605	0	0.119271814	0.496547395	0	0.194915254	0	22.57142857	12.42857143	40.826443	-73.225516	4	24.35714286	17.07142857	9.571428571	27.78571429	19.07142857	4958.835747	-8151.427288
EZ	0	SM	2008	39	9	246	0.635968478	0.044404238	0.161574132	0.031799164	0.012891553	0	0	0.138082857	0	0	0	0	0	0.003452605	0	0.119271814	0.496547395	0	0.194915254	10.57142857	21.35714286	14.5	40.826443	-73.225516	0	22.57142857	12.42857143	4	24.35714286	17.07142857	4958.835747	-8151.427288
FB	0	BH	2008	37	9	1870	0.635000432	0.371751647	0.148682579	0.003724226	0.006016058	0	0	0	0	0	0	0	0	0	0.065673032	0	0.063344201	0	0.662785282	7.428571429	23.71428571	16.5	40.960817	-72.922824	15.14285714	27.42857143	18.35714286	1.285714286	25.71428571	15.14285714	4978.548085	-8117.731759
FD	0	SN	2008	24	6	609	0.72164644	0.000859437	0.045550154	0.101413551	0.000572958	0	0.006302537	0.001145916	0.001432395	0	0	0	0.097042779	0	0	0	0.066609245	0	0	1.571428571	27.21428571	16.57142857	40.934841	-72.392206	4.714285714	25.92857143	15	1	22.85714286	11.64285714	4974.734324	-8058.663614
FD	0	SN	2008	24	6	609	0.72164644	0.000859437	0.045550154	0.101413551	0.000572958	0	0.006302537	0.001145916	0.001432395	0	0	0	0.097042779	0	0	0	0.066609245	0	0	1.571428571	27.21428571	16.57142857	40.934841	-72.392206	4.714285714	25.92857143	15	1	22.85714286	11.64285714	4974.734324	-8058.663614
FD	0	SN	2008	25	6	609	0.72164644	0.000859437	0.045550154	0.101413551	0.000572958	0	0.006302537	0.001145916	0.001432395	0	0	0	0.097042779	0	0	0	0.066609245	0	0	4.714285714	24.28571429	14.64285714	40.934841	-72.392206	1.571428571	27.21428571	16.57142857	4.714285714	25.92857143	15	4974.734324	-8058.663614
FD	0	SN	2008	25	6	609	0.72164644	0.000859437	0.045550154	0.101413551	0.000572958	0	0.006302537	0.001145916	0.001432395	0	0	0	0.097042779	0	0	0	0.066609245	0	0	4.714285714	24.28571429	14.64285714	40.934841	-72.392206	1.571428571	27.21428571	16.57142857	4.714285714	25.92857143	15	4974.734324	-8058.663614
FD	0	SN	2008	25	6	609	0.72164644	0.000859437	0.045550154	0.101413551	0.000572958	0	0.006302537	0.001145916	0.001432395	0	0	0	0.097042779	0	0	0	0.066609245	0	0	4.714285714	24.28571429	14.64285714	40.934841	-72.392206	1.571428571	27.21428571	16.57142857	4.714285714	25.92857143	15	4974.734324	-8058.663614
FD	0	SN	2008	25	6	609	0.72164644	0.000859437	0.045550154	0.101413551	0.000572958	0	0.006302537	0.001145916	0.001432395	0	0	0	0.097042779	0	0	0	0.066609245	0	0	4.714285714	24.28571429	14.64285714	40.934841	-72.392206	1.571428571	27.21428571	16.57142857	4.714285714	25.92857143	15	4974.734324	-8058.663614
FD	0	SN	2008	25	6	609	0.72164644	0.000859437	0.045550154	0.101413551	0.000572958	0	0.006302537	0.001145916	0.001432395	0	0	0	0.097042779	0	0	0	0.066609245	0	0	4.714285714	24.28571429	14.64285714	40.934841	-72.392206	1.571428571	27.21428571	16.57142857	4.714285714	25.92857143	15	4974.734324	-8058.663614
FD	0	SN	2008	25	6	609	0.72164644	0.000859437	0.045550154	0.101413551	0.000572958	0	0.006302537	0.001145916	0.001432395	0	0	0	0.097042779	0	0	0	0.066609245	0	0	4.714285714	24.28571429	14.64285714	40.934841	-72.392206	1.571428571	27.21428571	16.57142857	4.714285714	25.92857143	15	4974.734324	-8058.663614
FD	0	SN	2008	26	6	609	0.72164644	0.000859437	0.045550154	0.101413551	0.000572958	0	0.006302537	0.001145916	0.001432395	0	0	0	0.097042779	0	0	0	0.066609245	0	0	0.142857143	27.5	18.78571429	40.934841	-72.392206	4.714285714	24.28571429	14.64285714	1.571428571	27.21428571	16.57142857	4974.734324	-8058.663614
FD	0	SN	2008	26	6	609	0.72164644	0.000859437	0.045550154	0.101413551	0.000572958	0	0.006302537	0.001145916	0.001432395	0	0	0	0.097042779	0	0	0	0.066609245	0	0	0.142857143	27.5	18.78571429	40.934841	-72.392206	4.714285714	24.28571429	14.64285714	1.571428571	27.21428571	16.57142857	4974.734324	-8058.663614
FD	0	SN	2008	26	6	609	0.72164644	0.000859437	0.045550154	0.101413551	0.000572958	0	0.006302537	0.001145916	0.001432395	0	0	0	0.097042779	0	0	0	0.066609245	0	0	0.142857143	27.5	18.78571429	40.934841	-72.392206	4.714285714	24.28571429	14.64285714	1.571428571	27.21428571	16.57142857	4974.734324	-8058.663614
FD	0	SN	2008	27	7	609	0.72164644	0.000859437	0.045550154	0.101413551	0.000572958	0	0.006302537	0.001145916	0.001432395	0	0	0	0.097042779	0	0	0	0.066609245	0	0	0.857142857	26.71428571	18.64285714	40.934841	-72.392206	0.142857143	27.5	18.78571429	4.714285714	24.28571429	14.64285714	4974.734324	-8058.663614
FD	0	SN	2008	27	7	609	0.72164644	0.000859437	0.045550154	0.101413551	0.000572958	0	0.006302537	0.001145916	0.001432395	0	0	0	0.097042779	0	0	0	0.066609245	0	0	0.857142857	26.71428571	18.64285714	40.934841	-72.392206	0.142857143	27.5	18.78571429	4.714285714	24.28571429	14.64285714	4974.734324	-8058.663614
FD	0	SN	2008	27	7	609	0.72164644	0.000859437	0.045550154	0.101413551	0.000572958	0	0.006302537	0.001145916	0.001432395	0	0	0	0.097042779	0	0	0	0.066609245	0	0	0.857142857	26.71428571	18.64285714	40.934841	-72.392206	0.142857143	27.5	18.78571429	4.714285714	24.28571429	14.64285714	4974.734324	-8058.663614
FD	0	SN	2008	27	7	609	0.72164644	0.000859437	0.045550154	0.101413551	0.000572958	0	0.006302537	0.001145916	0.001432395	0	0	0	0.097042779	0	0	0	0.066609245	0	0	0.857142857	26.71428571	18.64285714	40.934841	-72.392206	0.142857143	27.5	18.78571429	4.714285714	24.28571429	14.64285714	4974.734324	-8058.663614
FD	0	SN	2008	28	7	609	0.72164644	0.000859437	0.045550154	0.101413551	0.000572958	0	0.006302537	0.001145916	0.001432395	0	0	0	0.097042779	0	0	0	0.066609245	0	0	0	27.92857143	19.21428571	40.934841	-72.392206	0.857142857	26.71428571	18.64285714	0.142857143	27.5	18.78571429	4974.734324	-8058.663614
FD	0	SN	2008	28	7	609	0.72164644	0.000859437	0.045550154	0.101413551	0.000572958	0	0.006302537	0.001145916	0.001432395	0	0	0	0.097042779	0	0	0	0.066609245	0	0	0	27.92857143	19.21428571	40.934841	-72.392206	0.857142857	26.71428571	18.64285714	0.142857143	27.5	18.78571429	4974.734324	-8058.663614
FD	0	SN	2008	28	7	609	0.72164644	0.000859437	0.045550154	0.101413551	0.000572958	0	0.006302537	0.001145916	0.001432395	0	0	0	0.097042779	0	0	0	0.066609245	0	0	0	27.92857143	19.21428571	40.934841	-72.392206	0.857142857	26.71428571	18.64285714	0.142857143	27.5	18.78571429	4974.734324	-8058.663614
FD	0	SN	2008	28	7	609	0.72164644	0.000859437	0.045550154	0.101413551	0.000572958	0	0.006302537	0.001145916	0.001432395	0	0	0	0.097042779	0	0	0	0.066609245	0	0	0	27.92857143	19.21428571	40.934841	-72.392206	0.857142857	26.71428571	18.64285714	0.142857143	27.5	18.78571429	4974.734324	-8058.663614
FD	0	SN	2008	28	7	609	0.72164644	0.000859437	0.045550154	0.101413551	0.000572958	0	0.006302537	0.001145916	0.001432395	0	0	0	0.097042779	0	0	0	0.066609245	0	0	0	27.92857143	19.21428571	40.934841	-72.392206	0.857142857	26.71428571	18.64285714	0.142857143	27.5	18.78571429	4974.734324	-8058.663614
FD	0	SN	2008	28	7	609	0.72164644	0.000859437	0.045550154	0.101413551	0.000572958	0	0.006302537	0.001145916	0.001432395	0	0	0	0.097042779	0	0	0	0.066609245	0	0	0	27.92857143	19.21428571	40.934841	-72.392206	0.857142857	26.71428571	18.64285714	0.142857143	27.5	18.78571429	4974.734324	-8058.663614
FD	0	SN	2008	28	7	609	0.72164644	0.000859437	0.045550154	0.101413551	0.000572958	0	0.006302537	0.001145916	0.001432395	0	0	0	0.097042779	0	0	0	0.066609245	0	0	0	27.92857143	19.21428571	40.934841	-72.392206	0.857142857	26.71428571	18.64285714	0.142857143	27.5	18.78571429	4974.734324	-8058.663614
FD	0	SN	2008	29	7	609	0.72164644	0.000859437	0.045550154	0.101413551	0.000572958	0	0.006302537	0.001145916	0.001432395	0	0	0	0.097042779	0	0	0	0.066609245	0	0	0.857142857	31	19.5	40.934841	-72.392206	0	27.92857143	19.21428571	0.857142857	26.71428571	18.64285714	4974.734324	-8058.663614
FD	0	SN	2008	29	7	609	0.72164644	0.000859437	0.045550154	0.101413551	0.000572958	0	0.006302537	0.001145916	0.001432395	0	0	0	0.097042779	0	0	0	0.066609245	0	0	0.857142857	31	19.5	40.934841	-72.392206	0	27.92857143	19.21428571	0.857142857	26.71428571	18.64285714	4974.734324	-8058.663614
FD	0	SN	2008	30	7	609	0.72164644	0.000859437	0.045550154	0.101413551	0.000572958	0	0.006302537	0.001145916	0.001432395	0	0	0	0.097042779	0	0	0	0.066609245	0	0	11	27.57142857	18	40.934841	-72.392206	0.857142857	31	19.5	0	27.92857143	19.21428571	4974.734324	-8058.663614
FD	0	SN	2008	30	7	609	0.72164644	0.000859437	0.045550154	0.101413551	0.000572958	0	0.006302537	0.001145916	0.001432395	0	0	0	0.097042779	0	0	0	0.066609245	0	0	11	27.57142857	18	40.934841	-72.392206	0.857142857	31	19.5	0	27.92857143	19.21428571	4974.734324	-8058.663614
FD	0	SN	2008	31	7	609	0.72164644	0.000859437	0.045550154	0.101413551	0.000572958	0	0.006302537	0.001145916	0.001432395	0	0	0	0.097042779	0	0	0	0.066609245	0	0	2.142857143	28.5	18.85714286	40.934841	-72.392206	11	27.57142857	18	0.857142857	31	19.5	4974.734324	-8058.663614
FD	0	SN	2008	32	8	609	0.72164644	0.000859437	0.045550154	0.101413551	0.000572958	0	0.006302537	0.001145916	0.001432395	0	0	0	0.097042779	0	0	0	0.066609245	0	0	13.85714286	25.42857143	16.85714286	40.934841	-72.392206	2.142857143	28.5	18.85714286	11	27.57142857	18	4974.734324	-8058.663614
FD	0	SN	2008	33	8	609	0.72164644	0.000859437	0.045550154	0.101413551	0.000572958	0	0.006302537	0.001145916	0.001432395	0	0	0	0.097042779	0	0	0	0.066609245	0	0	3.285714286	26.35714286	16.28571429	40.934841	-72.392206	13.85714286	25.42857143	16.85714286	2.142857143	28.5	18.85714286	4974.734324	-8058.663614
FD	0	SN	2008	37	9	609	0.72164644	0.000859437	0.045550154	0.101413551	0.000572958	0	0.006302537	0.001145916	0.001432395	0	0	0	0.097042779	0	0	0	0.066609245	0	0	6.571428571	23.42857143	15.78571429	40.934841	-72.392206	12.14285714	27.14285714	17.5	1.142857143	25.42857143	14.42857143	4974.734324	-8058.663614
FE	0	BH	2008	23	6	200	0.664871896	0.038101701	0.144098915	0.135504547	0.023204796	0.006875495	0	0.039534096	0.061020018	0	0	0	0	0	0	0.33806489	0.339513326	0.197856315	0.006373117	4.142857143	26.35714286	15.71428571	40.803695	-72.894426	2.142857143	23.42857143	12.21428571	2.571428571	19.07142857	8.714285714	4955.502659	-8114.570506
FE	0	BH	2008	24	6	204	0.665264534	0.037815222	0.144958352	0.13464511	0.02463719	0.006875495	0	0.038674659	0.06044706	0	0	0	0	0	0	0.341047151	0.336997397	0.199305756	0.006942436	4.428571429	27.92857143	17.42857143	40.803695	-72.894426	4.142857143	26.35714286	15.71428571	2.142857143	23.42857143	12.21428571	4955.502659	-8114.570506
FE	0	BH	2008	26	6	204	0.665264534	0.037815222	0.144958352	0.13464511	0.02463719	0.006875495	0	0.038674659	0.06044706	0	0	0	0	0	0	0.341047151	0.336997397	0.199305756	0.006942436	0.285714286	28.28571429	19.28571429	40.803695	-72.894426	2.142857143	24.42857143	15.14285714	4.428571429	27.92857143	17.42857143	4955.502659	-8114.570506
FE	0	BH	2008	27	7	200	0.664871896	0.038101701	0.144098915	0.135504547	0.023204796	0.006875495	0	0.039534096	0.061020018	0	0	0	0	0	0	0.33806489	0.339513326	0.197856315	0.006373117	0.857142857	26.92857143	19.28571429	40.803695	-72.894426	0.285714286	28.28571429	19.28571429	2.142857143	24.42857143	15.14285714	4955.502659	-8114.570506
FE	0	BH	2008	27	7	204	0.665264534	0.037815222	0.144958352	0.13464511	0.02463719	0.006875495	0	0.038674659	0.06044706	0	0	0	0	0	0	0.341047151	0.336997397	0.199305756	0.006942436	0.857142857	26.92857143	19.28571429	40.803695	-72.894426	0.285714286	28.28571429	19.28571429	2.142857143	24.42857143	15.14285714	4955.502659	-8114.570506
FE	0	BH	2008	28	7	204	0.665264534	0.037815222	0.144958352	0.13464511	0.02463719	0.006875495	0	0.038674659	0.06044706	0	0	0	0	0	0	0.341047151	0.336997397	0.199305756	0.006942436	0	28.35714286	19.35714286	40.803695	-72.894426	0.857142857	26.92857143	19.28571429	0.285714286	28.28571429	19.28571429	4955.502659	-8114.570506
FE	0	BH	2008	28	7	200	0.664871896	0.038101701	0.144098915	0.135504547	0.023204796	0.006875495	0	0.039534096	0.061020018	0	0	0	0	0	0	0.33806489	0.339513326	0.197856315	0.006373117	0	28.35714286	19.35714286	40.803695	-72.894426	0.857142857	26.92857143	19.28571429	0.285714286	28.28571429	19.28571429	4955.502659	-8114.570506
FE	0	BH	2008	29	7	204	0.665264534	0.037815222	0.144958352	0.13464511	0.02463719	0.006875495	0	0.038674659	0.06044706	0	0	0	0	0	0	0.341047151	0.336997397	0.199305756	0.006942436	0.285714286	31.35714286	20.21428571	40.803695	-72.894426	0	28.35714286	19.35714286	0.857142857	26.92857143	19.28571429	4955.502659	-8114.570506
FE	0	BH	2008	30	7	204	0.665264534	0.037815222	0.144958352	0.13464511	0.02463719	0.006875495	0	0.038674659	0.06044706	0	0	0	0	0	0	0.341047151	0.336997397	0.199305756	0.006942436	11.42857143	27.64285714	18.78571429	40.803695	-72.894426	0.285714286	31.35714286	20.21428571	0	28.35714286	19.35714286	4955.502659	-8114.570506
FE	0	BH	2008	30	7	200	0.664871896	0.038101701	0.144098915	0.135504547	0.023204796	0.006875495	0	0.039534096	0.061020018	0	0	0	0	0	0	0.33806489	0.339513326	0.197856315	0.006373117	11.42857143	27.64285714	18.78571429	40.803695	-72.894426	0.285714286	31.35714286	20.21428571	0	28.35714286	19.35714286	4955.502659	-8114.570506
FE	0	BH	2008	31	7	204	0.665264534	0.037815222	0.144958352	0.13464511	0.02463719	0.006875495	0	0.038674659	0.06044706	0	0	0	0	0	0	0.341047151	0.336997397	0.199305756	0.006942436	0.857142857	28.92857143	19.35714286	40.803695	-72.894426	11.42857143	27.64285714	18.78571429	0.285714286	31.35714286	20.21428571	4955.502659	-8114.570506
FE	0	BH	2008	32	8	204	0.665264534	0.037815222	0.144958352	0.13464511	0.02463719	0.006875495	0	0.038674659	0.06044706	0	0	0	0	0	0	0.341047151	0.336997397	0.199305756	0.006942436	11.28571429	26.14285714	17.5	40.803695	-72.894426	0.857142857	28.92857143	19.35714286	11.42857143	27.64285714	18.78571429	4955.502659	-8114.570506
FE	0	BH	2008	33	8	204	0.665264534	0.037815222	0.144958352	0.13464511	0.02463719	0.006875495	0	0.038674659	0.06044706	0	0	0	0	0	0	0.341047151	0.336997397	0.199305756	0.006942436	3.428571429	26.71428571	16.71428571	40.803695	-72.894426	11.28571429	26.14285714	17.5	0.857142857	28.92857143	19.35714286	4955.502659	-8114.570506
FE	0	BH	2008	34	8	204	0.665264534	0.037815222	0.144958352	0.13464511	0.02463719	0.006875495	0	0.038674659	0.06044706	0	0	0	0	0	0	0.341047151	0.336997397	0.199305756	0.006942436	0	26.07142857	15.14285714	40.803695	-72.894426	3.428571429	26.71428571	16.71428571	11.28571429	26.14285714	17.5	4955.502659	-8114.570506
FE	0	BH	2008	34	8	204	0.665264534	0.037815222	0.144958352	0.13464511	0.02463719	0.006875495	0	0.038674659	0.06044706	0	0	0	0	0	0	0.341047151	0.336997397	0.199305756	0.006942436	0	26.07142857	15.14285714	40.803695	-72.894426	3.428571429	26.71428571	16.71428571	11.28571429	26.14285714	17.5	4955.502659	-8114.570506
FE	0	BH	2008	35	8	204	0.665264534	0.037815222	0.144958352	0.13464511	0.02463719	0.006875495	0	0.038674659	0.06044706	0	0	0	0	0	0	0.341047151	0.336997397	0.199305756	0.006942436	1.571428571	26.28571429	15.5	40.803695	-72.894426	0	26.07142857	15.14285714	3.428571429	26.71428571	16.71428571	4955.502659	-8114.570506
FE	0	BH	2008	36	9	204	0.665264534	0.037815222	0.144958352	0.13464511	0.02463719	0.006875495	0	0.038674659	0.06044706	0	0	0	0	0	0	0.341047151	0.336997397	0.199305756	0.006942436	12	27.71428571	18.64285714	40.803695	-72.894426	1.571428571	26.28571429	15.5	0	26.07142857	15.14285714	4955.502659	-8114.570506
FE	0	BH	2008	37	9	204	0.665264534	0.037815222	0.144958352	0.13464511	0.02463719	0.006875495	0	0.038674659	0.06044706	0	0	0	0	0	0	0.341047151	0.336997397	0.199305756	0.006942436	7.571428571	24.14285714	16.92857143	40.803695	-72.894426	12	27.71428571	18.64285714	1.571428571	26.28571429	15.5	4955.502659	-8114.570506
FE	0	BH	2008	38	9	204	0.665264534	0.037815222	0.144958352	0.13464511	0.02463719	0.006875495	0	0.038674659	0.06044706	0	0	0	0	0	0	0.341047151	0.336997397	0.199305756	0.006942436	0	22.5	12.35714286	40.803695	-72.894426	7.571428571	24.14285714	16.92857143	12	27.71428571	18.64285714	4955.502659	-8114.570506
FE	0	BH	2008	39	9	204	0.665264534	0.037815222	0.144958352	0.13464511	0.02463719	0.006875495	0	0.038674659	0.06044706	0	0	0	0	0	0	0.341047151	0.336997397	0.199305756	0.006942436	15.42857143	21.5	14.71428571	40.803695	-72.894426	0	22.5	12.35714286	7.571428571	24.14285714	16.92857143	4955.502659	-8114.570506
FF	0	SD	2008	25	6	526	0.710821809	0.100267635	0.091959745	0.045550154	0.003724226	0.006302537	0	0.022631838	0.007734932	0.067996077	0	0	0	0	0	0.097744361	0.172605427	0.108859104	0.007845701	4.857142857	24.35714286	15	41.044472	-72.403639	1.428571429	27.28571429	16.78571429	5.142857143	26	15.28571429	4990.840499	-8059.936331
FF	0	SD	2008	27	7	526	0.710821809	0.100267635	0.091959745	0.045550154	0.003724226	0.006302537	0	0.022631838	0.007734932	0.067996077	0	0	0	0	0	0.097744361	0.172605427	0.108859104	0.007845701	0.857142857	26.92857143	19.07142857	41.044472	-72.403639	0.142857143	27.71428571	18.92857143	4.857142857	24.35714286	15	4990.840499	-8059.936331
FF	0	SD	2008	27	7	526	0.710821809	0.100267635	0.091959745	0.045550154	0.003724226	0.006302537	0	0.022631838	0.007734932	0.067996077	0	0	0	0	0	0.097744361	0.172605427	0.108859104	0.007845701	0.857142857	26.92857143	19.07142857	41.044472	-72.403639	0.142857143	27.71428571	18.92857143	4.857142857	24.35714286	15	4990.840499	-8059.936331
FF	0	SD	2008	28	7	526	0.710821809	0.100267635	0.091959745	0.045550154	0.003724226	0.006302537	0	0.022631838	0.007734932	0.067996077	0	0	0	0	0	0.097744361	0.172605427	0.108859104	0.007845701	0	28.21428571	19.5	41.044472	-72.403639	0.857142857	26.92857143	19.07142857	0.142857143	27.71428571	18.92857143	4990.840499	-8059.936331
FF	0	SD	2008	29	7	526	0.710821809	0.100267635	0.091959745	0.045550154	0.003724226	0.006302537	0	0.022631838	0.007734932	0.067996077	0	0	0	0	0	0.097744361	0.172605427	0.108859104	0.007845701	0.857142857	31.21428571	19.85714286	41.044472	-72.403639	0	28.21428571	19.5	0.857142857	26.92857143	19.07142857	4990.840499	-8059.936331
FF	0	SD	2008	29	7	526	0.710821809	0.100267635	0.091959745	0.045550154	0.003724226	0.006302537	0	0.022631838	0.007734932	0.067996077	0	0	0	0	0	0.097744361	0.172605427	0.108859104	0.007845701	0.857142857	31.21428571	19.85714286	41.044472	-72.403639	0	28.21428571	19.5	0.857142857	26.92857143	19.07142857	4990.840499	-8059.936331
FF	0	SD	2008	29	7	526	0.710821809	0.100267635	0.091959745	0.045550154	0.003724226	0.006302537	0	0.022631838	0.007734932	0.067996077	0	0	0	0	0	0.097744361	0.172605427	0.108859104	0.007845701	0.857142857	31.21428571	19.85714286	41.044472	-72.403639	0	28.21428571	19.5	0.857142857	26.92857143	19.07142857	4990.840499	-8059.936331
FF	0	SD	2008	29	7	526	0.710821809	0.100267635	0.091959745	0.045550154	0.003724226	0.006302537	0	0.022631838	0.007734932	0.067996077	0	0	0	0	0	0.097744361	0.172605427	0.108859104	0.007845701	0.857142857	31.21428571	19.85714286	41.044472	-72.403639	0	28.21428571	19.5	0.857142857	26.92857143	19.07142857	4990.840499	-8059.936331
FF	0	SD	2008	30	7	526	0.710821809	0.100267635	0.091959745	0.045550154	0.003724226	0.006302537	0	0.022631838	0.007734932	0.067996077	0	0	0	0	0	0.097744361	0.172605427	0.108859104	0.007845701	10.42857143	27.5	18.5	41.044472	-72.403639	0.857142857	31.21428571	19.85714286	0	28.21428571	19.5	4990.840499	-8059.936331
FF	0	SD	2008	30	7	526	0.710821809	0.100267635	0.091959745	0.045550154	0.003724226	0.006302537	0	0.022631838	0.007734932	0.067996077	0	0	0	0	0	0.097744361	0.172605427	0.108859104	0.007845701	10.42857143	27.5	18.5	41.044472	-72.403639	0.857142857	31.21428571	19.85714286	0	28.21428571	19.5	4990.840499	-8059.936331
FF	0	SD	2008	30	7	526	0.710821809	0.100267635	0.091959745	0.045550154	0.003724226	0.006302537	0	0.022631838	0.007734932	0.067996077	0	0	0	0	0	0.097744361	0.172605427	0.108859104	0.007845701	10.42857143	27.5	18.5	41.044472	-72.403639	0.857142857	31.21428571	19.85714286	0	28.21428571	19.5	4990.840499	-8059.936331
FF	0	SD	2008	31	7	526	0.710821809	0.100267635	0.091959745	0.045550154	0.003724226	0.006302537	0	0.022631838	0.007734932	0.067996077	0	0	0	0	0	0.097744361	0.172605427	0.108859104	0.007845701	2	28.64285714	19.07142857	41.044472	-72.403639	10.42857143	27.5	18.5	0.857142857	31.21428571	19.85714286	4990.840499	-8059.936331
FF	0	SD	2008	31	7	526	0.710821809	0.100267635	0.091959745	0.045550154	0.003724226	0.006302537	0	0.022631838	0.007734932	0.067996077	0	0	0	0	0	0.097744361	0.172605427	0.108859104	0.007845701	2	28.64285714	19.07142857	41.044472	-72.403639	10.42857143	27.5	18.5	0.857142857	31.21428571	19.85714286	4990.840499	-8059.936331
FF	0	SD	2008	32	8	526	0.710821809	0.100267635	0.091959745	0.045550154	0.003724226	0.006302537	0	0.022631838	0.007734932	0.067996077	0	0	0	0	0	0.097744361	0.172605427	0.108859104	0.007845701	12.71428571	25.64285714	17	41.044472	-72.403639	2	28.64285714	19.07142857	10.42857143	27.5	18.5	4990.840499	-8059.936331
FF	0	SD	2008	32	8	526	0.710821809	0.100267635	0.091959745	0.045550154	0.003724226	0.006302537	0	0.022631838	0.007734932	0.067996077	0	0	0	0	0	0.097744361	0.172605427	0.108859104	0.007845701	12.71428571	25.64285714	17	41.044472	-72.403639	2	28.64285714	19.07142857	10.42857143	27.5	18.5	4990.840499	-8059.936331
FF	0	SD	2008	32	8	526	0.710821809	0.100267635	0.091959745	0.045550154	0.003724226	0.006302537	0	0.022631838	0.007734932	0.067996077	0	0	0	0	0	0.097744361	0.172605427	0.108859104	0.007845701	12.71428571	25.64285714	17	41.044472	-72.403639	2	28.64285714	19.07142857	10.42857143	27.5	18.5	4990.840499	-8059.936331
FF	0	SD	2008	33	8	526	0.710821809	0.100267635	0.091959745	0.045550154	0.003724226	0.006302537	0	0.022631838	0.007734932	0.067996077	0	0	0	0	0	0.097744361	0.172605427	0.108859104	0.007845701	2.857142857	26.64285714	16.71428571	41.044472	-72.403639	12.71428571	25.64285714	17	2	28.64285714	19.07142857	4990.840499	-8059.936331
FF	0	SD	2008	34	8	526	0.710821809	0.100267635	0.091959745	0.045550154	0.003724226	0.006302537	0	0.022631838	0.007734932	0.067996077	0	0	0	0	0	0.097744361	0.172605427	0.108859104	0.007845701	0	25.85714286	14.5	41.044472	-72.403639	2.857142857	26.64285714	16.71428571	12.71428571	25.64285714	17	4990.840499	-8059.936331
FF	0	SD	2008	36	9	526	0.710821809	0.100267635	0.091959745	0.045550154	0.003724226	0.006302537	0	0.022631838	0.007734932	0.067996077	0	0	0	0	0	0.097744361	0.172605427	0.108859104	0.007845701	13	27.35714286	17.78571429	41.044472	-72.403639	1.142857143	25.64285714	14.64285714	0	25.85714286	14.5	4990.840499	-8059.936331
FG	0	SM	2008	23	6	1502	0.633324145	0.122326515	0.257258104	0.028934375	0.012318595	0	0	0.050706775	0.004870142	0.08490566	0	0	0.006738544	0	0	0.282681941	0.098382749	0	0.248652291	4.142857143	26.42857143	16.07142857	40.83459	-73.13057	2.714285714	23.71428571	12.42857143	1.857142857	19.07142857	8.857142857	4960.029744	-8140.857945
FG	0	SM	2008	24	6	1502	0.633324145	0.122326515	0.257258104	0.028934375	0.012318595	0	0	0.050706775	0.004870142	0.08490566	0	0	0.006738544	0	0	0.282681941	0.098382749	0	0.248652291	3.857142857	28.35714286	17.71428571	40.83459	-73.13057	4.142857143	26.42857143	16.07142857	2.714285714	23.71428571	12.42857143	4960.029744	-8140.857945
FG	0	SM	2008	24	6	1502	0.633324145	0.122326515	0.257258104	0.028934375	0.012318595	0	0	0.050706775	0.004870142	0.08490566	0	0	0.006738544	0	0	0.282681941	0.098382749	0	0.248652291	3.857142857	28.35714286	17.71428571	40.83459	-73.13057	4.142857143	26.42857143	16.07142857	2.714285714	23.71428571	12.42857143	4960.029744	-8140.857945
FG	0	SM	2008	25	6	1502	0.633324145	0.122326515	0.257258104	0.028934375	0.012318595	0	0	0.050706775	0.004870142	0.08490566	0	0	0.006738544	0	0	0.282681941	0.098382749	0	0.248652291	2.714285714	24.35714286	15.28571429	40.83459	-73.13057	3.857142857	28.35714286	17.71428571	4.142857143	26.42857143	16.07142857	4960.029744	-8140.857945
FG	0	SM	2008	25	6	1502	0.633324145	0.122326515	0.257258104	0.028934375	0.012318595	0	0	0.050706775	0.004870142	0.08490566	0	0	0.006738544	0	0	0.282681941	0.098382749	0	0.248652291	2.714285714	24.35714286	15.28571429	40.83459	-73.13057	3.857142857	28.35714286	17.71428571	4.142857143	26.42857143	16.07142857	4960.029744	-8140.857945
FG	0	SM	2008	25	6	1502	0.633324145	0.122326515	0.257258104	0.028934375	0.012318595	0	0	0.050706775	0.004870142	0.08490566	0	0	0.006738544	0	0	0.282681941	0.098382749	0	0.248652291	2.714285714	24.35714286	15.28571429	40.83459	-73.13057	3.857142857	28.35714286	17.71428571	4.142857143	26.42857143	16.07142857	4960.029744	-8140.857945
FG	0	SM	2008	26	6	1502	0.633324145	0.122326515	0.257258104	0.028934375	0.012318595	0	0	0.050706775	0.004870142	0.08490566	0	0	0.006738544	0	0	0.282681941	0.098382749	0	0.248652291	0.571428571	28.07142857	19.35714286	40.83459	-73.13057	2.714285714	24.35714286	15.28571429	3.857142857	28.35714286	17.71428571	4960.029744	-8140.857945
FG	0	SM	2008	26	6	1502	0.633324145	0.122326515	0.257258104	0.028934375	0.012318595	0	0	0.050706775	0.004870142	0.08490566	0	0	0.006738544	0	0	0.282681941	0.098382749	0	0.248652291	0.571428571	28.07142857	19.35714286	40.83459	-73.13057	2.714285714	24.35714286	15.28571429	3.857142857	28.35714286	17.71428571	4960.029744	-8140.857945
FG	0	SM	2008	26	6	1502	0.633324145	0.122326515	0.257258104	0.028934375	0.012318595	0	0	0.050706775	0.004870142	0.08490566	0	0	0.006738544	0	0	0.282681941	0.098382749	0	0.248652291	0.571428571	28.07142857	19.35714286	40.83459	-73.13057	2.714285714	24.35714286	15.28571429	3.857142857	28.35714286	17.71428571	4960.029744	-8140.857945
FG	0	SM	2008	27	7	1502	0.633324145	0.122326515	0.257258104	0.028934375	0.012318595	0	0	0.050706775	0.004870142	0.08490566	0	0	0.006738544	0	0	0.282681941	0.098382749	0	0.248652291	0.857142857	26.85714286	19.35714286	40.83459	-73.13057	0.571428571	28.07142857	19.35714286	2.714285714	24.35714286	15.28571429	4960.029744	-8140.857945
FG	0	SM	2008	27	7	1502	0.633324145	0.122326515	0.257258104	0.028934375	0.012318595	0	0	0.050706775	0.004870142	0.08490566	0	0	0.006738544	0	0	0.282681941	0.098382749	0	0.248652291	0.857142857	26.85714286	19.35714286	40.83459	-73.13057	0.571428571	28.07142857	19.35714286	2.714285714	24.35714286	15.28571429	4960.029744	-8140.857945
FG	0	SM	2008	27	7	1502	0.633324145	0.122326515	0.257258104	0.028934375	0.012318595	0	0	0.050706775	0.004870142	0.08490566	0	0	0.006738544	0	0	0.282681941	0.098382749	0	0.248652291	0.857142857	26.85714286	19.35714286	40.83459	-73.13057	0.571428571	28.07142857	19.35714286	2.714285714	24.35714286	15.28571429	4960.029744	-8140.857945
FG	0	SM	2008	27	7	1502	0.633324145	0.122326515	0.257258104	0.028934375	0.012318595	0	0	0.050706775	0.004870142	0.08490566	0	0	0.006738544	0	0	0.282681941	0.098382749	0	0.248652291	0.857142857	26.85714286	19.35714286	40.83459	-73.13057	0.571428571	28.07142857	19.35714286	2.714285714	24.35714286	15.28571429	4960.029744	-8140.857945
FG	0	SM	2008	27	7	1502	0.633324145	0.122326515	0.257258104	0.028934375	0.012318595	0	0	0.050706775	0.004870142	0.08490566	0	0	0.006738544	0	0	0.282681941	0.098382749	0	0.248652291	0.857142857	26.85714286	19.35714286	40.83459	-73.13057	0.571428571	28.07142857	19.35714286	2.714285714	24.35714286	15.28571429	4960.029744	-8140.857945
FG	0	SM	2008	27	7	1502	0.633324145	0.122326515	0.257258104	0.028934375	0.012318595	0	0	0.050706775	0.004870142	0.08490566	0	0	0.006738544	0	0	0.282681941	0.098382749	0	0.248652291	0.857142857	26.85714286	19.35714286	40.83459	-73.13057	0.571428571	28.07142857	19.35714286	2.714285714	24.35714286	15.28571429	4960.029744	-8140.857945
FG	0	SM	2008	27	7	1502	0.633324145	0.122326515	0.257258104	0.028934375	0.012318595	0	0	0.050706775	0.004870142	0.08490566	0	0	0.006738544	0	0	0.282681941	0.098382749	0	0.248652291	0.857142857	26.85714286	19.35714286	40.83459	-73.13057	0.571428571	28.07142857	19.35714286	2.714285714	24.35714286	15.28571429	4960.029744	-8140.857945
FG	0	SM	2008	27	7	1502	0.633324145	0.122326515	0.257258104	0.028934375	0.012318595	0	0	0.050706775	0.004870142	0.08490566	0	0	0.006738544	0	0	0.282681941	0.098382749	0	0.248652291	0.857142857	26.85714286	19.35714286	40.83459	-73.13057	0.571428571	28.07142857	19.35714286	2.714285714	24.35714286	15.28571429	4960.029744	-8140.857945
FG	0	SM	2008	27	7	1502	0.633324145	0.122326515	0.257258104	0.028934375	0.012318595	0	0	0.050706775	0.004870142	0.08490566	0	0	0.006738544	0	0	0.282681941	0.098382749	0	0.248652291	0.857142857	26.85714286	19.35714286	40.83459	-73.13057	0.571428571	28.07142857	19.35714286	2.714285714	24.35714286	15.28571429	4960.029744	-8140.857945
FG	0	SM	2008	27	7	1502	0.633324145	0.122326515	0.257258104	0.028934375	0.012318595	0	0	0.050706775	0.004870142	0.08490566	0	0	0.006738544	0	0	0.282681941	0.098382749	0	0.248652291	0.857142857	26.85714286	19.35714286	40.83459	-73.13057	0.571428571	28.07142857	19.35714286	2.714285714	24.35714286	15.28571429	4960.029744	-8140.857945
FG	0	SM	2008	27	7	1502	0.633324145	0.122326515	0.257258104	0.028934375	0.012318595	0	0	0.050706775	0.004870142	0.08490566	0	0	0.006738544	0	0	0.282681941	0.098382749	0	0.248652291	0.857142857	26.85714286	19.35714286	40.83459	-73.13057	0.571428571	28.07142857	19.35714286	2.714285714	24.35714286	15.28571429	4960.029744	-8140.857945
FG	0	SM	2008	28	7	1502	0.633324145	0.122326515	0.257258104	0.028934375	0.012318595	0	0	0.050706775	0.004870142	0.08490566	0	0	0.006738544	0	0	0.282681941	0.098382749	0	0.248652291	1.142857143	28.57142857	19.28571429	40.83459	-73.13057	0.857142857	26.85714286	19.35714286	0.571428571	28.07142857	19.35714286	4960.029744	-8140.857945
FG	0	SM	2008	28	7	1502	0.633324145	0.122326515	0.257258104	0.028934375	0.012318595	0	0	0.050706775	0.004870142	0.08490566	0	0	0.006738544	0	0	0.282681941	0.098382749	0	0.248652291	1.142857143	28.57142857	19.28571429	40.83459	-73.13057	0.857142857	26.85714286	19.35714286	0.571428571	28.07142857	19.35714286	4960.029744	-8140.857945
FG	0	SM	2008	28	7	1502	0.633324145	0.122326515	0.257258104	0.028934375	0.012318595	0	0	0.050706775	0.004870142	0.08490566	0	0	0.006738544	0	0	0.282681941	0.098382749	0	0.248652291	1.142857143	28.57142857	19.28571429	40.83459	-73.13057	0.857142857	26.85714286	19.35714286	0.571428571	28.07142857	19.35714286	4960.029744	-8140.857945
FG	0	SM	2008	28	7	1502	0.633324145	0.122326515	0.257258104	0.028934375	0.012318595	0	0	0.050706775	0.004870142	0.08490566	0	0	0.006738544	0	0	0.282681941	0.098382749	0	0.248652291	1.142857143	28.57142857	19.28571429	40.83459	-73.13057	0.857142857	26.85714286	19.35714286	0.571428571	28.07142857	19.35714286	4960.029744	-8140.857945
FG	0	SM	2008	28	7	1502	0.633324145	0.122326515	0.257258104	0.028934375	0.012318595	0	0	0.050706775	0.004870142	0.08490566	0	0	0.006738544	0	0	0.282681941	0.098382749	0	0.248652291	1.142857143	28.57142857	19.28571429	40.83459	-73.13057	0.857142857	26.85714286	19.35714286	0.571428571	28.07142857	19.35714286	4960.029744	-8140.857945
FG	0	SM	2008	28	7	1502	0.633324145	0.122326515	0.257258104	0.028934375	0.012318595	0	0	0.050706775	0.004870142	0.08490566	0	0	0.006738544	0	0	0.282681941	0.098382749	0	0.248652291	1.142857143	28.57142857	19.28571429	40.83459	-73.13057	0.857142857	26.85714286	19.35714286	0.571428571	28.07142857	19.35714286	4960.029744	-8140.857945
FG	0	SM	2008	29	7	1502	0.633324145	0.122326515	0.257258104	0.028934375	0.012318595	0	0	0.050706775	0.004870142	0.08490566	0	0	0.006738544	0	0	0.282681941	0.098382749	0	0.248652291	0	31.42857143	20.5	40.83459	-73.13057	1.142857143	28.57142857	19.28571429	0.857142857	26.85714286	19.35714286	4960.029744	-8140.857945
FG	0	SM	2008	29	7	1502	0.633324145	0.122326515	0.257258104	0.028934375	0.012318595	0	0	0.050706775	0.004870142	0.08490566	0	0	0.006738544	0	0	0.282681941	0.098382749	0	0.248652291	0	31.42857143	20.5	40.83459	-73.13057	1.142857143	28.57142857	19.28571429	0.857142857	26.85714286	19.35714286	4960.029744	-8140.857945
FG	0	SM	2008	29	7	1502	0.633324145	0.122326515	0.257258104	0.028934375	0.012318595	0	0	0.050706775	0.004870142	0.08490566	0	0	0.006738544	0	0	0.282681941	0.098382749	0	0.248652291	0	31.42857143	20.5	40.83459	-73.13057	1.142857143	28.57142857	19.28571429	0.857142857	26.85714286	19.35714286	4960.029744	-8140.857945
FG	0	SM	2008	29	7	1502	0.633324145	0.122326515	0.257258104	0.028934375	0.012318595	0	0	0.050706775	0.004870142	0.08490566	0	0	0.006738544	0	0	0.282681941	0.098382749	0	0.248652291	0	31.42857143	20.5	40.83459	-73.13057	1.142857143	28.57142857	19.28571429	0.857142857	26.85714286	19.35714286	4960.029744	-8140.857945
FG	0	SM	2008	29	7	1502	0.633324145	0.122326515	0.257258104	0.028934375	0.012318595	0	0	0.050706775	0.004870142	0.08490566	0	0	0.006738544	0	0	0.282681941	0.098382749	0	0.248652291	0	31.42857143	20.5	40.83459	-73.13057	1.142857143	28.57142857	19.28571429	0.857142857	26.85714286	19.35714286	4960.029744	-8140.857945
FG	0	SM	2008	30	7	1502	0.633324145	0.122326515	0.257258104	0.028934375	0.012318595	0	0	0.050706775	0.004870142	0.08490566	0	0	0.006738544	0	0	0.282681941	0.098382749	0	0.248652291	12	27.5	18.85714286	40.83459	-73.13057	0	31.42857143	20.5	1.142857143	28.57142857	19.28571429	4960.029744	-8140.857945
FG	0	SM	2008	30	7	1502	0.633324145	0.122326515	0.257258104	0.028934375	0.012318595	0	0	0.050706775	0.004870142	0.08490566	0	0	0.006738544	0	0	0.282681941	0.098382749	0	0.248652291	12	27.5	18.85714286	40.83459	-73.13057	0	31.42857143	20.5	1.142857143	28.57142857	19.28571429	4960.029744	-8140.857945
FG	0	SM	2008	30	7	1502	0.633324145	0.122326515	0.257258104	0.028934375	0.012318595	0	0	0.050706775	0.004870142	0.08490566	0	0	0.006738544	0	0	0.282681941	0.098382749	0	0.248652291	12	27.5	18.85714286	40.83459	-73.13057	0	31.42857143	20.5	1.142857143	28.57142857	19.28571429	4960.029744	-8140.857945
FG	0	SM	2008	30	7	1502	0.633324145	0.122326515	0.257258104	0.028934375	0.012318595	0	0	0.050706775	0.004870142	0.08490566	0	0	0.006738544	0	0	0.282681941	0.098382749	0	0.248652291	12	27.5	18.85714286	40.83459	-73.13057	0	31.42857143	20.5	1.142857143	28.57142857	19.28571429	4960.029744	-8140.857945
FG	0	SM	2008	30	7	1502	0.633324145	0.122326515	0.257258104	0.028934375	0.012318595	0	0	0.050706775	0.004870142	0.08490566	0	0	0.006738544	0	0	0.282681941	0.098382749	0	0.248652291	12	27.5	18.85714286	40.83459	-73.13057	0	31.42857143	20.5	1.142857143	28.57142857	19.28571429	4960.029744	-8140.857945
FG	0	SM	2008	30	7	1502	0.633324145	0.122326515	0.257258104	0.028934375	0.012318595	0	0	0.050706775	0.004870142	0.08490566	0	0	0.006738544	0	0	0.282681941	0.098382749	0	0.248652291	12	27.5	18.85714286	40.83459	-73.13057	0	31.42857143	20.5	1.142857143	28.57142857	19.28571429	4960.029744	-8140.857945
FG	1	SM	2008	30	7	1502	0.633324145	0.122326515	0.257258104	0.028934375	0.012318595	0	0	0.050706775	0.004870142	0.08490566	0	0	0.006738544	0	0	0.282681941	0.098382749	0	0.248652291	12	27.5	18.85714286	40.83459	-73.13057	0	31.42857143	20.5	1.142857143	28.57142857	19.28571429	4960.029744	-8140.857945
FG	1	SM	2008	30	7	1502	0.633324145	0.122326515	0.257258104	0.028934375	0.012318595	0	0	0.050706775	0.004870142	0.08490566	0	0	0.006738544	0	0	0.282681941	0.098382749	0	0.248652291	12	27.5	18.85714286	40.83459	-73.13057	0	31.42857143	20.5	1.142857143	28.57142857	19.28571429	4960.029744	-8140.857945
FG	0	SM	2008	31	7	1502	0.633324145	0.122326515	0.257258104	0.028934375	0.012318595	0	0	0.050706775	0.004870142	0.08490566	0	0	0.006738544	0	0	0.282681941	0.098382749	0	0.248652291	0.571428571	28.85714286	19.42857143	40.83459	-73.13057	12	27.5	18.85714286	0	31.42857143	20.5	4960.029744	-8140.857945
FG	1	SM	2008	31	7	1502	0.633324145	0.122326515	0.257258104	0.028934375	0.012318595	0	0	0.050706775	0.004870142	0.08490566	0	0	0.006738544	0	0	0.282681941	0.098382749	0	0.248652291	0.571428571	28.85714286	19.42857143	40.83459	-73.13057	12	27.5	18.85714286	0	31.42857143	20.5	4960.029744	-8140.857945
FG	0	SM	2008	31	7	1499	0.634581411	0.125764262	0.253533877	0.028934375	0.012032116	0	0	0.050706775	0.004870142	0.07599193	0	0	0.00672495	0	0	0.286146604	0.101546738	0	0.256893073	0.571428571	28.85714286	19.42857143	40.83459	-73.13057	12	27.5	18.85714286	0	31.42857143	20.5	4960.029744	-8140.857945
FG	0	SM	2008	32	8	1502	0.633324145	0.122326515	0.257258104	0.028934375	0.012318595	0	0	0.050706775	0.004870142	0.08490566	0	0	0.006738544	0	0	0.282681941	0.098382749	0	0.248652291	9.285714286	26.35714286	17.57142857	40.83459	-73.13057	0.571428571	28.85714286	19.42857143	12	27.5	18.85714286	4960.029744	-8140.857945
FG	0	SM	2008	32	8	1502	0.633324145	0.122326515	0.257258104	0.028934375	0.012318595	0	0	0.050706775	0.004870142	0.08490566	0	0	0.006738544	0	0	0.282681941	0.098382749	0	0.248652291	9.285714286	26.35714286	17.57142857	40.83459	-73.13057	0.571428571	28.85714286	19.42857143	12	27.5	18.85714286	4960.029744	-8140.857945
FG	1	SM	2008	32	8	1502	0.633324145	0.122326515	0.257258104	0.028934375	0.012318595	0	0	0.050706775	0.004870142	0.08490566	0	0	0.006738544	0	0	0.282681941	0.098382749	0	0.248652291	9.285714286	26.35714286	17.57142857	40.83459	-73.13057	0.571428571	28.85714286	19.42857143	12	27.5	18.85714286	4960.029744	-8140.857945
FG	1	SM	2008	32	8	1499	0.634581411	0.125764262	0.253533877	0.028934375	0.012032116	0	0	0.050706775	0.004870142	0.07599193	0	0	0.00672495	0	0	0.286146604	0.101546738	0	0.256893073	9.285714286	26.35714286	17.57142857	40.83459	-73.13057	0.571428571	28.85714286	19.42857143	12	27.5	18.85714286	4960.029744	-8140.857945
FG	0	SM	2008	33	8	1502	0.633324145	0.122326515	0.257258104	0.028934375	0.012318595	0	0	0.050706775	0.004870142	0.08490566	0	0	0.006738544	0	0	0.282681941	0.098382749	0	0.248652291	4	26.71428571	16.85714286	40.83459	-73.13057	9.285714286	26.35714286	17.57142857	0.571428571	28.85714286	19.42857143	4960.029744	-8140.857945
FG	1	SM	2008	33	8	1502	0.633324145	0.122326515	0.257258104	0.028934375	0.012318595	0	0	0.050706775	0.004870142	0.08490566	0	0	0.006738544	0	0	0.282681941	0.098382749	0	0.248652291	4	26.71428571	16.85714286	40.83459	-73.13057	9.285714286	26.35714286	17.57142857	0.571428571	28.85714286	19.42857143	4960.029744	-8140.857945
FG	0	SM	2008	33	8	1502	0.633324145	0.122326515	0.257258104	0.028934375	0.012318595	0	0	0.050706775	0.004870142	0.08490566	0	0	0.006738544	0	0	0.282681941	0.098382749	0	0.248652291	4	26.71428571	16.85714286	40.83459	-73.13057	9.285714286	26.35714286	17.57142857	0.571428571	28.85714286	19.42857143	4960.029744	-8140.857945
FG	0	SM	2008	33	8	1502	0.633324145	0.122326515	0.257258104	0.028934375	0.012318595	0	0	0.050706775	0.004870142	0.08490566	0	0	0.006738544	0	0	0.282681941	0.098382749	0	0.248652291	4	26.71428571	16.85714286	40.83459	-73.13057	9.285714286	26.35714286	17.57142857	0.571428571	28.85714286	19.42857143	4960.029744	-8140.857945
FG	0	SM	2008	34	8	1499	0.634581411	0.125764262	0.253533877	0.028934375	0.012032116	0	0	0.050706775	0.004870142	0.07599193	0	0	0.00672495	0	0	0.286146604	0.101546738	0	0.256893073	0	26	15.57142857	40.83459	-73.13057	4	26.71428571	16.85714286	9.285714286	26.35714286	17.57142857	4960.029744	-8140.857945
FG	1	SM	2008	34	8	1502	0.633324145	0.122326515	0.257258104	0.028934375	0.012318595	0	0	0.050706775	0.004870142	0.08490566	0	0	0.006738544	0	0	0.282681941	0.098382749	0	0.248652291	0	26	15.57142857	40.83459	-73.13057	4	26.71428571	16.85714286	9.285714286	26.35714286	17.57142857	4960.029744	-8140.857945
FG	1	SM	2008	34	8	1502	0.633324145	0.122326515	0.257258104	0.028934375	0.012318595	0	0	0.050706775	0.004870142	0.08490566	0	0	0.006738544	0	0	0.282681941	0.098382749	0	0.248652291	0	26	15.57142857	40.83459	-73.13057	4	26.71428571	16.85714286	9.285714286	26.35714286	17.57142857	4960.029744	-8140.857945
FG	0	SM	2008	35	8	1502	0.633324145	0.122326515	0.257258104	0.028934375	0.012318595	0	0	0.050706775	0.004870142	0.08490566	0	0	0.006738544	0	0	0.282681941	0.098382749	0	0.248652291	1.714285714	26.5	15.57142857	40.83459	-73.13057	0	26	15.57142857	4	26.71428571	16.85714286	4960.029744	-8140.857945
FG	0	SM	2008	35	8	1502	0.633324145	0.122326515	0.257258104	0.028934375	0.012318595	0	0	0.050706775	0.004870142	0.08490566	0	0	0.006738544	0	0	0.282681941	0.098382749	0	0.248652291	1.714285714	26.5	15.57142857	40.83459	-73.13057	0	26	15.57142857	4	26.71428571	16.85714286	4960.029744	-8140.857945
FG	0	SM	2008	36	9	1502	0.633324145	0.122326515	0.257258104	0.028934375	0.012318595	0	0	0.050706775	0.004870142	0.08490566	0	0	0.006738544	0	0	0.282681941	0.098382749	0	0.248652291	8.571428571	27.64285714	18.92857143	40.83459	-73.13057	1.714285714	26.5	15.57142857	0	26	15.57142857	4960.029744	-8140.857945
FG	0	SM	2008	36	9	1499	0.634581411	0.125764262	0.253533877	0.028934375	0.012032116	0	0	0.050706775	0.004870142	0.07599193	0	0	0.00672495	0	0	0.286146604	0.101546738	0	0.256893073	8.571428571	27.64285714	18.92857143	40.83459	-73.13057	1.714285714	26.5	15.57142857	0	26	15.57142857	4960.029744	-8140.857945
FG	0	SM	2008	37	9	1502	0.633324145	0.122326515	0.257258104	0.028934375	0.012318595	0	0	0.050706775	0.004870142	0.08490566	0	0	0.006738544	0	0	0.282681941	0.098382749	0	0.248652291	3.857142857	24.07142857	16.92857143	40.83459	-73.13057	8.571428571	27.64285714	18.92857143	1.714285714	26.5	15.57142857	4960.029744	-8140.857945
FG	0	SM	2008	37	9	1499	0.634581411	0.125764262	0.253533877	0.028934375	0.012032116	0	0	0.050706775	0.004870142	0.07599193	0	0	0.00672495	0	0	0.286146604	0.101546738	0	0.256893073	3.857142857	24.07142857	16.92857143	40.83459	-73.13057	8.571428571	27.64285714	18.92857143	1.714285714	26.5	15.57142857	4960.029744	-8140.857945
FG	0	SM	2008	38	9	1502	0.633324145	0.122326515	0.257258104	0.028934375	0.012318595	0	0	0.050706775	0.004870142	0.08490566	0	0	0.006738544	0	0	0.282681941	0.098382749	0	0.248652291	0	22.5	12.28571429	40.83459	-73.13057	3.857142857	24.07142857	16.92857143	8.571428571	27.64285714	18.92857143	4960.029744	-8140.857945
FG	0	SM	2008	38	9	1499	0.634581411	0.125764262	0.253533877	0.028934375	0.012032116	0	0	0.050706775	0.004870142	0.07599193	0	0	0.00672495	0	0	0.286146604	0.101546738	0	0.256893073	0	22.5	12.28571429	40.83459	-73.13057	3.857142857	24.07142857	16.92857143	8.571428571	27.64285714	18.92857143	4960.029744	-8140.857945
FG	0	SM	2008	39	9	1499	0.634581411	0.125764262	0.253533877	0.028934375	0.012032116	0	0	0.050706775	0.004870142	0.07599193	0	0	0.00672495	0	0	0.286146604	0.101546738	0	0.256893073	11.57142857	21.28571429	14.5	40.83459	-73.13057	0	22.5	12.28571429	3.857142857	24.07142857	16.92857143	4960.029744	-8140.857945
FG	0	SM	2008	41	10	1499	0.634581411	0.125764262	0.253533877	0.028934375	0.012032116	0	0	0.050706775	0.004870142	0.07599193	0	0	0.00672495	0	0	0.286146604	0.101546738	0	0.256893073	0.857142857	20.64285714	9.714285714	40.83459	-73.13057	2	19.14285714	10.28571429	11.57142857	21.28571429	14.5	4960.029744	-8140.857945
FH	0	BH	2008	33	8	1396	0.551043681	0.187545677	0.3185646	0	0.002005353	0.003724226	0	0.0108862	0.144958352	0	0	0	0	0	0	0.353171496	0.140563821	0	0.117854346	3.428571429	26.78571429	16.85714286	40.752	-72.878	12.28571429	26.14285714	17.5	0.714285714	29.07142857	19.35714286	4947.932468	-8112.741971
FJ	0	FI	2008	24	6	31	0.457678227	0.457678227	0.73070978	0.112299751	0.063598328	0	0.0054431	0	0	0	0	0	0	0	0	0	0	0	0	4.285714286	28.21428571	17.64285714	40.646	-73.149	2.857142857	26.07142857	16.07142857	2.857142857	23.14285714	12.21428571	4932.428402	-8142.909562
FJ	0	FI	2008	25	6	31	0.457678227	0.457678227	0.73070978	0.112299751	0.063598328	0	0.0054431	0	0	0	0	0	0	0	0	0	0	0	0	1.571428571	24.35714286	15.28571429	40.646	-73.149	4.285714286	28.21428571	17.64285714	2.857142857	26.07142857	16.07142857	4932.428402	-8142.909562
FJ	0	FI	2008	25	6	31	0.457678227	0.457678227	0.73070978	0.112299751	0.063598328	0	0.0054431	0	0	0	0	0	0	0	0	0	0	0	0	1.571428571	24.35714286	15.28571429	40.646	-73.149	4.285714286	28.21428571	17.64285714	2.857142857	26.07142857	16.07142857	4932.428402	-8142.909562
FJ	0	FI	2008	27	7	31	0.457678227	0.457678227	0.73070978	0.112299751	0.063598328	0	0.0054431	0	0	0	0	0	0	0	0	0	0	0	0	0.714285714	26.92857143	19.42857143	40.646	-73.149	0.285714286	28.5	19.28571429	1.571428571	24.35714286	15.28571429	4932.428402	-8142.909562
FJ	0	FI	2008	28	7	31	0.457678227	0.457678227	0.73070978	0.112299751	0.063598328	0	0.0054431	0	0	0	0	0	0	0	0	0	0	0	0	0	28.35714286	19	40.646	-73.149	0.714285714	26.92857143	19.42857143	0.285714286	28.5	19.28571429	4932.428402	-8142.909562
FJ	0	FI	2008	29	7	31	0.457678227	0.457678227	0.73070978	0.112299751	0.063598328	0	0.0054431	0	0	0	0	0	0	0	0	0	0	0	0	0	31.21428571	20.14285714	40.646	-73.149	0	28.35714286	19	0.714285714	26.92857143	19.42857143	4932.428402	-8142.909562
FJ	0	FI	2008	31	7	31	0.457678227	0.457678227	0.73070978	0.112299751	0.063598328	0	0.0054431	0	0	0	0	0	0	0	0	0	0	0	0	0	29.14285714	19.21428571	40.646	-73.149	13.42857143	27.35714286	18.64285714	0	31.21428571	20.14285714	4932.428402	-8142.909562
FJ	0	FI	2008	32	8	31	0.457678227	0.457678227	0.73070978	0.112299751	0.063598328	0	0.0054431	0	0	0	0	0	0	0	0	0	0	0	0	6.714285714	26.64285714	17.57142857	40.646	-73.149	0	29.14285714	19.21428571	13.42857143	27.35714286	18.64285714	4932.428402	-8142.909562
FJ	0	FI	2008	33	8	31	0.457678227	0.457678227	0.73070978	0.112299751	0.063598328	0	0.0054431	0	0	0	0	0	0	0	0	0	0	0	0	4	26.71428571	16.64285714	40.646	-73.149	6.714285714	26.64285714	17.57142857	0	29.14285714	19.21428571	4932.428402	-8142.909562
FJ	0	FI	2008	34	8	31	0.457678227	0.457678227	0.73070978	0.112299751	0.063598328	0	0.0054431	0	0	0	0	0	0	0	0	0	0	0	0	0	26.07142857	15.21428571	40.646	-73.149	4	26.71428571	16.64285714	6.714285714	26.64285714	17.57142857	4932.428402	-8142.909562
FJ	0	FI	2008	35	8	31	0.457678227	0.457678227	0.73070978	0.112299751	0.063598328	0	0.0054431	0	0	0	0	0	0	0	0	0	0	0	0	1.428571429	27	15.64285714	40.646	-73.149	0	26.07142857	15.21428571	4	26.71428571	16.64285714	4932.428402	-8142.909562
FJ	0	FI	2008	37	9	31	0.457678227	0.457678227	0.73070978	0.112299751	0.063598328	0	0.0054431	0	0	0	0	0	0	0	0	0	0	0	0	3.571428571	24.35714286	17.35714286	40.646	-73.149	5.428571429	27.71428571	19	1.428571429	27	15.64285714	4932.428402	-8142.909562
FJ	0	FI	2008	37	9	31	0.457678227	0.457678227	0.73070978	0.112299751	0.063598328	0	0.0054431	0	0	0	0	0	0	0	0	0	0	0	0	3.571428571	24.35714286	17.35714286	40.646	-73.149	5.428571429	27.71428571	19	1.428571429	27	15.64285714	4932.428402	-8142.909562
FJ	0	FI	2008	37	9	31	0.457678227	0.457678227	0.73070978	0.112299751	0.063598328	0	0.0054431	0	0	0	0	0	0	0	0	0	0	0	0	3.571428571	24.35714286	17.35714286	40.646	-73.149	5.428571429	27.71428571	19	1.428571429	27	15.64285714	4932.428402	-8142.909562
FJ	0	FI	2008	38	9	31	0.457678227	0.457678227	0.73070978	0.112299751	0.063598328	0	0.0054431	0	0	0	0	0	0	0	0	0	0	0	0	0	22.92857143	12.5	40.646	-73.149	3.571428571	24.35714286	17.35714286	5.428571429	27.71428571	19	4932.428402	-8142.909562
FJ	0	FI	2008	38	9	31	0.457678227	0.457678227	0.73070978	0.112299751	0.063598328	0	0.0054431	0	0	0	0	0	0	0	0	0	0	0	0	0	22.92857143	12.5	40.646	-73.149	3.571428571	24.35714286	17.35714286	5.428571429	27.71428571	19	4932.428402	-8142.909562
FJ	0	FI	2008	40	9	31	0.457678227	0.457678227	0.73070978	0.112299751	0.063598328	0	0.0054431	0	0	0	0	0	0	0	0	0	0	0	0	2.571428571	20	10.57142857	40.646	-73.149	12.57142857	21.92857143	14.85714286	0	22.92857143	12.5	4932.428402	-8142.909562
FQ	0	BH	2008	33	8	1599	0.516730011	0	0.400784061	0.003437747	0	0	0	0	0	0	0	0	0	0.003140166	0	0.514130745	0.383956609	0	0.068512703	3.285714286	26.64285714	16.71428571	40.800384	-72.862831	11.85714286	26.07142857	17.42857143	0.857142857	28.85714286	19.21428571	4955.01762	-8111.053366
FQ	0	BH	2008	34	8	1599	0.516730011	0	0.400784061	0.003437747	0	0	0	0	0	0	0	0	0	0.003140166	0	0.514130745	0.383956609	0	0.068512703	0	26	15	40.800384	-72.862831	3.285714286	26.64285714	16.71428571	11.85714286	26.07142857	17.42857143	4955.01762	-8111.053366
FQ	0	BH	2008	36	9	1599	0.516730011	0	0.400784061	0.003437747	0	0	0	0	0	0	0	0	0	0.003140166	0	0.514130745	0.383956609	0	0.068512703	12.28571429	27.64285714	18.57142857	40.800384	-72.862831	1.571428571	26.21428571	15.35714286	0	26	15	4955.01762	-8111.053366
FQ	0	BH	2008	37	9	1599	0.516730011	0	0.400784061	0.003437747	0	0	0	0	0	0	0	0	0	0.003140166	0	0.514130745	0.383956609	0	0.068512703	7.428571429	24	16.85714286	40.800384	-72.862831	12.28571429	27.64285714	18.57142857	1.571428571	26.21428571	15.35714286	4955.01762	-8111.053366
FQ	0	BH	2008	38	9	1599	0.516730011	0	0.400784061	0.003437747	0	0	0	0	0	0	0	0	0	0.003140166	0	0.514130745	0.383956609	0	0.068512703	0	22.42857143	12.35714286	40.800384	-72.862831	7.428571429	24	16.85714286	12.28571429	27.64285714	18.57142857	4955.01762	-8111.053366
FQ	0	BH	2008	39	9	1599	0.516730011	0	0.400784061	0.003437747	0	0	0	0	0	0	0	0	0	0.003140166	0	0.514130745	0.383956609	0	0.068512703	16.28571429	21.5	14.64285714	40.800384	-72.862831	0	22.42857143	12.35714286	7.428571429	24	16.85714286	4955.01762	-8111.053366
FR	0	HN	2008	31	7	941	0.578460354	0.012605074	0.234912745	0.007448453	0.002578311	0	0	0.004010705	0.007734932	0.021769338	0.012968967	0	0	0.002779064	0	0.090319592	0.010189903	0.001389532	0.286706809	1.428571429	29.21428571	19.5	40.878636	-73.416353	11	27.78571429	19.28571429	0	32	21.14285714	4966.48754	-8172.671173
FS	1	HN	2008	32	8	768	0.64627492	0	0.409951388	0.001718874	0.047841986	0	0	0	0	0	0	0	0	0.001982161	0	0.243475388	0.081598943	0.587380244	0.011232243	7.571428571	26.5	17.64285714	40.787206	-73.328	0.571428571	29.07142857	19.28571429	11.71428571	27.42857143	18.85714286	4953.087371	-8162.835758
FS	0	HN	2008	33	8	768	0.64627492	0	0.409951388	0.001718874	0.047841986	0	0	0	0	0	0	0	0	0.001982161	0	0.243475388	0.081598943	0.587380244	0.011232243	4.714285714	26.71428571	16.78571429	40.787206	-73.328	7.571428571	26.5	17.64285714	0.571428571	29.07142857	19.28571429	4953.087371	-8162.835758
FS	0	HN	2008	34	8	768	0.64627492	0	0.409951388	0.001718874	0.047841986	0	0	0	0	0	0	0	0	0.001982161	0	0.243475388	0.081598943	0.587380244	0.011232243	0	26.21428571	15.64285714	40.787206	-73.328	4.714285714	26.71428571	16.78571429	7.571428571	26.5	17.64285714	4953.087371	-8162.835758
FS	0	HN	2008	35	8	768	0.64627492	0	0.409951388	0.001718874	0.047841986	0	0	0	0	0	0	0	0	0.001982161	0	0.243475388	0.081598943	0.587380244	0.011232243	2	26.64285714	15.64285714	40.787206	-73.328	0	26.21428571	15.64285714	4.714285714	26.71428571	16.78571429	4953.087371	-8162.835758
FS	0	HN	2008	36	9	768	0.64627492	0	0.409951388	0.001718874	0.047841986	0	0	0	0	0	0	0	0	0.001982161	0	0.243475388	0.081598943	0.587380244	0.011232243	9	27.78571429	18.92857143	40.787206	-73.328	2	26.64285714	15.64285714	0	26.21428571	15.64285714	4953.087371	-8162.835758
FS	0	HN	2008	37	9	768	0.64627492	0	0.409951388	0.001718874	0.047841986	0	0	0	0	0	0	0	0	0.001982161	0	0.243475388	0.081598943	0.587380244	0.011232243	4.285714286	24.28571429	17.14285714	40.787206	-73.328	9	27.78571429	18.92857143	2	26.64285714	15.64285714	4953.087371	-8162.835758
FW	0	FI	2008	24	6	183	0.422232562	0.422232562	0.665106099	0.133785673	0.002578311	0	0.001718874	0	0	0	0	0	0	0	0	0	0	0	0	4.428571429	28	17.57142857	40.706	-72.954	3.428571429	26.21428571	16	2.571428571	23.14285714	12.35714286	4941.201235	-8121.202255
FW	0	FI	2008	24	6	183	0.422232562	0.422232562	0.665106099	0.133785673	0.002578311	0	0.001718874	0	0	0	0	0	0	0	0	0	0	0	0	4.428571429	28	17.57142857	40.706	-72.954	3.428571429	26.21428571	16	2.571428571	23.14285714	12.35714286	4941.201235	-8121.202255
FW	0	FI	2008	24	6	183	0.422232562	0.422232562	0.665106099	0.133785673	0.002578311	0	0.001718874	0	0	0	0	0	0	0	0	0	0	0	0	4.428571429	28	17.57142857	40.706	-72.954	3.428571429	26.21428571	16	2.571428571	23.14285714	12.35714286	4941.201235	-8121.202255
FW	0	FI	2008	24	6	183	0.422232562	0.422232562	0.665106099	0.133785673	0.002578311	0	0.001718874	0	0	0	0	0	0	0	0	0	0	0	0	4.428571429	28	17.57142857	40.706	-72.954	3.428571429	26.21428571	16	2.571428571	23.14285714	12.35714286	4941.201235	-8121.202255
FW	0	FI	2008	24	6	183	0.422232562	0.422232562	0.665106099	0.133785673	0.002578311	0	0.001718874	0	0	0	0	0	0	0	0	0	0	0	0	4.428571429	28	17.57142857	40.706	-72.954	3.428571429	26.21428571	16	2.571428571	23.14285714	12.35714286	4941.201235	-8121.202255
FW	0	FI	2008	24	6	183	0.422232562	0.422232562	0.665106099	0.133785673	0.002578311	0	0.001718874	0	0	0	0	0	0	0	0	0	0	0	0	4.428571429	28	17.57142857	40.706	-72.954	3.428571429	26.21428571	16	2.571428571	23.14285714	12.35714286	4941.201235	-8121.202255
FW	0	FI	2008	25	6	183	0.422232562	0.422232562	0.665106099	0.133785673	0.002578311	0	0.001718874	0	0	0	0	0	0	0	0	0	0	0	0	2	24.42857143	15.28571429	40.706	-72.954	4.428571429	28	17.57142857	3.428571429	26.21428571	16	4941.201235	-8121.202255
FW	0	FI	2008	25	6	183	0.422232562	0.422232562	0.665106099	0.133785673	0.002578311	0	0.001718874	0	0	0	0	0	0	0	0	0	0	0	0	2	24.42857143	15.28571429	40.706	-72.954	4.428571429	28	17.57142857	3.428571429	26.21428571	16	4941.201235	-8121.202255
FW	0	FI	2008	25	6	183	0.422232562	0.422232562	0.665106099	0.133785673	0.002578311	0	0.001718874	0	0	0	0	0	0	0	0	0	0	0	0	2	24.42857143	15.28571429	40.706	-72.954	4.428571429	28	17.57142857	3.428571429	26.21428571	16	4941.201235	-8121.202255
FW	0	FI	2008	27	7	183	0.422232562	0.422232562	0.665106099	0.133785673	0.002578311	0	0.001718874	0	0	0	0	0	0	0	0	0	0	0	0	0.714285714	26.92857143	19.42857143	40.706	-72.954	0.142857143	28.35714286	19.5	2	24.42857143	15.28571429	4941.201235	-8121.202255
FW	0	FI	2008	27	7	183	0.422232562	0.422232562	0.665106099	0.133785673	0.002578311	0	0.001718874	0	0	0	0	0	0	0	0	0	0	0	0	0.714285714	26.92857143	19.42857143	40.706	-72.954	0.142857143	28.35714286	19.5	2	24.42857143	15.28571429	4941.201235	-8121.202255
FW	0	FI	2008	27	7	183	0.422232562	0.422232562	0.665106099	0.133785673	0.002578311	0	0.001718874	0	0	0	0	0	0	0	0	0	0	0	0	0.714285714	26.92857143	19.42857143	40.706	-72.954	0.142857143	28.35714286	19.5	2	24.42857143	15.28571429	4941.201235	-8121.202255
FW	0	FI	2008	28	7	183	0.422232562	0.422232562	0.665106099	0.133785673	0.002578311	0	0.001718874	0	0	0	0	0	0	0	0	0	0	0	0	0	28.42857143	19.21428571	40.706	-72.954	0.714285714	26.92857143	19.42857143	0.142857143	28.35714286	19.5	4941.201235	-8121.202255
FW	0	FI	2008	28	7	183	0.422232562	0.422232562	0.665106099	0.133785673	0.002578311	0	0.001718874	0	0	0	0	0	0	0	0	0	0	0	0	0	28.42857143	19.21428571	40.706	-72.954	0.714285714	26.92857143	19.42857143	0.142857143	28.35714286	19.5	4941.201235	-8121.202255
FW	0	FI	2008	28	7	183	0.422232562	0.422232562	0.665106099	0.133785673	0.002578311	0	0.001718874	0	0	0	0	0	0	0	0	0	0	0	0	0	28.42857143	19.21428571	40.706	-72.954	0.714285714	26.92857143	19.42857143	0.142857143	28.35714286	19.5	4941.201235	-8121.202255
FW	0	FI	2008	28	7	183	0.422232562	0.422232562	0.665106099	0.133785673	0.002578311	0	0.001718874	0	0	0	0	0	0	0	0	0	0	0	0	0	28.42857143	19.21428571	40.706	-72.954	0.714285714	26.92857143	19.42857143	0.142857143	28.35714286	19.5	4941.201235	-8121.202255
FW	0	FI	2008	28	7	183	0.422232562	0.422232562	0.665106099	0.133785673	0.002578311	0	0.001718874	0	0	0	0	0	0	0	0	0	0	0	0	0	28.42857143	19.21428571	40.706	-72.954	0.714285714	26.92857143	19.42857143	0.142857143	28.35714286	19.5	4941.201235	-8121.202255
FW	0	FI	2008	28	7	183	0.422232562	0.422232562	0.665106099	0.133785673	0.002578311	0	0.001718874	0	0	0	0	0	0	0	0	0	0	0	0	0	28.42857143	19.21428571	40.706	-72.954	0.714285714	26.92857143	19.42857143	0.142857143	28.35714286	19.5	4941.201235	-8121.202255
FW	0	FI	2008	28	7	183	0.422232562	0.422232562	0.665106099	0.133785673	0.002578311	0	0.001718874	0	0	0	0	0	0	0	0	0	0	0	0	0	28.42857143	19.21428571	40.706	-72.954	0.714285714	26.92857143	19.42857143	0.142857143	28.35714286	19.5	4941.201235	-8121.202255
FW	0	FI	2008	29	7	183	0.422232562	0.422232562	0.665106099	0.133785673	0.002578311	0	0.001718874	0	0	0	0	0	0	0	0	0	0	0	0	0	31.21428571	20.14285714	40.706	-72.954	0	28.42857143	19.21428571	0.714285714	26.92857143	19.42857143	4941.201235	-8121.202255
FW	0	FI	2008	29	7	183	0.422232562	0.422232562	0.665106099	0.133785673	0.002578311	0	0.001718874	0	0	0	0	0	0	0	0	0	0	0	0	0	31.21428571	20.14285714	40.706	-72.954	0	28.42857143	19.21428571	0.714285714	26.92857143	19.42857143	4941.201235	-8121.202255
FW	0	FI	2008	29	7	183	0.422232562	0.422232562	0.665106099	0.133785673	0.002578311	0	0.001718874	0	0	0	0	0	0	0	0	0	0	0	0	0	31.21428571	20.14285714	40.706	-72.954	0	28.42857143	19.21428571	0.714285714	26.92857143	19.42857143	4941.201235	-8121.202255
FW	0	FI	2008	30	7	183	0.422232562	0.422232562	0.665106099	0.133785673	0.002578311	0	0.001718874	0	0	0	0	0	0	0	0	0	0	0	0	13	27.42857143	18.64285714	40.706	-72.954	0	31.21428571	20.14285714	0	28.42857143	19.21428571	4941.201235	-8121.202255
FW	0	FI	2008	30	7	183	0.422232562	0.422232562	0.665106099	0.133785673	0.002578311	0	0.001718874	0	0	0	0	0	0	0	0	0	0	0	0	13	27.42857143	18.64285714	40.706	-72.954	0	31.21428571	20.14285714	0	28.42857143	19.21428571	4941.201235	-8121.202255
FW	0	FI	2008	30	7	183	0.422232562	0.422232562	0.665106099	0.133785673	0.002578311	0	0.001718874	0	0	0	0	0	0	0	0	0	0	0	0	13	27.42857143	18.64285714	40.706	-72.954	0	31.21428571	20.14285714	0	28.42857143	19.21428571	4941.201235	-8121.202255
FW	0	FI	2008	30	7	183	0.422232562	0.422232562	0.665106099	0.133785673	0.002578311	0	0.001718874	0	0	0	0	0	0	0	0	0	0	0	0	13	27.42857143	18.64285714	40.706	-72.954	0	31.21428571	20.14285714	0	28.42857143	19.21428571	4941.201235	-8121.202255
FW	0	FI	2008	31	7	183	0.422232562	0.422232562	0.665106099	0.133785673	0.002578311	0	0.001718874	0	0	0	0	0	0	0	0	0	0	0	0	0.285714286	29.07142857	19.35714286	40.706	-72.954	13	27.42857143	18.64285714	0	31.21428571	20.14285714	4941.201235	-8121.202255
FW	0	FI	2008	31	7	183	0.422232562	0.422232562	0.665106099	0.133785673	0.002578311	0	0.001718874	0	0	0	0	0	0	0	0	0	0	0	0	0.285714286	29.07142857	19.35714286	40.706	-72.954	13	27.42857143	18.64285714	0	31.21428571	20.14285714	4941.201235	-8121.202255
FW	0	FI	2008	31	7	183	0.422232562	0.422232562	0.665106099	0.133785673	0.002578311	0	0.001718874	0	0	0	0	0	0	0	0	0	0	0	0	0.285714286	29.07142857	19.35714286	40.706	-72.954	13	27.42857143	18.64285714	0	31.21428571	20.14285714	4941.201235	-8121.202255
FW	0	FI	2008	31	7	183	0.422232562	0.422232562	0.665106099	0.133785673	0.002578311	0	0.001718874	0	0	0	0	0	0	0	0	0	0	0	0	0.285714286	29.07142857	19.35714286	40.706	-72.954	13	27.42857143	18.64285714	0	31.21428571	20.14285714	4941.201235	-8121.202255
FW	0	FI	2008	31	7	183	0.422232562	0.422232562	0.665106099	0.133785673	0.002578311	0	0.001718874	0	0	0	0	0	0	0	0	0	0	0	0	0.285714286	29.07142857	19.35714286	40.706	-72.954	13	27.42857143	18.64285714	0	31.21428571	20.14285714	4941.201235	-8121.202255
FW	0	FI	2008	31	7	183	0.422232562	0.422232562	0.665106099	0.133785673	0.002578311	0	0.001718874	0	0	0	0	0	0	0	0	0	0	0	0	0.285714286	29.07142857	19.35714286	40.706	-72.954	13	27.42857143	18.64285714	0	31.21428571	20.14285714	4941.201235	-8121.202255
FW	0	FI	2008	31	7	183	0.422232562	0.422232562	0.665106099	0.133785673	0.002578311	0	0.001718874	0	0	0	0	0	0	0	0	0	0	0	0	0.285714286	29.07142857	19.35714286	40.706	-72.954	13	27.42857143	18.64285714	0	31.21428571	20.14285714	4941.201235	-8121.202255
FW	0	FI	2008	31	7	183	0.422232562	0.422232562	0.665106099	0.133785673	0.002578311	0	0.001718874	0	0	0	0	0	0	0	0	0	0	0	0	0.285714286	29.07142857	19.35714286	40.706	-72.954	13	27.42857143	18.64285714	0	31.21428571	20.14285714	4941.201235	-8121.202255
FW	0	FI	2008	31	7	183	0.422232562	0.422232562	0.665106099	0.133785673	0.002578311	0	0.001718874	0	0	0	0	0	0	0	0	0	0	0	0	0.285714286	29.07142857	19.35714286	40.706	-72.954	13	27.42857143	18.64285714	0	31.21428571	20.14285714	4941.201235	-8121.202255
FW	0	FI	2008	31	7	183	0.422232562	0.422232562	0.665106099	0.133785673	0.002578311	0	0.001718874	0	0	0	0	0	0	0	0	0	0	0	0	0.285714286	29.07142857	19.35714286	40.706	-72.954	13	27.42857143	18.64285714	0	31.21428571	20.14285714	4941.201235	-8121.202255
FW	0	FI	2008	31	7	183	0.422232562	0.422232562	0.665106099	0.133785673	0.002578311	0	0.001718874	0	0	0	0	0	0	0	0	0	0	0	0	0.285714286	29.07142857	19.35714286	40.706	-72.954	13	27.42857143	18.64285714	0	31.21428571	20.14285714	4941.201235	-8121.202255
FW	0	FI	2008	31	7	183	0.422232562	0.422232562	0.665106099	0.133785673	0.002578311	0	0.001718874	0	0	0	0	0	0	0	0	0	0	0	0	0.285714286	29.07142857	19.35714286	40.706	-72.954	13	27.42857143	18.64285714	0	31.21428571	20.14285714	4941.201235	-8121.202255
FW	0	FI	2008	31	7	183	0.422232562	0.422232562	0.665106099	0.133785673	0.002578311	0	0.001718874	0	0	0	0	0	0	0	0	0	0	0	0	0.285714286	29.07142857	19.35714286	40.706	-72.954	13	27.42857143	18.64285714	0	31.21428571	20.14285714	4941.201235	-8121.202255
FW	0	FI	2008	31	7	183	0.422232562	0.422232562	0.665106099	0.133785673	0.002578311	0	0.001718874	0	0	0	0	0	0	0	0	0	0	0	0	0.285714286	29.07142857	19.35714286	40.706	-72.954	13	27.42857143	18.64285714	0	31.21428571	20.14285714	4941.201235	-8121.202255
FW	0	FI	2008	31	7	183	0.422232562	0.422232562	0.665106099	0.133785673	0.002578311	0	0.001718874	0	0	0	0	0	0	0	0	0	0	0	0	0.285714286	29.07142857	19.35714286	40.706	-72.954	13	27.42857143	18.64285714	0	31.21428571	20.14285714	4941.201235	-8121.202255
FW	0	FI	2008	31	7	183	0.422232562	0.422232562	0.665106099	0.133785673	0.002578311	0	0.001718874	0	0	0	0	0	0	0	0	0	0	0	0	0.285714286	29.07142857	19.35714286	40.706	-72.954	13	27.42857143	18.64285714	0	31.21428571	20.14285714	4941.201235	-8121.202255
FW	0	FI	2008	31	7	183	0.422232562	0.422232562	0.665106099	0.133785673	0.002578311	0	0.001718874	0	0	0	0	0	0	0	0	0	0	0	0	0.285714286	29.07142857	19.35714286	40.706	-72.954	13	27.42857143	18.64285714	0	31.21428571	20.14285714	4941.201235	-8121.202255
FW	0	FI	2008	31	7	183	0.422232562	0.422232562	0.665106099	0.133785673	0.002578311	0	0.001718874	0	0	0	0	0	0	0	0	0	0	0	0	0.285714286	29.07142857	19.35714286	40.706	-72.954	13	27.42857143	18.64285714	0	31.21428571	20.14285714	4941.201235	-8121.202255
FW	0	FI	2008	32	8	183	0.422232562	0.422232562	0.665106099	0.133785673	0.002578311	0	0.001718874	0	0	0	0	0	0	0	0	0	0	0	0	10.71428571	26.35714286	17.5	40.706	-72.954	0.285714286	29.07142857	19.35714286	13	27.42857143	18.64285714	4941.201235	-8121.202255
FW	0	FI	2008	32	8	183	0.422232562	0.422232562	0.665106099	0.133785673	0.002578311	0	0.001718874	0	0	0	0	0	0	0	0	0	0	0	0	10.71428571	26.35714286	17.5	40.706	-72.954	0.285714286	29.07142857	19.35714286	13	27.42857143	18.64285714	4941.201235	-8121.202255
FW	0	FI	2008	32	8	183	0.422232562	0.422232562	0.665106099	0.133785673	0.002578311	0	0.001718874	0	0	0	0	0	0	0	0	0	0	0	0	10.71428571	26.35714286	17.5	40.706	-72.954	0.285714286	29.07142857	19.35714286	13	27.42857143	18.64285714	4941.201235	-8121.202255
FW	0	FI	2008	32	8	183	0.422232562	0.422232562	0.665106099	0.133785673	0.002578311	0	0.001718874	0	0	0	0	0	0	0	0	0	0	0	0	10.71428571	26.35714286	17.5	40.706	-72.954	0.285714286	29.07142857	19.35714286	13	27.42857143	18.64285714	4941.201235	-8121.202255
FW	0	FI	2008	32	8	183	0.422232562	0.422232562	0.665106099	0.133785673	0.002578311	0	0.001718874	0	0	0	0	0	0	0	0	0	0	0	0	10.71428571	26.35714286	17.5	40.706	-72.954	0.285714286	29.07142857	19.35714286	13	27.42857143	18.64285714	4941.201235	-8121.202255
FW	0	FI	2008	32	8	183	0.422232562	0.422232562	0.665106099	0.133785673	0.002578311	0	0.001718874	0	0	0	0	0	0	0	0	0	0	0	0	10.71428571	26.35714286	17.5	40.706	-72.954	0.285714286	29.07142857	19.35714286	13	27.42857143	18.64285714	4941.201235	-8121.202255
FW	0	FI	2008	32	8	183	0.422232562	0.422232562	0.665106099	0.133785673	0.002578311	0	0.001718874	0	0	0	0	0	0	0	0	0	0	0	0	10.71428571	26.35714286	17.5	40.706	-72.954	0.285714286	29.07142857	19.35714286	13	27.42857143	18.64285714	4941.201235	-8121.202255
FW	0	FI	2008	32	8	183	0.422232562	0.422232562	0.665106099	0.133785673	0.002578311	0	0.001718874	0	0	0	0	0	0	0	0	0	0	0	0	10.71428571	26.35714286	17.5	40.706	-72.954	0.285714286	29.07142857	19.35714286	13	27.42857143	18.64285714	4941.201235	-8121.202255
FW	0	FI	2008	32	8	183	0.422232562	0.422232562	0.665106099	0.133785673	0.002578311	0	0.001718874	0	0	0	0	0	0	0	0	0	0	0	0	10.71428571	26.35714286	17.5	40.706	-72.954	0.285714286	29.07142857	19.35714286	13	27.42857143	18.64285714	4941.201235	-8121.202255
FW	0	FI	2008	32	8	183	0.422232562	0.422232562	0.665106099	0.133785673	0.002578311	0	0.001718874	0	0	0	0	0	0	0	0	0	0	0	0	10.71428571	26.35714286	17.5	40.706	-72.954	0.285714286	29.07142857	19.35714286	13	27.42857143	18.64285714	4941.201235	-8121.202255
FW	0	FI	2008	32	8	183	0.422232562	0.422232562	0.665106099	0.133785673	0.002578311	0	0.001718874	0	0	0	0	0	0	0	0	0	0	0	0	10.71428571	26.35714286	17.5	40.706	-72.954	0.285714286	29.07142857	19.35714286	13	27.42857143	18.64285714	4941.201235	-8121.202255
FW	0	FI	2008	32	8	183	0.422232562	0.422232562	0.665106099	0.133785673	0.002578311	0	0.001718874	0	0	0	0	0	0	0	0	0	0	0	0	10.71428571	26.35714286	17.5	40.706	-72.954	0.285714286	29.07142857	19.35714286	13	27.42857143	18.64285714	4941.201235	-8121.202255
FW	0	FI	2008	32	8	183	0.422232562	0.422232562	0.665106099	0.133785673	0.002578311	0	0.001718874	0	0	0	0	0	0	0	0	0	0	0	0	10.71428571	26.35714286	17.5	40.706	-72.954	0.285714286	29.07142857	19.35714286	13	27.42857143	18.64285714	4941.201235	-8121.202255
FW	0	FI	2008	32	8	183	0.422232562	0.422232562	0.665106099	0.133785673	0.002578311	0	0.001718874	0	0	0	0	0	0	0	0	0	0	0	0	10.71428571	26.35714286	17.5	40.706	-72.954	0.285714286	29.07142857	19.35714286	13	27.42857143	18.64285714	4941.201235	-8121.202255
FW	0	FI	2008	32	8	183	0.422232562	0.422232562	0.665106099	0.133785673	0.002578311	0	0.001718874	0	0	0	0	0	0	0	0	0	0	0	0	10.71428571	26.35714286	17.5	40.706	-72.954	0.285714286	29.07142857	19.35714286	13	27.42857143	18.64285714	4941.201235	-8121.202255
FW	0	FI	2008	32	8	183	0.422232562	0.422232562	0.665106099	0.133785673	0.002578311	0	0.001718874	0	0	0	0	0	0	0	0	0	0	0	0	10.71428571	26.35714286	17.5	40.706	-72.954	0.285714286	29.07142857	19.35714286	13	27.42857143	18.64285714	4941.201235	-8121.202255
FW	0	FI	2008	32	8	183	0.422232562	0.422232562	0.665106099	0.133785673	0.002578311	0	0.001718874	0	0	0	0	0	0	0	0	0	0	0	0	10.71428571	26.35714286	17.5	40.706	-72.954	0.285714286	29.07142857	19.35714286	13	27.42857143	18.64285714	4941.201235	-8121.202255
FW	0	FI	2008	32	8	183	0.422232562	0.422232562	0.665106099	0.133785673	0.002578311	0	0.001718874	0	0	0	0	0	0	0	0	0	0	0	0	10.71428571	26.35714286	17.5	40.706	-72.954	0.285714286	29.07142857	19.35714286	13	27.42857143	18.64285714	4941.201235	-8121.202255
FW	0	FI	2008	32	8	183	0.422232562	0.422232562	0.665106099	0.133785673	0.002578311	0	0.001718874	0	0	0	0	0	0	0	0	0	0	0	0	10.71428571	26.35714286	17.5	40.706	-72.954	0.285714286	29.07142857	19.35714286	13	27.42857143	18.64285714	4941.201235	-8121.202255
FW	0	FI	2008	32	8	183	0.422232562	0.422232562	0.665106099	0.133785673	0.002578311	0	0.001718874	0	0	0	0	0	0	0	0	0	0	0	0	10.71428571	26.35714286	17.5	40.706	-72.954	0.285714286	29.07142857	19.35714286	13	27.42857143	18.64285714	4941.201235	-8121.202255
FW	0	FI	2008	32	8	183	0.422232562	0.422232562	0.665106099	0.133785673	0.002578311	0	0.001718874	0	0	0	0	0	0	0	0	0	0	0	0	10.71428571	26.35714286	17.5	40.706	-72.954	0.285714286	29.07142857	19.35714286	13	27.42857143	18.64285714	4941.201235	-8121.202255
FW	0	FI	2008	32	8	183	0.422232562	0.422232562	0.665106099	0.133785673	0.002578311	0	0.001718874	0	0	0	0	0	0	0	0	0	0	0	0	10.71428571	26.35714286	17.5	40.706	-72.954	0.285714286	29.07142857	19.35714286	13	27.42857143	18.64285714	4941.201235	-8121.202255
FW	0	FI	2008	32	8	183	0.422232562	0.422232562	0.665106099	0.133785673	0.002578311	0	0.001718874	0	0	0	0	0	0	0	0	0	0	0	0	10.71428571	26.35714286	17.5	40.706	-72.954	0.285714286	29.07142857	19.35714286	13	27.42857143	18.64285714	4941.201235	-8121.202255
FW	0	FI	2008	32	8	183	0.422232562	0.422232562	0.665106099	0.133785673	0.002578311	0	0.001718874	0	0	0	0	0	0	0	0	0	0	0	0	10.71428571	26.35714286	17.5	40.706	-72.954	0.285714286	29.07142857	19.35714286	13	27.42857143	18.64285714	4941.201235	-8121.202255
FW	0	FI	2008	32	8	183	0.422232562	0.422232562	0.665106099	0.133785673	0.002578311	0	0.001718874	0	0	0	0	0	0	0	0	0	0	0	0	10.71428571	26.35714286	17.5	40.706	-72.954	0.285714286	29.07142857	19.35714286	13	27.42857143	18.64285714	4941.201235	-8121.202255
FW	0	FI	2008	32	8	183	0.422232562	0.422232562	0.665106099	0.133785673	0.002578311	0	0.001718874	0	0	0	0	0	0	0	0	0	0	0	0	10.71428571	26.35714286	17.5	40.706	-72.954	0.285714286	29.07142857	19.35714286	13	27.42857143	18.64285714	4941.201235	-8121.202255
FW	0	FI	2008	32	8	183	0.422232562	0.422232562	0.665106099	0.133785673	0.002578311	0	0.001718874	0	0	0	0	0	0	0	0	0	0	0	0	10.71428571	26.35714286	17.5	40.706	-72.954	0.285714286	29.07142857	19.35714286	13	27.42857143	18.64285714	4941.201235	-8121.202255
FW	0	FI	2008	32	8	183	0.422232562	0.422232562	0.665106099	0.133785673	0.002578311	0	0.001718874	0	0	0	0	0	0	0	0	0	0	0	0	10.71428571	26.35714286	17.5	40.706	-72.954	0.285714286	29.07142857	19.35714286	13	27.42857143	18.64285714	4941.201235	-8121.202255
FW	0	FI	2008	32	8	183	0.422232562	0.422232562	0.665106099	0.133785673	0.002578311	0	0.001718874	0	0	0	0	0	0	0	0	0	0	0	0	10.71428571	26.35714286	17.5	40.706	-72.954	0.285714286	29.07142857	19.35714286	13	27.42857143	18.64285714	4941.201235	-8121.202255
FW	0	FI	2008	32	8	183	0.422232562	0.422232562	0.665106099	0.133785673	0.002578311	0	0.001718874	0	0	0	0	0	0	0	0	0	0	0	0	10.71428571	26.35714286	17.5	40.706	-72.954	0.285714286	29.07142857	19.35714286	13	27.42857143	18.64285714	4941.201235	-8121.202255
FW	0	FI	2008	32	8	183	0.422232562	0.422232562	0.665106099	0.133785673	0.002578311	0	0.001718874	0	0	0	0	0	0	0	0	0	0	0	0	10.71428571	26.35714286	17.5	40.706	-72.954	0.285714286	29.07142857	19.35714286	13	27.42857143	18.64285714	4941.201235	-8121.202255
FW	0	FI	2008	32	8	183	0.422232562	0.422232562	0.665106099	0.133785673	0.002578311	0	0.001718874	0	0	0	0	0	0	0	0	0	0	0	0	10.71428571	26.35714286	17.5	40.706	-72.954	0.285714286	29.07142857	19.35714286	13	27.42857143	18.64285714	4941.201235	-8121.202255
FW	0	FI	2008	32	8	183	0.422232562	0.422232562	0.665106099	0.133785673	0.002578311	0	0.001718874	0	0	0	0	0	0	0	0	0	0	0	0	10.71428571	26.35714286	17.5	40.706	-72.954	0.285714286	29.07142857	19.35714286	13	27.42857143	18.64285714	4941.201235	-8121.202255
FW	0	FI	2008	32	8	183	0.422232562	0.422232562	0.665106099	0.133785673	0.002578311	0	0.001718874	0	0	0	0	0	0	0	0	0	0	0	0	10.71428571	26.35714286	17.5	40.706	-72.954	0.285714286	29.07142857	19.35714286	13	27.42857143	18.64285714	4941.201235	-8121.202255
FW	0	FI	2008	32	8	183	0.422232562	0.422232562	0.665106099	0.133785673	0.002578311	0	0.001718874	0	0	0	0	0	0	0	0	0	0	0	0	10.71428571	26.35714286	17.5	40.706	-72.954	0.285714286	29.07142857	19.35714286	13	27.42857143	18.64285714	4941.201235	-8121.202255
FW	0	FI	2008	32	8	183	0.422232562	0.422232562	0.665106099	0.133785673	0.002578311	0	0.001718874	0	0	0	0	0	0	0	0	0	0	0	0	10.71428571	26.35714286	17.5	40.706	-72.954	0.285714286	29.07142857	19.35714286	13	27.42857143	18.64285714	4941.201235	-8121.202255
FW	0	FI	2008	32	8	183	0.422232562	0.422232562	0.665106099	0.133785673	0.002578311	0	0.001718874	0	0	0	0	0	0	0	0	0	0	0	0	10.71428571	26.35714286	17.5	40.706	-72.954	0.285714286	29.07142857	19.35714286	13	27.42857143	18.64285714	4941.201235	-8121.202255
FW	0	FI	2008	32	8	183	0.422232562	0.422232562	0.665106099	0.133785673	0.002578311	0	0.001718874	0	0	0	0	0	0	0	0	0	0	0	0	10.71428571	26.35714286	17.5	40.706	-72.954	0.285714286	29.07142857	19.35714286	13	27.42857143	18.64285714	4941.201235	-8121.202255
FW	0	FI	2008	32	8	183	0.422232562	0.422232562	0.665106099	0.133785673	0.002578311	0	0.001718874	0	0	0	0	0	0	0	0	0	0	0	0	10.71428571	26.35714286	17.5	40.706	-72.954	0.285714286	29.07142857	19.35714286	13	27.42857143	18.64285714	4941.201235	-8121.202255
FW	0	FI	2008	32	8	183	0.422232562	0.422232562	0.665106099	0.133785673	0.002578311	0	0.001718874	0	0	0	0	0	0	0	0	0	0	0	0	10.71428571	26.35714286	17.5	40.706	-72.954	0.285714286	29.07142857	19.35714286	13	27.42857143	18.64285714	4941.201235	-8121.202255
FW	0	FI	2008	32	8	183	0.422232562	0.422232562	0.665106099	0.133785673	0.002578311	0	0.001718874	0	0	0	0	0	0	0	0	0	0	0	0	10.71428571	26.35714286	17.5	40.706	-72.954	0.285714286	29.07142857	19.35714286	13	27.42857143	18.64285714	4941.201235	-8121.202255
FW	0	FI	2008	32	8	183	0.422232562	0.422232562	0.665106099	0.133785673	0.002578311	0	0.001718874	0	0	0	0	0	0	0	0	0	0	0	0	10.71428571	26.35714286	17.5	40.706	-72.954	0.285714286	29.07142857	19.35714286	13	27.42857143	18.64285714	4941.201235	-8121.202255
FW	0	FI	2008	32	8	183	0.422232562	0.422232562	0.665106099	0.133785673	0.002578311	0	0.001718874	0	0	0	0	0	0	0	0	0	0	0	0	10.71428571	26.35714286	17.5	40.706	-72.954	0.285714286	29.07142857	19.35714286	13	27.42857143	18.64285714	4941.201235	-8121.202255
FW	0	FI	2008	32	8	183	0.422232562	0.422232562	0.665106099	0.133785673	0.002578311	0	0.001718874	0	0	0	0	0	0	0	0	0	0	0	0	10.71428571	26.35714286	17.5	40.706	-72.954	0.285714286	29.07142857	19.35714286	13	27.42857143	18.64285714	4941.201235	-8121.202255
FW	0	FI	2008	32	8	183	0.422232562	0.422232562	0.665106099	0.133785673	0.002578311	0	0.001718874	0	0	0	0	0	0	0	0	0	0	0	0	10.71428571	26.35714286	17.5	40.706	-72.954	0.285714286	29.07142857	19.35714286	13	27.42857143	18.64285714	4941.201235	-8121.202255
FW	0	FI	2008	32	8	183	0.422232562	0.422232562	0.665106099	0.133785673	0.002578311	0	0.001718874	0	0	0	0	0	0	0	0	0	0	0	0	10.71428571	26.35714286	17.5	40.706	-72.954	0.285714286	29.07142857	19.35714286	13	27.42857143	18.64285714	4941.201235	-8121.202255
FW	0	FI	2008	32	8	183	0.422232562	0.422232562	0.665106099	0.133785673	0.002578311	0	0.001718874	0	0	0	0	0	0	0	0	0	0	0	0	10.71428571	26.35714286	17.5	40.706	-72.954	0.285714286	29.07142857	19.35714286	13	27.42857143	18.64285714	4941.201235	-8121.202255
FW	0	FI	2008	32	8	183	0.422232562	0.422232562	0.665106099	0.133785673	0.002578311	0	0.001718874	0	0	0	0	0	0	0	0	0	0	0	0	10.71428571	26.35714286	17.5	40.706	-72.954	0.285714286	29.07142857	19.35714286	13	27.42857143	18.64285714	4941.201235	-8121.202255
FW	0	FI	2008	32	8	183	0.422232562	0.422232562	0.665106099	0.133785673	0.002578311	0	0.001718874	0	0	0	0	0	0	0	0	0	0	0	0	10.71428571	26.35714286	17.5	40.706	-72.954	0.285714286	29.07142857	19.35714286	13	27.42857143	18.64285714	4941.201235	-8121.202255
FW	0	FI	2008	32	8	183	0.422232562	0.422232562	0.665106099	0.133785673	0.002578311	0	0.001718874	0	0	0	0	0	0	0	0	0	0	0	0	10.71428571	26.35714286	17.5	40.706	-72.954	0.285714286	29.07142857	19.35714286	13	27.42857143	18.64285714	4941.201235	-8121.202255
FW	0	FI	2008	32	8	183	0.422232562	0.422232562	0.665106099	0.133785673	0.002578311	0	0.001718874	0	0	0	0	0	0	0	0	0	0	0	0	10.71428571	26.35714286	17.5	40.706	-72.954	0.285714286	29.07142857	19.35714286	13	27.42857143	18.64285714	4941.201235	-8121.202255
FW	0	FI	2008	32	8	183	0.422232562	0.422232562	0.665106099	0.133785673	0.002578311	0	0.001718874	0	0	0	0	0	0	0	0	0	0	0	0	10.71428571	26.35714286	17.5	40.706	-72.954	0.285714286	29.07142857	19.35714286	13	27.42857143	18.64285714	4941.201235	-8121.202255
FW	0	FI	2008	32	8	183	0.422232562	0.422232562	0.665106099	0.133785673	0.002578311	0	0.001718874	0	0	0	0	0	0	0	0	0	0	0	0	10.71428571	26.35714286	17.5	40.706	-72.954	0.285714286	29.07142857	19.35714286	13	27.42857143	18.64285714	4941.201235	-8121.202255
FW	0	FI	2008	32	8	183	0.422232562	0.422232562	0.665106099	0.133785673	0.002578311	0	0.001718874	0	0	0	0	0	0	0	0	0	0	0	0	10.71428571	26.35714286	17.5	40.706	-72.954	0.285714286	29.07142857	19.35714286	13	27.42857143	18.64285714	4941.201235	-8121.202255
FW	0	FI	2008	32	8	183	0.422232562	0.422232562	0.665106099	0.133785673	0.002578311	0	0.001718874	0	0	0	0	0	0	0	0	0	0	0	0	10.71428571	26.35714286	17.5	40.706	-72.954	0.285714286	29.07142857	19.35714286	13	27.42857143	18.64285714	4941.201235	-8121.202255
FW	0	FI	2008	33	8	183	0.422232562	0.422232562	0.665106099	0.133785673	0.002578311	0	0.001718874	0	0	0	0	0	0	0	0	0	0	0	0	3.428571429	26.85714286	16.64285714	40.706	-72.954	10.71428571	26.35714286	17.5	0.285714286	29.07142857	19.35714286	4941.201235	-8121.202255
FW	0	FI	2008	33	8	183	0.422232562	0.422232562	0.665106099	0.133785673	0.002578311	0	0.001718874	0	0	0	0	0	0	0	0	0	0	0	0	3.428571429	26.85714286	16.64285714	40.706	-72.954	10.71428571	26.35714286	17.5	0.285714286	29.07142857	19.35714286	4941.201235	-8121.202255
FW	0	FI	2008	33	8	183	0.422232562	0.422232562	0.665106099	0.133785673	0.002578311	0	0.001718874	0	0	0	0	0	0	0	0	0	0	0	0	3.428571429	26.85714286	16.64285714	40.706	-72.954	10.71428571	26.35714286	17.5	0.285714286	29.07142857	19.35714286	4941.201235	-8121.202255
FW	0	FI	2008	33	8	183	0.422232562	0.422232562	0.665106099	0.133785673	0.002578311	0	0.001718874	0	0	0	0	0	0	0	0	0	0	0	0	3.428571429	26.85714286	16.64285714	40.706	-72.954	10.71428571	26.35714286	17.5	0.285714286	29.07142857	19.35714286	4941.201235	-8121.202255
FW	0	FI	2008	33	8	183	0.422232562	0.422232562	0.665106099	0.133785673	0.002578311	0	0.001718874	0	0	0	0	0	0	0	0	0	0	0	0	3.428571429	26.85714286	16.64285714	40.706	-72.954	10.71428571	26.35714286	17.5	0.285714286	29.07142857	19.35714286	4941.201235	-8121.202255
FW	0	FI	2008	33	8	183	0.422232562	0.422232562	0.665106099	0.133785673	0.002578311	0	0.001718874	0	0	0	0	0	0	0	0	0	0	0	0	3.428571429	26.85714286	16.64285714	40.706	-72.954	10.71428571	26.35714286	17.5	0.285714286	29.07142857	19.35714286	4941.201235	-8121.202255
FW	0	FI	2008	33	8	183	0.422232562	0.422232562	0.665106099	0.133785673	0.002578311	0	0.001718874	0	0	0	0	0	0	0	0	0	0	0	0	3.428571429	26.85714286	16.64285714	40.706	-72.954	10.71428571	26.35714286	17.5	0.285714286	29.07142857	19.35714286	4941.201235	-8121.202255
FW	0	FI	2008	33	8	183	0.422232562	0.422232562	0.665106099	0.133785673	0.002578311	0	0.001718874	0	0	0	0	0	0	0	0	0	0	0	0	3.428571429	26.85714286	16.64285714	40.706	-72.954	10.71428571	26.35714286	17.5	0.285714286	29.07142857	19.35714286	4941.201235	-8121.202255
FW	0	FI	2008	33	8	183	0.422232562	0.422232562	0.665106099	0.133785673	0.002578311	0	0.001718874	0	0	0	0	0	0	0	0	0	0	0	0	3.428571429	26.85714286	16.64285714	40.706	-72.954	10.71428571	26.35714286	17.5	0.285714286	29.07142857	19.35714286	4941.201235	-8121.202255
FW	0	FI	2008	33	8	183	0.422232562	0.422232562	0.665106099	0.133785673	0.002578311	0	0.001718874	0	0	0	0	0	0	0	0	0	0	0	0	3.428571429	26.85714286	16.64285714	40.706	-72.954	10.71428571	26.35714286	17.5	0.285714286	29.07142857	19.35714286	4941.201235	-8121.202255
FW	0	FI	2008	33	8	183	0.422232562	0.422232562	0.665106099	0.133785673	0.002578311	0	0.001718874	0	0	0	0	0	0	0	0	0	0	0	0	3.428571429	26.85714286	16.64285714	40.706	-72.954	10.71428571	26.35714286	17.5	0.285714286	29.07142857	19.35714286	4941.201235	-8121.202255
FW	0	FI	2008	33	8	183	0.422232562	0.422232562	0.665106099	0.133785673	0.002578311	0	0.001718874	0	0	0	0	0	0	0	0	0	0	0	0	3.428571429	26.85714286	16.64285714	40.706	-72.954	10.71428571	26.35714286	17.5	0.285714286	29.07142857	19.35714286	4941.201235	-8121.202255
FW	0	FI	2008	34	8	183	0.422232562	0.422232562	0.665106099	0.133785673	0.002578311	0	0.001718874	0	0	0	0	0	0	0	0	0	0	0	0	0	26	15	40.706	-72.954	3.428571429	26.85714286	16.64285714	10.71428571	26.35714286	17.5	4941.201235	-8121.202255
FW	0	FI	2008	35	8	183	0.422232562	0.422232562	0.665106099	0.133785673	0.002578311	0	0.001718874	0	0	0	0	0	0	0	0	0	0	0	0	1.571428571	26.71428571	15.5	40.706	-72.954	0	26	15	3.428571429	26.85714286	16.64285714	4941.201235	-8121.202255
FW	0	FI	2008	36	9	183	0.422232562	0.422232562	0.665106099	0.133785673	0.002578311	0	0.001718874	0	0	0	0	0	0	0	0	0	0	0	0	10.14285714	27.64285714	18.85714286	40.706	-72.954	1.571428571	26.71428571	15.5	0	26	15	4941.201235	-8121.202255
FW	0	FI	2008	36	9	183	0.422232562	0.422232562	0.665106099	0.133785673	0.002578311	0	0.001718874	0	0	0	0	0	0	0	0	0	0	0	0	10.14285714	27.64285714	18.85714286	40.706	-72.954	1.571428571	26.71428571	15.5	0	26	15	4941.201235	-8121.202255
FW	0	FI	2008	36	9	183	0.422232562	0.422232562	0.665106099	0.133785673	0.002578311	0	0.001718874	0	0	0	0	0	0	0	0	0	0	0	0	10.14285714	27.64285714	18.85714286	40.706	-72.954	1.571428571	26.71428571	15.5	0	26	15	4941.201235	-8121.202255
FW	0	FI	2008	36	9	183	0.422232562	0.422232562	0.665106099	0.133785673	0.002578311	0	0.001718874	0	0	0	0	0	0	0	0	0	0	0	0	10.14285714	27.64285714	18.85714286	40.706	-72.954	1.571428571	26.71428571	15.5	0	26	15	4941.201235	-8121.202255
FW	0	FI	2008	36	9	183	0.422232562	0.422232562	0.665106099	0.133785673	0.002578311	0	0.001718874	0	0	0	0	0	0	0	0	0	0	0	0	10.14285714	27.64285714	18.85714286	40.706	-72.954	1.571428571	26.71428571	15.5	0	26	15	4941.201235	-8121.202255
FW	0	FI	2008	36	9	183	0.422232562	0.422232562	0.665106099	0.133785673	0.002578311	0	0.001718874	0	0	0	0	0	0	0	0	0	0	0	0	10.14285714	27.64285714	18.85714286	40.706	-72.954	1.571428571	26.71428571	15.5	0	26	15	4941.201235	-8121.202255
FW	0	FI	2008	36	9	183	0.422232562	0.422232562	0.665106099	0.133785673	0.002578311	0	0.001718874	0	0	0	0	0	0	0	0	0	0	0	0	10.14285714	27.64285714	18.85714286	40.706	-72.954	1.571428571	26.71428571	15.5	0	26	15	4941.201235	-8121.202255
FW	0	FI	2008	37	9	183	0.422232562	0.422232562	0.665106099	0.133785673	0.002578311	0	0.001718874	0	0	0	0	0	0	0	0	0	0	0	0	3.285714286	24.14285714	17.14285714	40.706	-72.954	10.14285714	27.64285714	18.85714286	1.571428571	26.71428571	15.5	4941.201235	-8121.202255
FW	0	FI	2008	37	9	183	0.422232562	0.422232562	0.665106099	0.133785673	0.002578311	0	0.001718874	0	0	0	0	0	0	0	0	0	0	0	0	3.285714286	24.14285714	17.14285714	40.706	-72.954	10.14285714	27.64285714	18.85714286	1.571428571	26.71428571	15.5	4941.201235	-8121.202255
FW	0	FI	2008	37	9	183	0.422232562	0.422232562	0.665106099	0.133785673	0.002578311	0	0.001718874	0	0	0	0	0	0	0	0	0	0	0	0	3.285714286	24.14285714	17.14285714	40.706	-72.954	10.14285714	27.64285714	18.85714286	1.571428571	26.71428571	15.5	4941.201235	-8121.202255
FW	0	FI	2008	37	9	183	0.422232562	0.422232562	0.665106099	0.133785673	0.002578311	0	0.001718874	0	0	0	0	0	0	0	0	0	0	0	0	3.285714286	24.14285714	17.14285714	40.706	-72.954	10.14285714	27.64285714	18.85714286	1.571428571	26.71428571	15.5	4941.201235	-8121.202255
FW	0	FI	2008	37	9	183	0.422232562	0.422232562	0.665106099	0.133785673	0.002578311	0	0.001718874	0	0	0	0	0	0	0	0	0	0	0	0	3.285714286	24.14285714	17.14285714	40.706	-72.954	10.14285714	27.64285714	18.85714286	1.571428571	26.71428571	15.5	4941.201235	-8121.202255
FW	0	FI	2008	37	9	183	0.422232562	0.422232562	0.665106099	0.133785673	0.002578311	0	0.001718874	0	0	0	0	0	0	0	0	0	0	0	0	3.285714286	24.14285714	17.14285714	40.706	-72.954	10.14285714	27.64285714	18.85714286	1.571428571	26.71428571	15.5	4941.201235	-8121.202255
FW	0	FI	2008	37	9	183	0.422232562	0.422232562	0.665106099	0.133785673	0.002578311	0	0.001718874	0	0	0	0	0	0	0	0	0	0	0	0	3.285714286	24.14285714	17.14285714	40.706	-72.954	10.14285714	27.64285714	18.85714286	1.571428571	26.71428571	15.5	4941.201235	-8121.202255
FW	0	FI	2008	37	9	183	0.422232562	0.422232562	0.665106099	0.133785673	0.002578311	0	0.001718874	0	0	0	0	0	0	0	0	0	0	0	0	3.285714286	24.14285714	17.14285714	40.706	-72.954	10.14285714	27.64285714	18.85714286	1.571428571	26.71428571	15.5	4941.201235	-8121.202255
FW	0	FI	2008	37	9	183	0.422232562	0.422232562	0.665106099	0.133785673	0.002578311	0	0.001718874	0	0	0	0	0	0	0	0	0	0	0	0	3.285714286	24.14285714	17.14285714	40.706	-72.954	10.14285714	27.64285714	18.85714286	1.571428571	26.71428571	15.5	4941.201235	-8121.202255
FW	0	FI	2008	37	9	183	0.422232562	0.422232562	0.665106099	0.133785673	0.002578311	0	0.001718874	0	0	0	0	0	0	0	0	0	0	0	0	3.285714286	24.14285714	17.14285714	40.706	-72.954	10.14285714	27.64285714	18.85714286	1.571428571	26.71428571	15.5	4941.201235	-8121.202255
FW	0	FI	2008	37	9	183	0.422232562	0.422232562	0.665106099	0.133785673	0.002578311	0	0.001718874	0	0	0	0	0	0	0	0	0	0	0	0	3.285714286	24.14285714	17.14285714	40.706	-72.954	10.14285714	27.64285714	18.85714286	1.571428571	26.71428571	15.5	4941.201235	-8121.202255
FW	0	FI	2008	37	9	183	0.422232562	0.422232562	0.665106099	0.133785673	0.002578311	0	0.001718874	0	0	0	0	0	0	0	0	0	0	0	0	3.285714286	24.14285714	17.14285714	40.706	-72.954	10.14285714	27.64285714	18.85714286	1.571428571	26.71428571	15.5	4941.201235	-8121.202255
FW	0	FI	2008	37	9	183	0.422232562	0.422232562	0.665106099	0.133785673	0.002578311	0	0.001718874	0	0	0	0	0	0	0	0	0	0	0	0	3.285714286	24.14285714	17.14285714	40.706	-72.954	10.14285714	27.64285714	18.85714286	1.571428571	26.71428571	15.5	4941.201235	-8121.202255
FW	0	FI	2008	37	9	183	0.422232562	0.422232562	0.665106099	0.133785673	0.002578311	0	0.001718874	0	0	0	0	0	0	0	0	0	0	0	0	3.285714286	24.14285714	17.14285714	40.706	-72.954	10.14285714	27.64285714	18.85714286	1.571428571	26.71428571	15.5	4941.201235	-8121.202255
FW	0	FI	2008	37	9	183	0.422232562	0.422232562	0.665106099	0.133785673	0.002578311	0	0.001718874	0	0	0	0	0	0	0	0	0	0	0	0	3.285714286	24.14285714	17.14285714	40.706	-72.954	10.14285714	27.64285714	18.85714286	1.571428571	26.71428571	15.5	4941.201235	-8121.202255
FW	0	FI	2008	37	9	183	0.422232562	0.422232562	0.665106099	0.133785673	0.002578311	0	0.001718874	0	0	0	0	0	0	0	0	0	0	0	0	3.285714286	24.14285714	17.14285714	40.706	-72.954	10.14285714	27.64285714	18.85714286	1.571428571	26.71428571	15.5	4941.201235	-8121.202255
FW	0	FI	2008	37	9	183	0.422232562	0.422232562	0.665106099	0.133785673	0.002578311	0	0.001718874	0	0	0	0	0	0	0	0	0	0	0	0	3.285714286	24.14285714	17.14285714	40.706	-72.954	10.14285714	27.64285714	18.85714286	1.571428571	26.71428571	15.5	4941.201235	-8121.202255
FW	0	FI	2008	37	9	183	0.422232562	0.422232562	0.665106099	0.133785673	0.002578311	0	0.001718874	0	0	0	0	0	0	0	0	0	0	0	0	3.285714286	24.14285714	17.14285714	40.706	-72.954	10.14285714	27.64285714	18.85714286	1.571428571	26.71428571	15.5	4941.201235	-8121.202255
FW	0	FI	2008	37	9	183	0.422232562	0.422232562	0.665106099	0.133785673	0.002578311	0	0.001718874	0	0	0	0	0	0	0	0	0	0	0	0	3.285714286	24.14285714	17.14285714	40.706	-72.954	10.14285714	27.64285714	18.85714286	1.571428571	26.71428571	15.5	4941.201235	-8121.202255
FW	0	FI	2008	37	9	183	0.422232562	0.422232562	0.665106099	0.133785673	0.002578311	0	0.001718874	0	0	0	0	0	0	0	0	0	0	0	0	3.285714286	24.14285714	17.14285714	40.706	-72.954	10.14285714	27.64285714	18.85714286	1.571428571	26.71428571	15.5	4941.201235	-8121.202255
FW	0	FI	2008	38	9	183	0.422232562	0.422232562	0.665106099	0.133785673	0.002578311	0	0.001718874	0	0	0	0	0	0	0	0	0	0	0	0	0	22.85714286	12.64285714	40.706	-72.954	3.285714286	24.14285714	17.14285714	10.14285714	27.64285714	18.85714286	4941.201235	-8121.202255
FW	0	FI	2008	38	9	183	0.422232562	0.422232562	0.665106099	0.133785673	0.002578311	0	0.001718874	0	0	0	0	0	0	0	0	0	0	0	0	0	22.85714286	12.64285714	40.706	-72.954	3.285714286	24.14285714	17.14285714	10.14285714	27.64285714	18.85714286	4941.201235	-8121.202255
FW	0	FI	2008	38	9	183	0.422232562	0.422232562	0.665106099	0.133785673	0.002578311	0	0.001718874	0	0	0	0	0	0	0	0	0	0	0	0	0	22.85714286	12.64285714	40.706	-72.954	3.285714286	24.14285714	17.14285714	10.14285714	27.64285714	18.85714286	4941.201235	-8121.202255
FW	0	FI	2008	38	9	183	0.422232562	0.422232562	0.665106099	0.133785673	0.002578311	0	0.001718874	0	0	0	0	0	0	0	0	0	0	0	0	0	22.85714286	12.64285714	40.706	-72.954	3.285714286	24.14285714	17.14285714	10.14285714	27.64285714	18.85714286	4941.201235	-8121.202255
FW	0	FI	2008	38	9	183	0.422232562	0.422232562	0.665106099	0.133785673	0.002578311	0	0.001718874	0	0	0	0	0	0	0	0	0	0	0	0	0	22.85714286	12.64285714	40.706	-72.954	3.285714286	24.14285714	17.14285714	10.14285714	27.64285714	18.85714286	4941.201235	-8121.202255
FW	0	FI	2008	38	9	183	0.422232562	0.422232562	0.665106099	0.133785673	0.002578311	0	0.001718874	0	0	0	0	0	0	0	0	0	0	0	0	0	22.85714286	12.64285714	40.706	-72.954	3.285714286	24.14285714	17.14285714	10.14285714	27.64285714	18.85714286	4941.201235	-8121.202255
FW	0	FI	2008	38	9	183	0.422232562	0.422232562	0.665106099	0.133785673	0.002578311	0	0.001718874	0	0	0	0	0	0	0	0	0	0	0	0	0	22.85714286	12.64285714	40.706	-72.954	3.285714286	24.14285714	17.14285714	10.14285714	27.64285714	18.85714286	4941.201235	-8121.202255
FW	0	FI	2008	38	9	183	0.422232562	0.422232562	0.665106099	0.133785673	0.002578311	0	0.001718874	0	0	0	0	0	0	0	0	0	0	0	0	0	22.85714286	12.64285714	40.706	-72.954	3.285714286	24.14285714	17.14285714	10.14285714	27.64285714	18.85714286	4941.201235	-8121.202255
FW	0	FI	2008	38	9	183	0.422232562	0.422232562	0.665106099	0.133785673	0.002578311	0	0.001718874	0	0	0	0	0	0	0	0	0	0	0	0	0	22.85714286	12.64285714	40.706	-72.954	3.285714286	24.14285714	17.14285714	10.14285714	27.64285714	18.85714286	4941.201235	-8121.202255
FW	0	FI	2008	38	9	183	0.422232562	0.422232562	0.665106099	0.133785673	0.002578311	0	0.001718874	0	0	0	0	0	0	0	0	0	0	0	0	0	22.85714286	12.64285714	40.706	-72.954	3.285714286	24.14285714	17.14285714	10.14285714	27.64285714	18.85714286	4941.201235	-8121.202255
FW	0	FI	2008	38	9	183	0.422232562	0.422232562	0.665106099	0.133785673	0.002578311	0	0.001718874	0	0	0	0	0	0	0	0	0	0	0	0	0	22.85714286	12.64285714	40.706	-72.954	3.285714286	24.14285714	17.14285714	10.14285714	27.64285714	18.85714286	4941.201235	-8121.202255
FW	0	FI	2008	38	9	183	0.422232562	0.422232562	0.665106099	0.133785673	0.002578311	0	0.001718874	0	0	0	0	0	0	0	0	0	0	0	0	0	22.85714286	12.64285714	40.706	-72.954	3.285714286	24.14285714	17.14285714	10.14285714	27.64285714	18.85714286	4941.201235	-8121.202255
FW	0	FI	2008	38	9	183	0.422232562	0.422232562	0.665106099	0.133785673	0.002578311	0	0.001718874	0	0	0	0	0	0	0	0	0	0	0	0	0	22.85714286	12.64285714	40.706	-72.954	3.285714286	24.14285714	17.14285714	10.14285714	27.64285714	18.85714286	4941.201235	-8121.202255
FW	0	FI	2008	38	9	183	0.422232562	0.422232562	0.665106099	0.133785673	0.002578311	0	0.001718874	0	0	0	0	0	0	0	0	0	0	0	0	0	22.85714286	12.64285714	40.706	-72.954	3.285714286	24.14285714	17.14285714	10.14285714	27.64285714	18.85714286	4941.201235	-8121.202255
FW	0	FI	2008	38	9	183	0.422232562	0.422232562	0.665106099	0.133785673	0.002578311	0	0.001718874	0	0	0	0	0	0	0	0	0	0	0	0	0	22.85714286	12.64285714	40.706	-72.954	3.285714286	24.14285714	17.14285714	10.14285714	27.64285714	18.85714286	4941.201235	-8121.202255
FW	0	FI	2008	38	9	183	0.422232562	0.422232562	0.665106099	0.133785673	0.002578311	0	0.001718874	0	0	0	0	0	0	0	0	0	0	0	0	0	22.85714286	12.64285714	40.706	-72.954	3.285714286	24.14285714	17.14285714	10.14285714	27.64285714	18.85714286	4941.201235	-8121.202255
FW	0	FI	2008	38	9	183	0.422232562	0.422232562	0.665106099	0.133785673	0.002578311	0	0.001718874	0	0	0	0	0	0	0	0	0	0	0	0	0	22.85714286	12.64285714	40.706	-72.954	3.285714286	24.14285714	17.14285714	10.14285714	27.64285714	18.85714286	4941.201235	-8121.202255
FW	0	FI	2008	38	9	183	0.422232562	0.422232562	0.665106099	0.133785673	0.002578311	0	0.001718874	0	0	0	0	0	0	0	0	0	0	0	0	0	22.85714286	12.64285714	40.706	-72.954	3.285714286	24.14285714	17.14285714	10.14285714	27.64285714	18.85714286	4941.201235	-8121.202255
FW	0	FI	2008	38	9	183	0.422232562	0.422232562	0.665106099	0.133785673	0.002578311	0	0.001718874	0	0	0	0	0	0	0	0	0	0	0	0	0	22.85714286	12.64285714	40.706	-72.954	3.285714286	24.14285714	17.14285714	10.14285714	27.64285714	18.85714286	4941.201235	-8121.202255
FW	0	FI	2008	38	9	183	0.422232562	0.422232562	0.665106099	0.133785673	0.002578311	0	0.001718874	0	0	0	0	0	0	0	0	0	0	0	0	0	22.85714286	12.64285714	40.706	-72.954	3.285714286	24.14285714	17.14285714	10.14285714	27.64285714	18.85714286	4941.201235	-8121.202255
FW	0	FI	2008	38	9	183	0.422232562	0.422232562	0.665106099	0.133785673	0.002578311	0	0.001718874	0	0	0	0	0	0	0	0	0	0	0	0	0	22.85714286	12.64285714	40.706	-72.954	3.285714286	24.14285714	17.14285714	10.14285714	27.64285714	18.85714286	4941.201235	-8121.202255
FW	0	FI	2008	39	9	183	0.422232562	0.422232562	0.665106099	0.133785673	0.002578311	0	0.001718874	0	0	0	0	0	0	0	0	0	0	0	0	15.42857143	21.71428571	14.85714286	40.706	-72.954	0	22.85714286	12.64285714	3.285714286	24.14285714	17.14285714	4941.201235	-8121.202255
FW	0	FI	2008	39	9	183	0.422232562	0.422232562	0.665106099	0.133785673	0.002578311	0	0.001718874	0	0	0	0	0	0	0	0	0	0	0	0	15.42857143	21.71428571	14.85714286	40.706	-72.954	0	22.85714286	12.64285714	3.285714286	24.14285714	17.14285714	4941.201235	-8121.202255
FW	0	FI	2008	39	9	183	0.422232562	0.422232562	0.665106099	0.133785673	0.002578311	0	0.001718874	0	0	0	0	0	0	0	0	0	0	0	0	15.42857143	21.71428571	14.85714286	40.706	-72.954	0	22.85714286	12.64285714	3.285714286	24.14285714	17.14285714	4941.201235	-8121.202255
FW	0	FI	2008	39	9	183	0.422232562	0.422232562	0.665106099	0.133785673	0.002578311	0	0.001718874	0	0	0	0	0	0	0	0	0	0	0	0	15.42857143	21.71428571	14.85714286	40.706	-72.954	0	22.85714286	12.64285714	3.285714286	24.14285714	17.14285714	4941.201235	-8121.202255
FW	0	FI	2008	39	9	183	0.422232562	0.422232562	0.665106099	0.133785673	0.002578311	0	0.001718874	0	0	0	0	0	0	0	0	0	0	0	0	15.42857143	21.71428571	14.85714286	40.706	-72.954	0	22.85714286	12.64285714	3.285714286	24.14285714	17.14285714	4941.201235	-8121.202255
FW	0	FI	2008	39	9	183	0.422232562	0.422232562	0.665106099	0.133785673	0.002578311	0	0.001718874	0	0	0	0	0	0	0	0	0	0	0	0	15.42857143	21.71428571	14.85714286	40.706	-72.954	0	22.85714286	12.64285714	3.285714286	24.14285714	17.14285714	4941.201235	-8121.202255
FW	0	FI	2008	39	9	183	0.422232562	0.422232562	0.665106099	0.133785673	0.002578311	0	0.001718874	0	0	0	0	0	0	0	0	0	0	0	0	15.42857143	21.71428571	14.85714286	40.706	-72.954	0	22.85714286	12.64285714	3.285714286	24.14285714	17.14285714	4941.201235	-8121.202255
FW	0	FI	2008	39	9	183	0.422232562	0.422232562	0.665106099	0.133785673	0.002578311	0	0.001718874	0	0	0	0	0	0	0	0	0	0	0	0	15.42857143	21.71428571	14.85714286	40.706	-72.954	0	22.85714286	12.64285714	3.285714286	24.14285714	17.14285714	4941.201235	-8121.202255
FW	0	FI	2008	40	9	183	0.422232562	0.422232562	0.665106099	0.133785673	0.002578311	0	0.001718874	0	0	0	0	0	0	0	0	0	0	0	0	2.142857143	19.71428571	10.5	40.706	-72.954	15.42857143	21.71428571	14.85714286	0	22.85714286	12.64285714	4941.201235	-8121.202255
FW	0	FI	2008	40	9	183	0.422232562	0.422232562	0.665106099	0.133785673	0.002578311	0	0.001718874	0	0	0	0	0	0	0	0	0	0	0	0	2.142857143	19.71428571	10.5	40.706	-72.954	15.42857143	21.71428571	14.85714286	0	22.85714286	12.64285714	4941.201235	-8121.202255
FW	0	FI	2008	40	9	183	0.422232562	0.422232562	0.665106099	0.133785673	0.002578311	0	0.001718874	0	0	0	0	0	0	0	0	0	0	0	0	2.142857143	19.71428571	10.5	40.706	-72.954	15.42857143	21.71428571	14.85714286	0	22.85714286	12.64285714	4941.201235	-8121.202255
FW	0	FI	2008	40	9	183	0.422232562	0.422232562	0.665106099	0.133785673	0.002578311	0	0.001718874	0	0	0	0	0	0	0	0	0	0	0	0	2.142857143	19.71428571	10.5	40.706	-72.954	15.42857143	21.71428571	14.85714286	0	22.85714286	12.64285714	4941.201235	-8121.202255
FW	0	FI	2008	40	9	183	0.422232562	0.422232562	0.665106099	0.133785673	0.002578311	0	0.001718874	0	0	0	0	0	0	0	0	0	0	0	0	2.142857143	19.71428571	10.5	40.706	-72.954	15.42857143	21.71428571	14.85714286	0	22.85714286	12.64285714	4941.201235	-8121.202255
FW	0	FI	2008	40	9	183	0.422232562	0.422232562	0.665106099	0.133785673	0.002578311	0	0.001718874	0	0	0	0	0	0	0	0	0	0	0	0	2.142857143	19.71428571	10.5	40.706	-72.954	15.42857143	21.71428571	14.85714286	0	22.85714286	12.64285714	4941.201235	-8121.202255
FW	0	FI	2008	40	9	183	0.422232562	0.422232562	0.665106099	0.133785673	0.002578311	0	0.001718874	0	0	0	0	0	0	0	0	0	0	0	0	2.142857143	19.71428571	10.5	40.706	-72.954	15.42857143	21.71428571	14.85714286	0	22.85714286	12.64285714	4941.201235	-8121.202255
FW	0	FI	2008	40	9	183	0.422232562	0.422232562	0.665106099	0.133785673	0.002578311	0	0.001718874	0	0	0	0	0	0	0	0	0	0	0	0	2.142857143	19.71428571	10.5	40.706	-72.954	15.42857143	21.71428571	14.85714286	0	22.85714286	12.64285714	4941.201235	-8121.202255
FW	0	FI	2008	40	9	183	0.422232562	0.422232562	0.665106099	0.133785673	0.002578311	0	0.001718874	0	0	0	0	0	0	0	0	0	0	0	0	2.142857143	19.71428571	10.5	40.706	-72.954	15.42857143	21.71428571	14.85714286	0	22.85714286	12.64285714	4941.201235	-8121.202255
FW	0	FI	2008	40	9	183	0.422232562	0.422232562	0.665106099	0.133785673	0.002578311	0	0.001718874	0	0	0	0	0	0	0	0	0	0	0	0	2.142857143	19.71428571	10.5	40.706	-72.954	15.42857143	21.71428571	14.85714286	0	22.85714286	12.64285714	4941.201235	-8121.202255
FW	0	FI	2008	40	9	183	0.422232562	0.422232562	0.665106099	0.133785673	0.002578311	0	0.001718874	0	0	0	0	0	0	0	0	0	0	0	0	2.142857143	19.71428571	10.5	40.706	-72.954	15.42857143	21.71428571	14.85714286	0	22.85714286	12.64285714	4941.201235	-8121.202255
FW	0	FI	2008	40	9	183	0.422232562	0.422232562	0.665106099	0.133785673	0.002578311	0	0.001718874	0	0	0	0	0	0	0	0	0	0	0	0	2.142857143	19.71428571	10.5	40.706	-72.954	15.42857143	21.71428571	14.85714286	0	22.85714286	12.64285714	4941.201235	-8121.202255
FW	0	FI	2008	40	9	183	0.422232562	0.422232562	0.665106099	0.133785673	0.002578311	0	0.001718874	0	0	0	0	0	0	0	0	0	0	0	0	2.142857143	19.71428571	10.5	40.706	-72.954	15.42857143	21.71428571	14.85714286	0	22.85714286	12.64285714	4941.201235	-8121.202255
FW	0	FI	2008	40	9	183	0.422232562	0.422232562	0.665106099	0.133785673	0.002578311	0	0.001718874	0	0	0	0	0	0	0	0	0	0	0	0	2.142857143	19.71428571	10.5	40.706	-72.954	15.42857143	21.71428571	14.85714286	0	22.85714286	12.64285714	4941.201235	-8121.202255
FW	0	FI	2008	40	9	183	0.422232562	0.422232562	0.665106099	0.133785673	0.002578311	0	0.001718874	0	0	0	0	0	0	0	0	0	0	0	0	2.142857143	19.71428571	10.5	40.706	-72.954	15.42857143	21.71428571	14.85714286	0	22.85714286	12.64285714	4941.201235	-8121.202255
FW	0	FI	2008	40	9	183	0.422232562	0.422232562	0.665106099	0.133785673	0.002578311	0	0.001718874	0	0	0	0	0	0	0	0	0	0	0	0	2.142857143	19.71428571	10.5	40.706	-72.954	15.42857143	21.71428571	14.85714286	0	22.85714286	12.64285714	4941.201235	-8121.202255
FW	0	FI	2008	40	9	183	0.422232562	0.422232562	0.665106099	0.133785673	0.002578311	0	0.001718874	0	0	0	0	0	0	0	0	0	0	0	0	2.142857143	19.71428571	10.5	40.706	-72.954	15.42857143	21.71428571	14.85714286	0	22.85714286	12.64285714	4941.201235	-8121.202255
FW	0	FI	2008	40	9	183	0.422232562	0.422232562	0.665106099	0.133785673	0.002578311	0	0.001718874	0	0	0	0	0	0	0	0	0	0	0	0	2.142857143	19.71428571	10.5	40.706	-72.954	15.42857143	21.71428571	14.85714286	0	22.85714286	12.64285714	4941.201235	-8121.202255
FW	0	FI	2008	40	9	183	0.422232562	0.422232562	0.665106099	0.133785673	0.002578311	0	0.001718874	0	0	0	0	0	0	0	0	0	0	0	0	2.142857143	19.71428571	10.5	40.706	-72.954	15.42857143	21.71428571	14.85714286	0	22.85714286	12.64285714	4941.201235	-8121.202255
FW	0	FI	2008	40	9	183	0.422232562	0.422232562	0.665106099	0.133785673	0.002578311	0	0.001718874	0	0	0	0	0	0	0	0	0	0	0	0	2.142857143	19.71428571	10.5	40.706	-72.954	15.42857143	21.71428571	14.85714286	0	22.85714286	12.64285714	4941.201235	-8121.202255
FW	0	FI	2008	40	9	183	0.422232562	0.422232562	0.665106099	0.133785673	0.002578311	0	0.001718874	0	0	0	0	0	0	0	0	0	0	0	0	2.142857143	19.71428571	10.5	40.706	-72.954	15.42857143	21.71428571	14.85714286	0	22.85714286	12.64285714	4941.201235	-8121.202255
FW	0	FI	2008	40	9	183	0.422232562	0.422232562	0.665106099	0.133785673	0.002578311	0	0.001718874	0	0	0	0	0	0	0	0	0	0	0	0	2.142857143	19.71428571	10.5	40.706	-72.954	15.42857143	21.71428571	14.85714286	0	22.85714286	12.64285714	4941.201235	-8121.202255
FW	0	FI	2008	40	9	183	0.422232562	0.422232562	0.665106099	0.133785673	0.002578311	0	0.001718874	0	0	0	0	0	0	0	0	0	0	0	0	2.142857143	19.71428571	10.5	40.706	-72.954	15.42857143	21.71428571	14.85714286	0	22.85714286	12.64285714	4941.201235	-8121.202255
FW	0	FI	2008	40	9	183	0.422232562	0.422232562	0.665106099	0.133785673	0.002578311	0	0.001718874	0	0	0	0	0	0	0	0	0	0	0	0	2.142857143	19.71428571	10.5	40.706	-72.954	15.42857143	21.71428571	14.85714286	0	22.85714286	12.64285714	4941.201235	-8121.202255
FW	0	FI	2008	40	9	183	0.422232562	0.422232562	0.665106099	0.133785673	0.002578311	0	0.001718874	0	0	0	0	0	0	0	0	0	0	0	0	2.142857143	19.71428571	10.5	40.706	-72.954	15.42857143	21.71428571	14.85714286	0	22.85714286	12.64285714	4941.201235	-8121.202255
FW	0	FI	2008	40	9	183	0.422232562	0.422232562	0.665106099	0.133785673	0.002578311	0	0.001718874	0	0	0	0	0	0	0	0	0	0	0	0	2.142857143	19.71428571	10.5	40.706	-72.954	15.42857143	21.71428571	14.85714286	0	22.85714286	12.64285714	4941.201235	-8121.202255
FW	0	FI	2008	40	9	183	0.422232562	0.422232562	0.665106099	0.133785673	0.002578311	0	0.001718874	0	0	0	0	0	0	0	0	0	0	0	0	2.142857143	19.71428571	10.5	40.706	-72.954	15.42857143	21.71428571	14.85714286	0	22.85714286	12.64285714	4941.201235	-8121.202255
FW	0	FI	2008	40	9	183	0.422232562	0.422232562	0.665106099	0.133785673	0.002578311	0	0.001718874	0	0	0	0	0	0	0	0	0	0	0	0	2.142857143	19.71428571	10.5	40.706	-72.954	15.42857143	21.71428571	14.85714286	0	22.85714286	12.64285714	4941.201235	-8121.202255
FW	0	FI	2008	40	9	183	0.422232562	0.422232562	0.665106099	0.133785673	0.002578311	0	0.001718874	0	0	0	0	0	0	0	0	0	0	0	0	2.142857143	19.71428571	10.5	40.706	-72.954	15.42857143	21.71428571	14.85714286	0	22.85714286	12.64285714	4941.201235	-8121.202255
FW	0	FI	2008	40	9	183	0.422232562	0.422232562	0.665106099	0.133785673	0.002578311	0	0.001718874	0	0	0	0	0	0	0	0	0	0	0	0	2.142857143	19.71428571	10.5	40.706	-72.954	15.42857143	21.71428571	14.85714286	0	22.85714286	12.64285714	4941.201235	-8121.202255
FW	0	FI	2008	40	9	183	0.422232562	0.422232562	0.665106099	0.133785673	0.002578311	0	0.001718874	0	0	0	0	0	0	0	0	0	0	0	0	2.142857143	19.71428571	10.5	40.706	-72.954	15.42857143	21.71428571	14.85714286	0	22.85714286	12.64285714	4941.201235	-8121.202255
FW	0	FI	2008	40	9	183	0.422232562	0.422232562	0.665106099	0.133785673	0.002578311	0	0.001718874	0	0	0	0	0	0	0	0	0	0	0	0	2.142857143	19.71428571	10.5	40.706	-72.954	15.42857143	21.71428571	14.85714286	0	22.85714286	12.64285714	4941.201235	-8121.202255
FW	0	FI	2008	40	9	183	0.422232562	0.422232562	0.665106099	0.133785673	0.002578311	0	0.001718874	0	0	0	0	0	0	0	0	0	0	0	0	2.142857143	19.71428571	10.5	40.706	-72.954	15.42857143	21.71428571	14.85714286	0	22.85714286	12.64285714	4941.201235	-8121.202255
FW	0	FI	2008	40	9	183	0.422232562	0.422232562	0.665106099	0.133785673	0.002578311	0	0.001718874	0	0	0	0	0	0	0	0	0	0	0	0	2.142857143	19.71428571	10.5	40.706	-72.954	15.42857143	21.71428571	14.85714286	0	22.85714286	12.64285714	4941.201235	-8121.202255
FW	0	FI	2008	40	9	183	0.422232562	0.422232562	0.665106099	0.133785673	0.002578311	0	0.001718874	0	0	0	0	0	0	0	0	0	0	0	0	2.142857143	19.71428571	10.5	40.706	-72.954	15.42857143	21.71428571	14.85714286	0	22.85714286	12.64285714	4941.201235	-8121.202255
FW	0	FI	2008	40	9	183	0.422232562	0.422232562	0.665106099	0.133785673	0.002578311	0	0.001718874	0	0	0	0	0	0	0	0	0	0	0	0	2.142857143	19.71428571	10.5	40.706	-72.954	15.42857143	21.71428571	14.85714286	0	22.85714286	12.64285714	4941.201235	-8121.202255
FW	0	FI	2008	40	9	183	0.422232562	0.422232562	0.665106099	0.133785673	0.002578311	0	0.001718874	0	0	0	0	0	0	0	0	0	0	0	0	2.142857143	19.71428571	10.5	40.706	-72.954	15.42857143	21.71428571	14.85714286	0	22.85714286	12.64285714	4941.201235	-8121.202255
FW	0	FI	2008	40	9	183	0.422232562	0.422232562	0.665106099	0.133785673	0.002578311	0	0.001718874	0	0	0	0	0	0	0	0	0	0	0	0	2.142857143	19.71428571	10.5	40.706	-72.954	15.42857143	21.71428571	14.85714286	0	22.85714286	12.64285714	4941.201235	-8121.202255
FW	0	FI	2008	40	9	183	0.422232562	0.422232562	0.665106099	0.133785673	0.002578311	0	0.001718874	0	0	0	0	0	0	0	0	0	0	0	0	2.142857143	19.71428571	10.5	40.706	-72.954	15.42857143	21.71428571	14.85714286	0	22.85714286	12.64285714	4941.201235	-8121.202255
FW	0	FI	2008	40	9	183	0.422232562	0.422232562	0.665106099	0.133785673	0.002578311	0	0.001718874	0	0	0	0	0	0	0	0	0	0	0	0	2.142857143	19.71428571	10.5	40.706	-72.954	15.42857143	21.71428571	14.85714286	0	22.85714286	12.64285714	4941.201235	-8121.202255
GA	0	BH	2008	23	6	1485	0.68460578	0	0.222880629	0.03580987	0.001432395	0.017188737	0	0.018907611	0.077922276	0	0	0	0	0	0	0.602549247	0.129490151	0	0.003186559	3.714285714	26.28571429	15.78571429	40.767352	-72.831579	2.142857143	23.21428571	12.14285714	2.428571429	19.21428571	8.642857143	4950.179988	-8107.574408
GA	0	BH	2008	23	6	1485	0.68460578	0	0.222880629	0.03580987	0.001432395	0.017188737	0	0.018907611	0.077922276	0	0	0	0	0	0	0.602549247	0.129490151	0	0.003186559	3.714285714	26.28571429	15.78571429	40.767352	-72.831579	2.142857143	23.21428571	12.14285714	2.428571429	19.21428571	8.642857143	4950.179988	-8107.574408
GA	0	BH	2008	24	6	1485	0.68460578	0	0.222880629	0.03580987	0.001432395	0.017188737	0	0.018907611	0.077922276	0	0	0	0	0	0	0.602549247	0.129490151	0	0.003186559	4.571428571	27.85714286	17.35714286	40.767352	-72.831579	3.714285714	26.28571429	15.78571429	2.142857143	23.21428571	12.14285714	4950.179988	-8107.574408
GA	0	BH	2008	25	6	1485	0.68460578	0	0.222880629	0.03580987	0.001432395	0.017188737	0	0.018907611	0.077922276	0	0	0	0	0	0	0.602549247	0.129490151	0	0.003186559	2.714285714	24.42857143	15.28571429	40.767352	-72.831579	4.571428571	27.85714286	17.35714286	3.714285714	26.28571429	15.78571429	4950.179988	-8107.574408
GA	0	BH	2008	26	6	1485	0.68460578	0	0.222880629	0.03580987	0.001432395	0.017188737	0	0.018907611	0.077922276	0	0	0	0	0	0	0.602549247	0.129490151	0	0.003186559	0.142857143	28.21428571	19.35714286	40.767352	-72.831579	2.714285714	24.42857143	15.28571429	4.571428571	27.85714286	17.35714286	4950.179988	-8107.574408
GA	0	BH	2008	26	6	1485	0.68460578	0	0.222880629	0.03580987	0.001432395	0.017188737	0	0.018907611	0.077922276	0	0	0	0	0	0	0.602549247	0.129490151	0	0.003186559	0.142857143	28.21428571	19.35714286	40.767352	-72.831579	2.714285714	24.42857143	15.28571429	4.571428571	27.85714286	17.35714286	4950.179988	-8107.574408
GA	0	BH	2008	27	7	1485	0.68460578	0	0.222880629	0.03580987	0.001432395	0.017188737	0	0.018907611	0.077922276	0	0	0	0	0	0	0.602549247	0.129490151	0	0.003186559	0.857142857	26.92857143	19.21428571	40.767352	-72.831579	0.142857143	28.21428571	19.35714286	2.714285714	24.42857143	15.28571429	4950.179988	-8107.574408
GA	0	BH	2008	28	7	1485	0.68460578	0	0.222880629	0.03580987	0.001432395	0.017188737	0	0.018907611	0.077922276	0	0	0	0	0	0	0.602549247	0.129490151	0	0.003186559	0	28.28571429	19.42857143	40.767352	-72.831579	0.857142857	26.92857143	19.21428571	0.142857143	28.21428571	19.35714286	4950.179988	-8107.574408
GA	0	BH	2008	28	7	1485	0.68460578	0	0.222880629	0.03580987	0.001432395	0.017188737	0	0.018907611	0.077922276	0	0	0	0	0	0	0.602549247	0.129490151	0	0.003186559	0	28.28571429	19.42857143	40.767352	-72.831579	0.857142857	26.92857143	19.21428571	0.142857143	28.21428571	19.35714286	4950.179988	-8107.574408
GA	0	BH	2008	29	7	1485	0.68460578	0	0.222880629	0.03580987	0.001432395	0.017188737	0	0.018907611	0.077922276	0	0	0	0	0	0	0.602549247	0.129490151	0	0.003186559	0.285714286	31.28571429	20.14285714	40.767352	-72.831579	0	28.28571429	19.42857143	0.857142857	26.92857143	19.21428571	4950.179988	-8107.574408
GA	0	BH	2008	30	7	1485	0.68460578	0	0.222880629	0.03580987	0.001432395	0.017188737	0	0.018907611	0.077922276	0	0	0	0	0	0	0.602549247	0.129490151	0	0.003186559	11.57142857	27.71428571	18.64285714	40.767352	-72.831579	0.285714286	31.28571429	20.14285714	0	28.28571429	19.42857143	4950.179988	-8107.574408
GA	0	BH	2008	31	7	1485	0.68460578	0	0.222880629	0.03580987	0.001432395	0.017188737	0	0.018907611	0.077922276	0	0	0	0	0	0	0.602549247	0.129490151	0	0.003186559	0.857142857	29	19.35714286	40.767352	-72.831579	11.57142857	27.71428571	18.64285714	0.285714286	31.28571429	20.14285714	4950.179988	-8107.574408
GA	0	BH	2008	31	7	1485	0.68460578	0	0.222880629	0.03580987	0.001432395	0.017188737	0	0.018907611	0.077922276	0	0	0	0	0	0	0.602549247	0.129490151	0	0.003186559	0.857142857	29	19.35714286	40.767352	-72.831579	11.57142857	27.71428571	18.64285714	0.285714286	31.28571429	20.14285714	4950.179988	-8107.574408
GA	0	BH	2008	32	8	1485	0.68460578	0	0.222880629	0.03580987	0.001432395	0.017188737	0	0.018907611	0.077922276	0	0	0	0	0	0	0.602549247	0.129490151	0	0.003186559	12.14285714	26.14285714	17.42857143	40.767352	-72.831579	0.857142857	29	19.35714286	11.57142857	27.71428571	18.64285714	4950.179988	-8107.574408
GA	0	BH	2008	33	8	1485	0.68460578	0	0.222880629	0.03580987	0.001432395	0.017188737	0	0.018907611	0.077922276	0	0	0	0	0	0	0.602549247	0.129490151	0	0.003186559	3.142857143	26.71428571	16.78571429	40.767352	-72.831579	12.14285714	26.14285714	17.42857143	0.857142857	29	19.35714286	4950.179988	-8107.574408
GA	0	BH	2008	34	8	1485	0.68460578	0	0.222880629	0.03580987	0.001432395	0.017188737	0	0.018907611	0.077922276	0	0	0	0	0	0	0.602549247	0.129490151	0	0.003186559	0	26	15	40.767352	-72.831579	3.142857143	26.71428571	16.78571429	12.14285714	26.14285714	17.42857143	4950.179988	-8107.574408
GA	0	BH	2008	35	8	1485	0.68460578	0	0.222880629	0.03580987	0.001432395	0.017188737	0	0.018907611	0.077922276	0	0	0	0	0	0	0.602549247	0.129490151	0	0.003186559	1.571428571	26.35714286	15.42857143	40.767352	-72.831579	0	26	15	3.142857143	26.71428571	16.78571429	4950.179988	-8107.574408
GA	0	BH	2008	36	9	1485	0.68460578	0	0.222880629	0.03580987	0.001432395	0.017188737	0	0.018907611	0.077922276	0	0	0	0	0	0	0.602549247	0.129490151	0	0.003186559	11.28571429	27.57142857	18.57142857	40.767352	-72.831579	1.571428571	26.35714286	15.42857143	0	26	15	4950.179988	-8107.574408
GA	0	BH	2008	36	9	1485	0.68460578	0	0.222880629	0.03580987	0.001432395	0.017188737	0	0.018907611	0.077922276	0	0	0	0	0	0	0.602549247	0.129490151	0	0.003186559	11.28571429	27.57142857	18.57142857	40.767352	-72.831579	1.571428571	26.35714286	15.42857143	0	26	15	4950.179988	-8107.574408
GA	0	BH	2008	37	9	1485	0.68460578	0	0.222880629	0.03580987	0.001432395	0.017188737	0	0.018907611	0.077922276	0	0	0	0	0	0	0.602549247	0.129490151	0	0.003186559	7.428571429	24.14285714	17	40.767352	-72.831579	11.28571429	27.57142857	18.57142857	1.571428571	26.35714286	15.42857143	4950.179988	-8107.574408
GA	0	BH	2008	38	9	1485	0.68460578	0	0.222880629	0.03580987	0.001432395	0.017188737	0	0.018907611	0.077922276	0	0	0	0	0	0	0.602549247	0.129490151	0	0.003186559	0	22.57142857	12.5	40.767352	-72.831579	7.428571429	24.14285714	17	11.28571429	27.57142857	18.57142857	4950.179988	-8107.574408
GA	0	BH	2008	41	10	1485	0.68460578	0	0.222880629	0.03580987	0.001432395	0.017188737	0	0.018907611	0.077922276	0	0	0	0	0	0	0.602549247	0.129490151	0	0.003186559	1.142857143	20.85714286	9.642857143	40.767352	-72.831579	1.857142857	19.5	10.35714286	17	21.57142857	14.71428571	4950.179988	-8107.574408
GB	0	FI	2008	24	6	858	0.699210552	0.020626485	0.156131032	0.03580987	0.001432395	0.017475216	0	0.034663954	0.109721441	0	0	0	0	0	0	0.558012723	0.201151166	0	0.003938201	4.428571429	27.85714286	17.35714286	40.772027	-72.82588	3.857142857	26.35714286	15.78571429	2	23.21428571	12.14285714	4950.864508	-8106.939998
GB	0	FI	2008	24	6	858	0.699210552	0.020626485	0.156131032	0.03580987	0.001432395	0.017475216	0	0.034663954	0.109721441	0	0	0	0	0	0	0.558012723	0.201151166	0	0.003938201	4.428571429	27.85714286	17.35714286	40.772027	-72.82588	3.857142857	26.35714286	15.78571429	2	23.21428571	12.14285714	4950.864508	-8106.939998
GB	0	FI	2008	24	6	858	0.699210552	0.020626485	0.156131032	0.03580987	0.001432395	0.017475216	0	0.034663954	0.109721441	0	0	0	0	0	0	0.558012723	0.201151166	0	0.003938201	4.428571429	27.85714286	17.35714286	40.772027	-72.82588	3.857142857	26.35714286	15.78571429	2	23.21428571	12.14285714	4950.864508	-8106.939998
GB	0	FI	2008	27	7	858	0.699210552	0.020626485	0.156131032	0.03580987	0.001432395	0.017475216	0	0.034663954	0.109721441	0	0	0	0	0	0	0.558012723	0.201151166	0	0.003938201	0.857142857	26.92857143	19.21428571	40.772027	-72.82588	0.285714286	28.21428571	19.35714286	2.714285714	24.5	15.28571429	4950.864508	-8106.939998
GB	0	FI	2008	30	7	858	0.699210552	0.020626485	0.156131032	0.03580987	0.001432395	0.017475216	0	0.034663954	0.109721441	0	0	0	0	0	0	0.558012723	0.201151166	0	0.003938201	11.57142857	27.71428571	18.64285714	40.772027	-72.82588	0.428571429	31.35714286	20.21428571	0	28.28571429	19.42857143	4950.864508	-8106.939998
GB	0	FI	2008	31	7	858	0.699210552	0.020626485	0.156131032	0.03580987	0.001432395	0.017475216	0	0.034663954	0.109721441	0	0	0	0	0	0	0.558012723	0.201151166	0	0.003938201	0.857142857	28.92857143	19.35714286	40.772027	-72.82588	11.57142857	27.71428571	18.64285714	0.428571429	31.35714286	20.21428571	4950.864508	-8106.939998
GB	0	FI	2008	33	8	858	0.699210552	0.020626485	0.156131032	0.03580987	0.001432395	0.017475216	0	0.034663954	0.109721441	0	0	0	0	0	0	0.558012723	0.201151166	0	0.003938201	3.142857143	26.71428571	16.78571429	40.772027	-72.82588	12.28571429	26.14285714	17.42857143	0.857142857	28.92857143	19.35714286	4950.864508	-8106.939998
GB	0	FI	2008	34	8	858	0.699210552	0.020626485	0.156131032	0.03580987	0.001432395	0.017475216	0	0.034663954	0.109721441	0	0	0	0	0	0	0.558012723	0.201151166	0	0.003938201	0	26	15.07142857	40.772027	-72.82588	3.142857143	26.71428571	16.78571429	12.28571429	26.14285714	17.42857143	4950.864508	-8106.939998
GB	0	FI	2008	35	8	858	0.699210552	0.020626485	0.156131032	0.03580987	0.001432395	0.017475216	0	0.034663954	0.109721441	0	0	0	0	0	0	0.558012723	0.201151166	0	0.003938201	1.571428571	26.35714286	15.42857143	40.772027	-72.82588	0	26	15.07142857	3.142857143	26.71428571	16.78571429	4950.864508	-8106.939998
GB	0	FI	2008	36	9	858	0.699210552	0.020626485	0.156131032	0.03580987	0.001432395	0.017475216	0	0.034663954	0.109721441	0	0	0	0	0	0	0.558012723	0.201151166	0	0.003938201	11.42857143	27.64285714	18.64285714	40.772027	-72.82588	1.571428571	26.35714286	15.42857143	0	26	15.07142857	4950.864508	-8106.939998
GC	0	FI	2008	26	6	858	0.667157701	0.667157701	0.069614387	0	0.261268809	0.001432395	0.017761695	0.006302537	0	0	0	0	0	0	0	0.515772871	0.144794953	0	0.012933754	0.142857143	28.21428571	19.35714286	40.764811	-72.828541	2.714285714	24.5	15.35714286	4.428571429	27.92857143	17.35714286	4949.807952	-8107.236219
GC	0	FI	2008	26	6	858	0.667157701	0.667157701	0.069614387	0	0.261268809	0.001432395	0.017761695	0.006302537	0	0	0	0	0	0	0	0.515772871	0.144794953	0	0.012933754	0.142857143	28.21428571	19.35714286	40.764811	-72.828541	2.714285714	24.5	15.35714286	4.428571429	27.92857143	17.35714286	4949.807952	-8107.236219
GC	0	FI	2008	26	6	858	0.667157701	0.667157701	0.069614387	0	0.261268809	0.001432395	0.017761695	0.006302537	0	0	0	0	0	0	0	0.515772871	0.144794953	0	0.012933754	0.142857143	28.21428571	19.35714286	40.764811	-72.828541	2.714285714	24.5	15.35714286	4.428571429	27.92857143	17.35714286	4949.807952	-8107.236219
GC	0	FI	2008	26	6	858	0.667157701	0.667157701	0.069614387	0	0.261268809	0.001432395	0.017761695	0.006302537	0	0	0	0	0	0	0	0.515772871	0.144794953	0	0.012933754	0.142857143	28.21428571	19.35714286	40.764811	-72.828541	2.714285714	24.5	15.35714286	4.428571429	27.92857143	17.35714286	4949.807952	-8107.236219
GC	0	FI	2008	26	6	858	0.667157701	0.667157701	0.069614387	0	0.261268809	0.001432395	0.017761695	0.006302537	0	0	0	0	0	0	0	0.515772871	0.144794953	0	0.012933754	0.142857143	28.21428571	19.35714286	40.764811	-72.828541	2.714285714	24.5	15.35714286	4.428571429	27.92857143	17.35714286	4949.807952	-8107.236219
GC	0	FI	2008	26	6	858	0.667157701	0.667157701	0.069614387	0	0.261268809	0.001432395	0.017761695	0.006302537	0	0	0	0	0	0	0	0.515772871	0.144794953	0	0.012933754	0.142857143	28.21428571	19.35714286	40.764811	-72.828541	2.714285714	24.5	15.35714286	4.428571429	27.92857143	17.35714286	4949.807952	-8107.236219
GC	0	FI	2008	26	6	858	0.667157701	0.667157701	0.069614387	0	0.261268809	0.001432395	0.017761695	0.006302537	0	0	0	0	0	0	0	0.515772871	0.144794953	0	0.012933754	0.142857143	28.21428571	19.35714286	40.764811	-72.828541	2.714285714	24.5	15.35714286	4.428571429	27.92857143	17.35714286	4949.807952	-8107.236219
GC	0	FI	2008	26	6	858	0.667157701	0.667157701	0.069614387	0	0.261268809	0.001432395	0.017761695	0.006302537	0	0	0	0	0	0	0	0.515772871	0.144794953	0	0.012933754	0.142857143	28.21428571	19.35714286	40.764811	-72.828541	2.714285714	24.5	15.35714286	4.428571429	27.92857143	17.35714286	4949.807952	-8107.236219
GC	0	FI	2008	26	6	858	0.667157701	0.667157701	0.069614387	0	0.261268809	0.001432395	0.017761695	0.006302537	0	0	0	0	0	0	0	0.515772871	0.144794953	0	0.012933754	0.142857143	28.21428571	19.35714286	40.764811	-72.828541	2.714285714	24.5	15.35714286	4.428571429	27.92857143	17.35714286	4949.807952	-8107.236219
GC	0	FI	2008	26	6	858	0.667157701	0.667157701	0.069614387	0	0.261268809	0.001432395	0.017761695	0.006302537	0	0	0	0	0	0	0	0.515772871	0.144794953	0	0.012933754	0.142857143	28.21428571	19.35714286	40.764811	-72.828541	2.714285714	24.5	15.35714286	4.428571429	27.92857143	17.35714286	4949.807952	-8107.236219
GC	0	FI	2008	27	7	858	0.667157701	0.667157701	0.069614387	0	0.261268809	0.001432395	0.017761695	0.006302537	0	0	0	0	0	0	0	0.515772871	0.144794953	0	0.012933754	0.857142857	26.92857143	19.28571429	40.764811	-72.828541	0.142857143	28.21428571	19.35714286	2.714285714	24.5	15.35714286	4949.807952	-8107.236219
GC	0	FI	2008	27	7	858	0.667157701	0.667157701	0.069614387	0	0.261268809	0.001432395	0.017761695	0.006302537	0	0	0	0	0	0	0	0.515772871	0.144794953	0	0.012933754	0.857142857	26.92857143	19.28571429	40.764811	-72.828541	0.142857143	28.21428571	19.35714286	2.714285714	24.5	15.35714286	4949.807952	-8107.236219
GC	0	FI	2008	28	7	858	0.667157701	0.667157701	0.069614387	0	0.261268809	0.001432395	0.017761695	0.006302537	0	0	0	0	0	0	0	0.515772871	0.144794953	0	0.012933754	0	28.28571429	19.42857143	40.764811	-72.828541	0.857142857	26.92857143	19.28571429	0.142857143	28.21428571	19.35714286	4949.807952	-8107.236219
GC	0	FI	2008	30	7	858	0.667157701	0.667157701	0.069614387	0	0.261268809	0.001432395	0.017761695	0.006302537	0	0	0	0	0	0	0	0.515772871	0.144794953	0	0.012933754	11.71428571	27.71428571	18.71428571	40.764811	-72.828541	0.428571429	31.35714286	20.21428571	0	28.28571429	19.42857143	4949.807952	-8107.236219
GC	0	FI	2008	30	7	858	0.667157701	0.667157701	0.069614387	0	0.261268809	0.001432395	0.017761695	0.006302537	0	0	0	0	0	0	0	0.515772871	0.144794953	0	0.012933754	11.71428571	27.71428571	18.71428571	40.764811	-72.828541	0.428571429	31.35714286	20.21428571	0	28.28571429	19.42857143	4949.807952	-8107.236219
GC	0	FI	2008	30	7	858	0.667157701	0.667157701	0.069614387	0	0.261268809	0.001432395	0.017761695	0.006302537	0	0	0	0	0	0	0	0.515772871	0.144794953	0	0.012933754	11.71428571	27.71428571	18.71428571	40.764811	-72.828541	0.428571429	31.35714286	20.21428571	0	28.28571429	19.42857143	4949.807952	-8107.236219
GC	0	FI	2008	30	7	858	0.667157701	0.667157701	0.069614387	0	0.261268809	0.001432395	0.017761695	0.006302537	0	0	0	0	0	0	0	0.515772871	0.144794953	0	0.012933754	11.71428571	27.71428571	18.71428571	40.764811	-72.828541	0.428571429	31.35714286	20.21428571	0	28.28571429	19.42857143	4949.807952	-8107.236219
GC	0	FI	2008	30	7	858	0.667157701	0.667157701	0.069614387	0	0.261268809	0.001432395	0.017761695	0.006302537	0	0	0	0	0	0	0	0.515772871	0.144794953	0	0.012933754	11.71428571	27.71428571	18.71428571	40.764811	-72.828541	0.428571429	31.35714286	20.21428571	0	28.28571429	19.42857143	4949.807952	-8107.236219
GC	0	FI	2008	30	7	858	0.667157701	0.667157701	0.069614387	0	0.261268809	0.001432395	0.017761695	0.006302537	0	0	0	0	0	0	0	0.515772871	0.144794953	0	0.012933754	11.71428571	27.71428571	18.71428571	40.764811	-72.828541	0.428571429	31.35714286	20.21428571	0	28.28571429	19.42857143	4949.807952	-8107.236219
GC	0	FI	2008	31	7	858	0.667157701	0.667157701	0.069614387	0	0.261268809	0.001432395	0.017761695	0.006302537	0	0	0	0	0	0	0	0.515772871	0.144794953	0	0.012933754	0.857142857	29.07142857	19.35714286	40.764811	-72.828541	11.71428571	27.71428571	18.71428571	0.428571429	31.35714286	20.21428571	4949.807952	-8107.236219
GC	0	FI	2008	34	8	858	0.667157701	0.667157701	0.069614387	0	0.261268809	0.001432395	0.017761695	0.006302537	0	0	0	0	0	0	0	0.515772871	0.144794953	0	0.012933754	0	26	15.07142857	40.764811	-72.828541	3.142857143	26.71428571	16.78571429	12.28571429	26.14285714	17.42857143	4949.807952	-8107.236219
GC	0	FI	2008	34	8	858	0.667157701	0.667157701	0.069614387	0	0.261268809	0.001432395	0.017761695	0.006302537	0	0	0	0	0	0	0	0.515772871	0.144794953	0	0.012933754	0	26	15.07142857	40.764811	-72.828541	3.142857143	26.71428571	16.78571429	12.28571429	26.14285714	17.42857143	4949.807952	-8107.236219
GC	0	FI	2008	34	8	858	0.667157701	0.667157701	0.069614387	0	0.261268809	0.001432395	0.017761695	0.006302537	0	0	0	0	0	0	0	0.515772871	0.144794953	0	0.012933754	0	26	15.07142857	40.764811	-72.828541	3.142857143	26.71428571	16.78571429	12.28571429	26.14285714	17.42857143	4949.807952	-8107.236219
GC	0	FI	2008	35	8	858	0.667157701	0.667157701	0.069614387	0	0.261268809	0.001432395	0.017761695	0.006302537	0	0	0	0	0	0	0	0.515772871	0.144794953	0	0.012933754	1.571428571	26.42857143	15.42857143	40.764811	-72.828541	0	26	15.07142857	3.142857143	26.71428571	16.78571429	4949.807952	-8107.236219
GC	0	FI	2008	38	9	858	0.667157701	0.667157701	0.069614387	0	0.261268809	0.001432395	0.017761695	0.006302537	0	0	0	0	0	0	0	0.515772871	0.144794953	0	0.012933754	0	22.57142857	12.57142857	40.764811	-72.828541	7.428571429	24.14285714	17	11.14285714	27.64285714	18.64285714	4949.807952	-8107.236219
GD	0	FI	2008	24	6	75	0.472241501	0.472241501	0.647344404	0.12089412	0.003151269	0	0	0	0	0	0	0	0	0	0	0	0	0	0	4.428571429	28	17.57142857	40.706	-72.954	3.428571429	26.21428571	16	2.571428571	23.14285714	12.35714286	4941.201235	-8121.202255
GD	0	FI	2008	25	6	75	0.472241501	0.472241501	0.647344404	0.12089412	0.003151269	0	0	0	0	0	0	0	0	0	0	0	0	0	0	2	24.42857143	15.28571429	40.706	-72.954	4.428571429	28	17.57142857	3.428571429	26.21428571	16	4941.201235	-8121.202255
GD	0	FI	2008	25	6	75	0.472241501	0.472241501	0.647344404	0.12089412	0.003151269	0	0	0	0	0	0	0	0	0	0	0	0	0	0	2	24.42857143	15.28571429	40.706	-72.954	4.428571429	28	17.57142857	3.428571429	26.21428571	16	4941.201235	-8121.202255
GD	0	FI	2008	25	6	75	0.472241501	0.472241501	0.647344404	0.12089412	0.003151269	0	0	0	0	0	0	0	0	0	0	0	0	0	0	2	24.42857143	15.28571429	40.706	-72.954	4.428571429	28	17.57142857	3.428571429	26.21428571	16	4941.201235	-8121.202255
GD	0	FI	2008	26	6	75	0.472241501	0.472241501	0.647344404	0.12089412	0.003151269	0	0	0	0	0	0	0	0	0	0	0	0	0	0	0.142857143	28.35714286	19.5	40.706	-72.954	2	24.42857143	15.28571429	4.428571429	28	17.57142857	4941.201235	-8121.202255
GD	0	FI	2008	26	6	75	0.472241501	0.472241501	0.647344404	0.12089412	0.003151269	0	0	0	0	0	0	0	0	0	0	0	0	0	0	0.142857143	28.35714286	19.5	40.706	-72.954	2	24.42857143	15.28571429	4.428571429	28	17.57142857	4941.201235	-8121.202255
GD	0	FI	2008	26	6	75	0.472241501	0.472241501	0.647344404	0.12089412	0.003151269	0	0	0	0	0	0	0	0	0	0	0	0	0	0	0.142857143	28.35714286	19.5	40.706	-72.954	2	24.42857143	15.28571429	4.428571429	28	17.57142857	4941.201235	-8121.202255
GD	0	FI	2008	26	6	75	0.472241501	0.472241501	0.647344404	0.12089412	0.003151269	0	0	0	0	0	0	0	0	0	0	0	0	0	0	0.142857143	28.35714286	19.5	40.706	-72.954	2	24.42857143	15.28571429	4.428571429	28	17.57142857	4941.201235	-8121.202255
GD	0	FI	2008	27	7	75	0.472241501	0.472241501	0.647344404	0.12089412	0.003151269	0	0	0	0	0	0	0	0	0	0	0	0	0	0	0.714285714	26.92857143	19.42857143	40.706	-72.954	0.142857143	28.35714286	19.5	2	24.42857143	15.28571429	4941.201235	-8121.202255
GD	0	FI	2008	27	7	75	0.472241501	0.472241501	0.647344404	0.12089412	0.003151269	0	0	0	0	0	0	0	0	0	0	0	0	0	0	0.714285714	26.92857143	19.42857143	40.706	-72.954	0.142857143	28.35714286	19.5	2	24.42857143	15.28571429	4941.201235	-8121.202255
GD	0	FI	2008	27	7	75	0.472241501	0.472241501	0.647344404	0.12089412	0.003151269	0	0	0	0	0	0	0	0	0	0	0	0	0	0	0.714285714	26.92857143	19.42857143	40.706	-72.954	0.142857143	28.35714286	19.5	2	24.42857143	15.28571429	4941.201235	-8121.202255
GD	0	FI	2008	27	7	75	0.472241501	0.472241501	0.647344404	0.12089412	0.003151269	0	0	0	0	0	0	0	0	0	0	0	0	0	0	0.714285714	26.92857143	19.42857143	40.706	-72.954	0.142857143	28.35714286	19.5	2	24.42857143	15.28571429	4941.201235	-8121.202255
GD	0	FI	2008	27	7	75	0.472241501	0.472241501	0.647344404	0.12089412	0.003151269	0	0	0	0	0	0	0	0	0	0	0	0	0	0	0.714285714	26.92857143	19.42857143	40.706	-72.954	0.142857143	28.35714286	19.5	2	24.42857143	15.28571429	4941.201235	-8121.202255
GD	0	FI	2008	27	7	75	0.472241501	0.472241501	0.647344404	0.12089412	0.003151269	0	0	0	0	0	0	0	0	0	0	0	0	0	0	0.714285714	26.92857143	19.42857143	40.706	-72.954	0.142857143	28.35714286	19.5	2	24.42857143	15.28571429	4941.201235	-8121.202255
GD	0	FI	2008	27	7	75	0.472241501	0.472241501	0.647344404	0.12089412	0.003151269	0	0	0	0	0	0	0	0	0	0	0	0	0	0	0.714285714	26.92857143	19.42857143	40.706	-72.954	0.142857143	28.35714286	19.5	2	24.42857143	15.28571429	4941.201235	-8121.202255
GD	0	FI	2008	27	7	75	0.472241501	0.472241501	0.647344404	0.12089412	0.003151269	0	0	0	0	0	0	0	0	0	0	0	0	0	0	0.714285714	26.92857143	19.42857143	40.706	-72.954	0.142857143	28.35714286	19.5	2	24.42857143	15.28571429	4941.201235	-8121.202255
GD	0	FI	2008	27	7	75	0.472241501	0.472241501	0.647344404	0.12089412	0.003151269	0	0	0	0	0	0	0	0	0	0	0	0	0	0	0.714285714	26.92857143	19.42857143	40.706	-72.954	0.142857143	28.35714286	19.5	2	24.42857143	15.28571429	4941.201235	-8121.202255
GD	0	FI	2008	28	7	75	0.472241501	0.472241501	0.647344404	0.12089412	0.003151269	0	0	0	0	0	0	0	0	0	0	0	0	0	0	0	28.42857143	19.21428571	40.706	-72.954	0.714285714	26.92857143	19.42857143	0.142857143	28.35714286	19.5	4941.201235	-8121.202255
GD	0	FI	2008	28	7	75	0.472241501	0.472241501	0.647344404	0.12089412	0.003151269	0	0	0	0	0	0	0	0	0	0	0	0	0	0	0	28.42857143	19.21428571	40.706	-72.954	0.714285714	26.92857143	19.42857143	0.142857143	28.35714286	19.5	4941.201235	-8121.202255
GD	0	FI	2008	28	7	75	0.472241501	0.472241501	0.647344404	0.12089412	0.003151269	0	0	0	0	0	0	0	0	0	0	0	0	0	0	0	28.42857143	19.21428571	40.706	-72.954	0.714285714	26.92857143	19.42857143	0.142857143	28.35714286	19.5	4941.201235	-8121.202255
GD	0	FI	2008	28	7	75	0.472241501	0.472241501	0.647344404	0.12089412	0.003151269	0	0	0	0	0	0	0	0	0	0	0	0	0	0	0	28.42857143	19.21428571	40.706	-72.954	0.714285714	26.92857143	19.42857143	0.142857143	28.35714286	19.5	4941.201235	-8121.202255
GD	0	FI	2008	28	7	75	0.472241501	0.472241501	0.647344404	0.12089412	0.003151269	0	0	0	0	0	0	0	0	0	0	0	0	0	0	0	28.42857143	19.21428571	40.706	-72.954	0.714285714	26.92857143	19.42857143	0.142857143	28.35714286	19.5	4941.201235	-8121.202255
GD	0	FI	2008	28	7	75	0.472241501	0.472241501	0.647344404	0.12089412	0.003151269	0	0	0	0	0	0	0	0	0	0	0	0	0	0	0	28.42857143	19.21428571	40.706	-72.954	0.714285714	26.92857143	19.42857143	0.142857143	28.35714286	19.5	4941.201235	-8121.202255
GD	0	FI	2008	28	7	75	0.472241501	0.472241501	0.647344404	0.12089412	0.003151269	0	0	0	0	0	0	0	0	0	0	0	0	0	0	0	28.42857143	19.21428571	40.706	-72.954	0.714285714	26.92857143	19.42857143	0.142857143	28.35714286	19.5	4941.201235	-8121.202255
GD	0	FI	2008	28	7	75	0.472241501	0.472241501	0.647344404	0.12089412	0.003151269	0	0	0	0	0	0	0	0	0	0	0	0	0	0	0	28.42857143	19.21428571	40.706	-72.954	0.714285714	26.92857143	19.42857143	0.142857143	28.35714286	19.5	4941.201235	-8121.202255
GD	0	FI	2008	29	7	75	0.472241501	0.472241501	0.647344404	0.12089412	0.003151269	0	0	0	0	0	0	0	0	0	0	0	0	0	0	0	31.21428571	20.14285714	40.706	-72.954	0	28.42857143	19.21428571	0.714285714	26.92857143	19.42857143	4941.201235	-8121.202255
GD	0	FI	2008	31	7	75	0.472241501	0.472241501	0.647344404	0.12089412	0.003151269	0	0	0	0	0	0	0	0	0	0	0	0	0	0	0.285714286	29.07142857	19.35714286	40.706	-72.954	13	27.42857143	18.64285714	0	31.21428571	20.14285714	4941.201235	-8121.202255
GD	0	FI	2008	31	7	75	0.472241501	0.472241501	0.647344404	0.12089412	0.003151269	0	0	0	0	0	0	0	0	0	0	0	0	0	0	0.285714286	29.07142857	19.35714286	40.706	-72.954	13	27.42857143	18.64285714	0	31.21428571	20.14285714	4941.201235	-8121.202255
GD	0	FI	2008	31	7	75	0.472241501	0.472241501	0.647344404	0.12089412	0.003151269	0	0	0	0	0	0	0	0	0	0	0	0	0	0	0.285714286	29.07142857	19.35714286	40.706	-72.954	13	27.42857143	18.64285714	0	31.21428571	20.14285714	4941.201235	-8121.202255
GD	0	FI	2008	31	7	75	0.472241501	0.472241501	0.647344404	0.12089412	0.003151269	0	0	0	0	0	0	0	0	0	0	0	0	0	0	0.285714286	29.07142857	19.35714286	40.706	-72.954	13	27.42857143	18.64285714	0	31.21428571	20.14285714	4941.201235	-8121.202255
GD	0	FI	2008	31	7	75	0.472241501	0.472241501	0.647344404	0.12089412	0.003151269	0	0	0	0	0	0	0	0	0	0	0	0	0	0	0.285714286	29.07142857	19.35714286	40.706	-72.954	13	27.42857143	18.64285714	0	31.21428571	20.14285714	4941.201235	-8121.202255
GD	0	FI	2008	31	7	75	0.472241501	0.472241501	0.647344404	0.12089412	0.003151269	0	0	0	0	0	0	0	0	0	0	0	0	0	0	0.285714286	29.07142857	19.35714286	40.706	-72.954	13	27.42857143	18.64285714	0	31.21428571	20.14285714	4941.201235	-8121.202255
GD	0	FI	2008	31	7	75	0.472241501	0.472241501	0.647344404	0.12089412	0.003151269	0	0	0	0	0	0	0	0	0	0	0	0	0	0	0.285714286	29.07142857	19.35714286	40.706	-72.954	13	27.42857143	18.64285714	0	31.21428571	20.14285714	4941.201235	-8121.202255
GD	0	FI	2008	31	7	75	0.472241501	0.472241501	0.647344404	0.12089412	0.003151269	0	0	0	0	0	0	0	0	0	0	0	0	0	0	0.285714286	29.07142857	19.35714286	40.706	-72.954	13	27.42857143	18.64285714	0	31.21428571	20.14285714	4941.201235	-8121.202255
GD	0	FI	2008	31	7	75	0.472241501	0.472241501	0.647344404	0.12089412	0.003151269	0	0	0	0	0	0	0	0	0	0	0	0	0	0	0.285714286	29.07142857	19.35714286	40.706	-72.954	13	27.42857143	18.64285714	0	31.21428571	20.14285714	4941.201235	-8121.202255
GD	0	FI	2008	31	7	75	0.472241501	0.472241501	0.647344404	0.12089412	0.003151269	0	0	0	0	0	0	0	0	0	0	0	0	0	0	0.285714286	29.07142857	19.35714286	40.706	-72.954	13	27.42857143	18.64285714	0	31.21428571	20.14285714	4941.201235	-8121.202255
GD	0	FI	2008	31	7	75	0.472241501	0.472241501	0.647344404	0.12089412	0.003151269	0	0	0	0	0	0	0	0	0	0	0	0	0	0	0.285714286	29.07142857	19.35714286	40.706	-72.954	13	27.42857143	18.64285714	0	31.21428571	20.14285714	4941.201235	-8121.202255
GD	0	FI	2008	31	7	75	0.472241501	0.472241501	0.647344404	0.12089412	0.003151269	0	0	0	0	0	0	0	0	0	0	0	0	0	0	0.285714286	29.07142857	19.35714286	40.706	-72.954	13	27.42857143	18.64285714	0	31.21428571	20.14285714	4941.201235	-8121.202255
GD	0	FI	2008	31	7	75	0.472241501	0.472241501	0.647344404	0.12089412	0.003151269	0	0	0	0	0	0	0	0	0	0	0	0	0	0	0.285714286	29.07142857	19.35714286	40.706	-72.954	13	27.42857143	18.64285714	0	31.21428571	20.14285714	4941.201235	-8121.202255
GD	0	FI	2008	31	7	75	0.472241501	0.472241501	0.647344404	0.12089412	0.003151269	0	0	0	0	0	0	0	0	0	0	0	0	0	0	0.285714286	29.07142857	19.35714286	40.706	-72.954	13	27.42857143	18.64285714	0	31.21428571	20.14285714	4941.201235	-8121.202255
GD	0	FI	2008	31	7	75	0.472241501	0.472241501	0.647344404	0.12089412	0.003151269	0	0	0	0	0	0	0	0	0	0	0	0	0	0	0.285714286	29.07142857	19.35714286	40.706	-72.954	13	27.42857143	18.64285714	0	31.21428571	20.14285714	4941.201235	-8121.202255
GD	0	FI	2008	31	7	75	0.472241501	0.472241501	0.647344404	0.12089412	0.003151269	0	0	0	0	0	0	0	0	0	0	0	0	0	0	0.285714286	29.07142857	19.35714286	40.706	-72.954	13	27.42857143	18.64285714	0	31.21428571	20.14285714	4941.201235	-8121.202255
GD	0	FI	2008	31	7	75	0.472241501	0.472241501	0.647344404	0.12089412	0.003151269	0	0	0	0	0	0	0	0	0	0	0	0	0	0	0.285714286	29.07142857	19.35714286	40.706	-72.954	13	27.42857143	18.64285714	0	31.21428571	20.14285714	4941.201235	-8121.202255
GD	0	FI	2008	31	7	75	0.472241501	0.472241501	0.647344404	0.12089412	0.003151269	0	0	0	0	0	0	0	0	0	0	0	0	0	0	0.285714286	29.07142857	19.35714286	40.706	-72.954	13	27.42857143	18.64285714	0	31.21428571	20.14285714	4941.201235	-8121.202255
GD	0	FI	2008	31	7	75	0.472241501	0.472241501	0.647344404	0.12089412	0.003151269	0	0	0	0	0	0	0	0	0	0	0	0	0	0	0.285714286	29.07142857	19.35714286	40.706	-72.954	13	27.42857143	18.64285714	0	31.21428571	20.14285714	4941.201235	-8121.202255
GD	0	FI	2008	31	7	75	0.472241501	0.472241501	0.647344404	0.12089412	0.003151269	0	0	0	0	0	0	0	0	0	0	0	0	0	0	0.285714286	29.07142857	19.35714286	40.706	-72.954	13	27.42857143	18.64285714	0	31.21428571	20.14285714	4941.201235	-8121.202255
GD	0	FI	2008	31	7	75	0.472241501	0.472241501	0.647344404	0.12089412	0.003151269	0	0	0	0	0	0	0	0	0	0	0	0	0	0	0.285714286	29.07142857	19.35714286	40.706	-72.954	13	27.42857143	18.64285714	0	31.21428571	20.14285714	4941.201235	-8121.202255
GD	0	FI	2008	31	7	75	0.472241501	0.472241501	0.647344404	0.12089412	0.003151269	0	0	0	0	0	0	0	0	0	0	0	0	0	0	0.285714286	29.07142857	19.35714286	40.706	-72.954	13	27.42857143	18.64285714	0	31.21428571	20.14285714	4941.201235	-8121.202255
GD	0	FI	2008	31	7	75	0.472241501	0.472241501	0.647344404	0.12089412	0.003151269	0	0	0	0	0	0	0	0	0	0	0	0	0	0	0.285714286	29.07142857	19.35714286	40.706	-72.954	13	27.42857143	18.64285714	0	31.21428571	20.14285714	4941.201235	-8121.202255
GD	0	FI	2008	31	7	75	0.472241501	0.472241501	0.647344404	0.12089412	0.003151269	0	0	0	0	0	0	0	0	0	0	0	0	0	0	0.285714286	29.07142857	19.35714286	40.706	-72.954	13	27.42857143	18.64285714	0	31.21428571	20.14285714	4941.201235	-8121.202255
GD	0	FI	2008	31	7	75	0.472241501	0.472241501	0.647344404	0.12089412	0.003151269	0	0	0	0	0	0	0	0	0	0	0	0	0	0	0.285714286	29.07142857	19.35714286	40.706	-72.954	13	27.42857143	18.64285714	0	31.21428571	20.14285714	4941.201235	-8121.202255
GD	0	FI	2008	31	7	75	0.472241501	0.472241501	0.647344404	0.12089412	0.003151269	0	0	0	0	0	0	0	0	0	0	0	0	0	0	0.285714286	29.07142857	19.35714286	40.706	-72.954	13	27.42857143	18.64285714	0	31.21428571	20.14285714	4941.201235	-8121.202255
GD	0	FI	2008	31	7	75	0.472241501	0.472241501	0.647344404	0.12089412	0.003151269	0	0	0	0	0	0	0	0	0	0	0	0	0	0	0.285714286	29.07142857	19.35714286	40.706	-72.954	13	27.42857143	18.64285714	0	31.21428571	20.14285714	4941.201235	-8121.202255
GD	0	FI	2008	31	7	75	0.472241501	0.472241501	0.647344404	0.12089412	0.003151269	0	0	0	0	0	0	0	0	0	0	0	0	0	0	0.285714286	29.07142857	19.35714286	40.706	-72.954	13	27.42857143	18.64285714	0	31.21428571	20.14285714	4941.201235	-8121.202255
GD	0	FI	2008	31	7	75	0.472241501	0.472241501	0.647344404	0.12089412	0.003151269	0	0	0	0	0	0	0	0	0	0	0	0	0	0	0.285714286	29.07142857	19.35714286	40.706	-72.954	13	27.42857143	18.64285714	0	31.21428571	20.14285714	4941.201235	-8121.202255
GD	0	FI	2008	31	7	75	0.472241501	0.472241501	0.647344404	0.12089412	0.003151269	0	0	0	0	0	0	0	0	0	0	0	0	0	0	0.285714286	29.07142857	19.35714286	40.706	-72.954	13	27.42857143	18.64285714	0	31.21428571	20.14285714	4941.201235	-8121.202255
GD	0	FI	2008	32	8	75	0.472241501	0.472241501	0.647344404	0.12089412	0.003151269	0	0	0	0	0	0	0	0	0	0	0	0	0	0	10.71428571	26.35714286	17.5	40.706	-72.954	0.285714286	29.07142857	19.35714286	13	27.42857143	18.64285714	4941.201235	-8121.202255
GD	0	FI	2008	32	8	75	0.472241501	0.472241501	0.647344404	0.12089412	0.003151269	0	0	0	0	0	0	0	0	0	0	0	0	0	0	10.71428571	26.35714286	17.5	40.706	-72.954	0.285714286	29.07142857	19.35714286	13	27.42857143	18.64285714	4941.201235	-8121.202255
GD	0	FI	2008	32	8	75	0.472241501	0.472241501	0.647344404	0.12089412	0.003151269	0	0	0	0	0	0	0	0	0	0	0	0	0	0	10.71428571	26.35714286	17.5	40.706	-72.954	0.285714286	29.07142857	19.35714286	13	27.42857143	18.64285714	4941.201235	-8121.202255
GD	0	FI	2008	32	8	75	0.472241501	0.472241501	0.647344404	0.12089412	0.003151269	0	0	0	0	0	0	0	0	0	0	0	0	0	0	10.71428571	26.35714286	17.5	40.706	-72.954	0.285714286	29.07142857	19.35714286	13	27.42857143	18.64285714	4941.201235	-8121.202255
GD	0	FI	2008	32	8	75	0.472241501	0.472241501	0.647344404	0.12089412	0.003151269	0	0	0	0	0	0	0	0	0	0	0	0	0	0	10.71428571	26.35714286	17.5	40.706	-72.954	0.285714286	29.07142857	19.35714286	13	27.42857143	18.64285714	4941.201235	-8121.202255
GD	0	FI	2008	32	8	75	0.472241501	0.472241501	0.647344404	0.12089412	0.003151269	0	0	0	0	0	0	0	0	0	0	0	0	0	0	10.71428571	26.35714286	17.5	40.706	-72.954	0.285714286	29.07142857	19.35714286	13	27.42857143	18.64285714	4941.201235	-8121.202255
GD	0	FI	2008	32	8	75	0.472241501	0.472241501	0.647344404	0.12089412	0.003151269	0	0	0	0	0	0	0	0	0	0	0	0	0	0	10.71428571	26.35714286	17.5	40.706	-72.954	0.285714286	29.07142857	19.35714286	13	27.42857143	18.64285714	4941.201235	-8121.202255
GD	0	FI	2008	32	8	75	0.472241501	0.472241501	0.647344404	0.12089412	0.003151269	0	0	0	0	0	0	0	0	0	0	0	0	0	0	10.71428571	26.35714286	17.5	40.706	-72.954	0.285714286	29.07142857	19.35714286	13	27.42857143	18.64285714	4941.201235	-8121.202255
GD	0	FI	2008	32	8	75	0.472241501	0.472241501	0.647344404	0.12089412	0.003151269	0	0	0	0	0	0	0	0	0	0	0	0	0	0	10.71428571	26.35714286	17.5	40.706	-72.954	0.285714286	29.07142857	19.35714286	13	27.42857143	18.64285714	4941.201235	-8121.202255
GD	0	FI	2008	32	8	75	0.472241501	0.472241501	0.647344404	0.12089412	0.003151269	0	0	0	0	0	0	0	0	0	0	0	0	0	0	10.71428571	26.35714286	17.5	40.706	-72.954	0.285714286	29.07142857	19.35714286	13	27.42857143	18.64285714	4941.201235	-8121.202255
GD	0	FI	2008	32	8	75	0.472241501	0.472241501	0.647344404	0.12089412	0.003151269	0	0	0	0	0	0	0	0	0	0	0	0	0	0	10.71428571	26.35714286	17.5	40.706	-72.954	0.285714286	29.07142857	19.35714286	13	27.42857143	18.64285714	4941.201235	-8121.202255
GD	0	FI	2008	32	8	75	0.472241501	0.472241501	0.647344404	0.12089412	0.003151269	0	0	0	0	0	0	0	0	0	0	0	0	0	0	10.71428571	26.35714286	17.5	40.706	-72.954	0.285714286	29.07142857	19.35714286	13	27.42857143	18.64285714	4941.201235	-8121.202255
GD	0	FI	2008	32	8	75	0.472241501	0.472241501	0.647344404	0.12089412	0.003151269	0	0	0	0	0	0	0	0	0	0	0	0	0	0	10.71428571	26.35714286	17.5	40.706	-72.954	0.285714286	29.07142857	19.35714286	13	27.42857143	18.64285714	4941.201235	-8121.202255
GD	0	FI	2008	32	8	75	0.472241501	0.472241501	0.647344404	0.12089412	0.003151269	0	0	0	0	0	0	0	0	0	0	0	0	0	0	10.71428571	26.35714286	17.5	40.706	-72.954	0.285714286	29.07142857	19.35714286	13	27.42857143	18.64285714	4941.201235	-8121.202255
GD	0	FI	2008	32	8	75	0.472241501	0.472241501	0.647344404	0.12089412	0.003151269	0	0	0	0	0	0	0	0	0	0	0	0	0	0	10.71428571	26.35714286	17.5	40.706	-72.954	0.285714286	29.07142857	19.35714286	13	27.42857143	18.64285714	4941.201235	-8121.202255
GD	0	FI	2008	32	8	75	0.472241501	0.472241501	0.647344404	0.12089412	0.003151269	0	0	0	0	0	0	0	0	0	0	0	0	0	0	10.71428571	26.35714286	17.5	40.706	-72.954	0.285714286	29.07142857	19.35714286	13	27.42857143	18.64285714	4941.201235	-8121.202255
GD	0	FI	2008	32	8	75	0.472241501	0.472241501	0.647344404	0.12089412	0.003151269	0	0	0	0	0	0	0	0	0	0	0	0	0	0	10.71428571	26.35714286	17.5	40.706	-72.954	0.285714286	29.07142857	19.35714286	13	27.42857143	18.64285714	4941.201235	-8121.202255
GD	0	FI	2008	32	8	75	0.472241501	0.472241501	0.647344404	0.12089412	0.003151269	0	0	0	0	0	0	0	0	0	0	0	0	0	0	10.71428571	26.35714286	17.5	40.706	-72.954	0.285714286	29.07142857	19.35714286	13	27.42857143	18.64285714	4941.201235	-8121.202255
GD	0	FI	2008	32	8	75	0.472241501	0.472241501	0.647344404	0.12089412	0.003151269	0	0	0	0	0	0	0	0	0	0	0	0	0	0	10.71428571	26.35714286	17.5	40.706	-72.954	0.285714286	29.07142857	19.35714286	13	27.42857143	18.64285714	4941.201235	-8121.202255
GD	0	FI	2008	32	8	75	0.472241501	0.472241501	0.647344404	0.12089412	0.003151269	0	0	0	0	0	0	0	0	0	0	0	0	0	0	10.71428571	26.35714286	17.5	40.706	-72.954	0.285714286	29.07142857	19.35714286	13	27.42857143	18.64285714	4941.201235	-8121.202255
GD	0	FI	2008	32	8	75	0.472241501	0.472241501	0.647344404	0.12089412	0.003151269	0	0	0	0	0	0	0	0	0	0	0	0	0	0	10.71428571	26.35714286	17.5	40.706	-72.954	0.285714286	29.07142857	19.35714286	13	27.42857143	18.64285714	4941.201235	-8121.202255
GD	0	FI	2008	32	8	75	0.472241501	0.472241501	0.647344404	0.12089412	0.003151269	0	0	0	0	0	0	0	0	0	0	0	0	0	0	10.71428571	26.35714286	17.5	40.706	-72.954	0.285714286	29.07142857	19.35714286	13	27.42857143	18.64285714	4941.201235	-8121.202255
GD	0	FI	2008	32	8	75	0.472241501	0.472241501	0.647344404	0.12089412	0.003151269	0	0	0	0	0	0	0	0	0	0	0	0	0	0	10.71428571	26.35714286	17.5	40.706	-72.954	0.285714286	29.07142857	19.35714286	13	27.42857143	18.64285714	4941.201235	-8121.202255
GD	0	FI	2008	32	8	75	0.472241501	0.472241501	0.647344404	0.12089412	0.003151269	0	0	0	0	0	0	0	0	0	0	0	0	0	0	10.71428571	26.35714286	17.5	40.706	-72.954	0.285714286	29.07142857	19.35714286	13	27.42857143	18.64285714	4941.201235	-8121.202255
GD	0	FI	2008	32	8	75	0.472241501	0.472241501	0.647344404	0.12089412	0.003151269	0	0	0	0	0	0	0	0	0	0	0	0	0	0	10.71428571	26.35714286	17.5	40.706	-72.954	0.285714286	29.07142857	19.35714286	13	27.42857143	18.64285714	4941.201235	-8121.202255
GD	0	FI	2008	32	8	75	0.472241501	0.472241501	0.647344404	0.12089412	0.003151269	0	0	0	0	0	0	0	0	0	0	0	0	0	0	10.71428571	26.35714286	17.5	40.706	-72.954	0.285714286	29.07142857	19.35714286	13	27.42857143	18.64285714	4941.201235	-8121.202255
GD	0	FI	2008	32	8	75	0.472241501	0.472241501	0.647344404	0.12089412	0.003151269	0	0	0	0	0	0	0	0	0	0	0	0	0	0	10.71428571	26.35714286	17.5	40.706	-72.954	0.285714286	29.07142857	19.35714286	13	27.42857143	18.64285714	4941.201235	-8121.202255
GD	0	FI	2008	32	8	75	0.472241501	0.472241501	0.647344404	0.12089412	0.003151269	0	0	0	0	0	0	0	0	0	0	0	0	0	0	10.71428571	26.35714286	17.5	40.706	-72.954	0.285714286	29.07142857	19.35714286	13	27.42857143	18.64285714	4941.201235	-8121.202255
GD	0	FI	2008	32	8	75	0.472241501	0.472241501	0.647344404	0.12089412	0.003151269	0	0	0	0	0	0	0	0	0	0	0	0	0	0	10.71428571	26.35714286	17.5	40.706	-72.954	0.285714286	29.07142857	19.35714286	13	27.42857143	18.64285714	4941.201235	-8121.202255
GD	0	FI	2008	32	8	75	0.472241501	0.472241501	0.647344404	0.12089412	0.003151269	0	0	0	0	0	0	0	0	0	0	0	0	0	0	10.71428571	26.35714286	17.5	40.706	-72.954	0.285714286	29.07142857	19.35714286	13	27.42857143	18.64285714	4941.201235	-8121.202255
GD	0	FI	2008	32	8	75	0.472241501	0.472241501	0.647344404	0.12089412	0.003151269	0	0	0	0	0	0	0	0	0	0	0	0	0	0	10.71428571	26.35714286	17.5	40.706	-72.954	0.285714286	29.07142857	19.35714286	13	27.42857143	18.64285714	4941.201235	-8121.202255
GD	0	FI	2008	32	8	75	0.472241501	0.472241501	0.647344404	0.12089412	0.003151269	0	0	0	0	0	0	0	0	0	0	0	0	0	0	10.71428571	26.35714286	17.5	40.706	-72.954	0.285714286	29.07142857	19.35714286	13	27.42857143	18.64285714	4941.201235	-8121.202255
GD	0	FI	2008	32	8	75	0.472241501	0.472241501	0.647344404	0.12089412	0.003151269	0	0	0	0	0	0	0	0	0	0	0	0	0	0	10.71428571	26.35714286	17.5	40.706	-72.954	0.285714286	29.07142857	19.35714286	13	27.42857143	18.64285714	4941.201235	-8121.202255
GD	0	FI	2008	32	8	75	0.472241501	0.472241501	0.647344404	0.12089412	0.003151269	0	0	0	0	0	0	0	0	0	0	0	0	0	0	10.71428571	26.35714286	17.5	40.706	-72.954	0.285714286	29.07142857	19.35714286	13	27.42857143	18.64285714	4941.201235	-8121.202255
GD	0	FI	2008	32	8	75	0.472241501	0.472241501	0.647344404	0.12089412	0.003151269	0	0	0	0	0	0	0	0	0	0	0	0	0	0	10.71428571	26.35714286	17.5	40.706	-72.954	0.285714286	29.07142857	19.35714286	13	27.42857143	18.64285714	4941.201235	-8121.202255
GD	0	FI	2008	32	8	75	0.472241501	0.472241501	0.647344404	0.12089412	0.003151269	0	0	0	0	0	0	0	0	0	0	0	0	0	0	10.71428571	26.35714286	17.5	40.706	-72.954	0.285714286	29.07142857	19.35714286	13	27.42857143	18.64285714	4941.201235	-8121.202255
GD	0	FI	2008	32	8	75	0.472241501	0.472241501	0.647344404	0.12089412	0.003151269	0	0	0	0	0	0	0	0	0	0	0	0	0	0	10.71428571	26.35714286	17.5	40.706	-72.954	0.285714286	29.07142857	19.35714286	13	27.42857143	18.64285714	4941.201235	-8121.202255
GD	0	FI	2008	32	8	75	0.472241501	0.472241501	0.647344404	0.12089412	0.003151269	0	0	0	0	0	0	0	0	0	0	0	0	0	0	10.71428571	26.35714286	17.5	40.706	-72.954	0.285714286	29.07142857	19.35714286	13	27.42857143	18.64285714	4941.201235	-8121.202255
GD	0	FI	2008	32	8	75	0.472241501	0.472241501	0.647344404	0.12089412	0.003151269	0	0	0	0	0	0	0	0	0	0	0	0	0	0	10.71428571	26.35714286	17.5	40.706	-72.954	0.285714286	29.07142857	19.35714286	13	27.42857143	18.64285714	4941.201235	-8121.202255
GD	0	FI	2008	32	8	75	0.472241501	0.472241501	0.647344404	0.12089412	0.003151269	0	0	0	0	0	0	0	0	0	0	0	0	0	0	10.71428571	26.35714286	17.5	40.706	-72.954	0.285714286	29.07142857	19.35714286	13	27.42857143	18.64285714	4941.201235	-8121.202255
GD	0	FI	2008	32	8	75	0.472241501	0.472241501	0.647344404	0.12089412	0.003151269	0	0	0	0	0	0	0	0	0	0	0	0	0	0	10.71428571	26.35714286	17.5	40.706	-72.954	0.285714286	29.07142857	19.35714286	13	27.42857143	18.64285714	4941.201235	-8121.202255
GD	0	FI	2008	32	8	75	0.472241501	0.472241501	0.647344404	0.12089412	0.003151269	0	0	0	0	0	0	0	0	0	0	0	0	0	0	10.71428571	26.35714286	17.5	40.706	-72.954	0.285714286	29.07142857	19.35714286	13	27.42857143	18.64285714	4941.201235	-8121.202255
GD	0	FI	2008	32	8	75	0.472241501	0.472241501	0.647344404	0.12089412	0.003151269	0	0	0	0	0	0	0	0	0	0	0	0	0	0	10.71428571	26.35714286	17.5	40.706	-72.954	0.285714286	29.07142857	19.35714286	13	27.42857143	18.64285714	4941.201235	-8121.202255
GD	0	FI	2008	32	8	75	0.472241501	0.472241501	0.647344404	0.12089412	0.003151269	0	0	0	0	0	0	0	0	0	0	0	0	0	0	10.71428571	26.35714286	17.5	40.706	-72.954	0.285714286	29.07142857	19.35714286	13	27.42857143	18.64285714	4941.201235	-8121.202255
GD	0	FI	2008	32	8	75	0.472241501	0.472241501	0.647344404	0.12089412	0.003151269	0	0	0	0	0	0	0	0	0	0	0	0	0	0	10.71428571	26.35714286	17.5	40.706	-72.954	0.285714286	29.07142857	19.35714286	13	27.42857143	18.64285714	4941.201235	-8121.202255
GD	0	FI	2008	32	8	75	0.472241501	0.472241501	0.647344404	0.12089412	0.003151269	0	0	0	0	0	0	0	0	0	0	0	0	0	0	10.71428571	26.35714286	17.5	40.706	-72.954	0.285714286	29.07142857	19.35714286	13	27.42857143	18.64285714	4941.201235	-8121.202255
GD	0	FI	2008	32	8	75	0.472241501	0.472241501	0.647344404	0.12089412	0.003151269	0	0	0	0	0	0	0	0	0	0	0	0	0	0	10.71428571	26.35714286	17.5	40.706	-72.954	0.285714286	29.07142857	19.35714286	13	27.42857143	18.64285714	4941.201235	-8121.202255
GD	0	FI	2008	32	8	75	0.472241501	0.472241501	0.647344404	0.12089412	0.003151269	0	0	0	0	0	0	0	0	0	0	0	0	0	0	10.71428571	26.35714286	17.5	40.706	-72.954	0.285714286	29.07142857	19.35714286	13	27.42857143	18.64285714	4941.201235	-8121.202255
GD	0	FI	2008	32	8	75	0.472241501	0.472241501	0.647344404	0.12089412	0.003151269	0	0	0	0	0	0	0	0	0	0	0	0	0	0	10.71428571	26.35714286	17.5	40.706	-72.954	0.285714286	29.07142857	19.35714286	13	27.42857143	18.64285714	4941.201235	-8121.202255
GD	0	FI	2008	32	8	75	0.472241501	0.472241501	0.647344404	0.12089412	0.003151269	0	0	0	0	0	0	0	0	0	0	0	0	0	0	10.71428571	26.35714286	17.5	40.706	-72.954	0.285714286	29.07142857	19.35714286	13	27.42857143	18.64285714	4941.201235	-8121.202255
GD	0	FI	2008	32	8	75	0.472241501	0.472241501	0.647344404	0.12089412	0.003151269	0	0	0	0	0	0	0	0	0	0	0	0	0	0	10.71428571	26.35714286	17.5	40.706	-72.954	0.285714286	29.07142857	19.35714286	13	27.42857143	18.64285714	4941.201235	-8121.202255
GD	0	FI	2008	33	8	75	0.472241501	0.472241501	0.647344404	0.12089412	0.003151269	0	0	0	0	0	0	0	0	0	0	0	0	0	0	3.428571429	26.85714286	16.64285714	40.706	-72.954	10.71428571	26.35714286	17.5	0.285714286	29.07142857	19.35714286	4941.201235	-8121.202255
GD	0	FI	2008	33	8	75	0.472241501	0.472241501	0.647344404	0.12089412	0.003151269	0	0	0	0	0	0	0	0	0	0	0	0	0	0	3.428571429	26.85714286	16.64285714	40.706	-72.954	10.71428571	26.35714286	17.5	0.285714286	29.07142857	19.35714286	4941.201235	-8121.202255
GD	0	FI	2008	33	8	75	0.472241501	0.472241501	0.647344404	0.12089412	0.003151269	0	0	0	0	0	0	0	0	0	0	0	0	0	0	3.428571429	26.85714286	16.64285714	40.706	-72.954	10.71428571	26.35714286	17.5	0.285714286	29.07142857	19.35714286	4941.201235	-8121.202255
GD	0	FI	2008	33	8	75	0.472241501	0.472241501	0.647344404	0.12089412	0.003151269	0	0	0	0	0	0	0	0	0	0	0	0	0	0	3.428571429	26.85714286	16.64285714	40.706	-72.954	10.71428571	26.35714286	17.5	0.285714286	29.07142857	19.35714286	4941.201235	-8121.202255
GD	0	FI	2008	33	8	75	0.472241501	0.472241501	0.647344404	0.12089412	0.003151269	0	0	0	0	0	0	0	0	0	0	0	0	0	0	3.428571429	26.85714286	16.64285714	40.706	-72.954	10.71428571	26.35714286	17.5	0.285714286	29.07142857	19.35714286	4941.201235	-8121.202255
GD	0	FI	2008	33	8	75	0.472241501	0.472241501	0.647344404	0.12089412	0.003151269	0	0	0	0	0	0	0	0	0	0	0	0	0	0	3.428571429	26.85714286	16.64285714	40.706	-72.954	10.71428571	26.35714286	17.5	0.285714286	29.07142857	19.35714286	4941.201235	-8121.202255
GD	0	FI	2008	33	8	75	0.472241501	0.472241501	0.647344404	0.12089412	0.003151269	0	0	0	0	0	0	0	0	0	0	0	0	0	0	3.428571429	26.85714286	16.64285714	40.706	-72.954	10.71428571	26.35714286	17.5	0.285714286	29.07142857	19.35714286	4941.201235	-8121.202255
GD	0	FI	2008	34	8	75	0.472241501	0.472241501	0.647344404	0.12089412	0.003151269	0	0	0	0	0	0	0	0	0	0	0	0	0	0	0	26	15	40.706	-72.954	3.428571429	26.85714286	16.64285714	10.71428571	26.35714286	17.5	4941.201235	-8121.202255
GD	0	FI	2008	35	8	75	0.472241501	0.472241501	0.647344404	0.12089412	0.003151269	0	0	0	0	0	0	0	0	0	0	0	0	0	0	1.571428571	26.71428571	15.5	40.706	-72.954	0	26	15	3.428571429	26.85714286	16.64285714	4941.201235	-8121.202255
GD	0	FI	2008	36	9	75	0.472241501	0.472241501	0.647344404	0.12089412	0.003151269	0	0	0	0	0	0	0	0	0	0	0	0	0	0	10.14285714	27.64285714	18.85714286	40.706	-72.954	1.571428571	26.71428571	15.5	0	26	15	4941.201235	-8121.202255
GD	0	FI	2008	36	9	75	0.472241501	0.472241501	0.647344404	0.12089412	0.003151269	0	0	0	0	0	0	0	0	0	0	0	0	0	0	10.14285714	27.64285714	18.85714286	40.706	-72.954	1.571428571	26.71428571	15.5	0	26	15	4941.201235	-8121.202255
GD	0	FI	2008	36	9	75	0.472241501	0.472241501	0.647344404	0.12089412	0.003151269	0	0	0	0	0	0	0	0	0	0	0	0	0	0	10.14285714	27.64285714	18.85714286	40.706	-72.954	1.571428571	26.71428571	15.5	0	26	15	4941.201235	-8121.202255
GD	0	FI	2008	36	9	75	0.472241501	0.472241501	0.647344404	0.12089412	0.003151269	0	0	0	0	0	0	0	0	0	0	0	0	0	0	10.14285714	27.64285714	18.85714286	40.706	-72.954	1.571428571	26.71428571	15.5	0	26	15	4941.201235	-8121.202255
GD	0	FI	2008	36	9	75	0.472241501	0.472241501	0.647344404	0.12089412	0.003151269	0	0	0	0	0	0	0	0	0	0	0	0	0	0	10.14285714	27.64285714	18.85714286	40.706	-72.954	1.571428571	26.71428571	15.5	0	26	15	4941.201235	-8121.202255
GD	0	FI	2008	36	9	75	0.472241501	0.472241501	0.647344404	0.12089412	0.003151269	0	0	0	0	0	0	0	0	0	0	0	0	0	0	10.14285714	27.64285714	18.85714286	40.706	-72.954	1.571428571	26.71428571	15.5	0	26	15	4941.201235	-8121.202255
GD	0	FI	2008	37	9	75	0.472241501	0.472241501	0.647344404	0.12089412	0.003151269	0	0	0	0	0	0	0	0	0	0	0	0	0	0	3.285714286	24.14285714	17.14285714	40.706	-72.954	10.14285714	27.64285714	18.85714286	1.571428571	26.71428571	15.5	4941.201235	-8121.202255
GD	0	FI	2008	37	9	75	0.472241501	0.472241501	0.647344404	0.12089412	0.003151269	0	0	0	0	0	0	0	0	0	0	0	0	0	0	3.285714286	24.14285714	17.14285714	40.706	-72.954	10.14285714	27.64285714	18.85714286	1.571428571	26.71428571	15.5	4941.201235	-8121.202255
GD	0	FI	2008	37	9	75	0.472241501	0.472241501	0.647344404	0.12089412	0.003151269	0	0	0	0	0	0	0	0	0	0	0	0	0	0	3.285714286	24.14285714	17.14285714	40.706	-72.954	10.14285714	27.64285714	18.85714286	1.571428571	26.71428571	15.5	4941.201235	-8121.202255
GD	0	FI	2008	37	9	75	0.472241501	0.472241501	0.647344404	0.12089412	0.003151269	0	0	0	0	0	0	0	0	0	0	0	0	0	0	3.285714286	24.14285714	17.14285714	40.706	-72.954	10.14285714	27.64285714	18.85714286	1.571428571	26.71428571	15.5	4941.201235	-8121.202255
GD	0	FI	2008	37	9	75	0.472241501	0.472241501	0.647344404	0.12089412	0.003151269	0	0	0	0	0	0	0	0	0	0	0	0	0	0	3.285714286	24.14285714	17.14285714	40.706	-72.954	10.14285714	27.64285714	18.85714286	1.571428571	26.71428571	15.5	4941.201235	-8121.202255
GD	0	FI	2008	37	9	75	0.472241501	0.472241501	0.647344404	0.12089412	0.003151269	0	0	0	0	0	0	0	0	0	0	0	0	0	0	3.285714286	24.14285714	17.14285714	40.706	-72.954	10.14285714	27.64285714	18.85714286	1.571428571	26.71428571	15.5	4941.201235	-8121.202255
GD	0	FI	2008	37	9	75	0.472241501	0.472241501	0.647344404	0.12089412	0.003151269	0	0	0	0	0	0	0	0	0	0	0	0	0	0	3.285714286	24.14285714	17.14285714	40.706	-72.954	10.14285714	27.64285714	18.85714286	1.571428571	26.71428571	15.5	4941.201235	-8121.202255
GD	0	FI	2008	37	9	75	0.472241501	0.472241501	0.647344404	0.12089412	0.003151269	0	0	0	0	0	0	0	0	0	0	0	0	0	0	3.285714286	24.14285714	17.14285714	40.706	-72.954	10.14285714	27.64285714	18.85714286	1.571428571	26.71428571	15.5	4941.201235	-8121.202255
GD	0	FI	2008	37	9	75	0.472241501	0.472241501	0.647344404	0.12089412	0.003151269	0	0	0	0	0	0	0	0	0	0	0	0	0	0	3.285714286	24.14285714	17.14285714	40.706	-72.954	10.14285714	27.64285714	18.85714286	1.571428571	26.71428571	15.5	4941.201235	-8121.202255
GD	0	FI	2008	38	9	75	0.472241501	0.472241501	0.647344404	0.12089412	0.003151269	0	0	0	0	0	0	0	0	0	0	0	0	0	0	0	22.85714286	12.64285714	40.706	-72.954	3.285714286	24.14285714	17.14285714	10.14285714	27.64285714	18.85714286	4941.201235	-8121.202255
GD	0	FI	2008	38	9	75	0.472241501	0.472241501	0.647344404	0.12089412	0.003151269	0	0	0	0	0	0	0	0	0	0	0	0	0	0	0	22.85714286	12.64285714	40.706	-72.954	3.285714286	24.14285714	17.14285714	10.14285714	27.64285714	18.85714286	4941.201235	-8121.202255
GD	0	FI	2008	38	9	75	0.472241501	0.472241501	0.647344404	0.12089412	0.003151269	0	0	0	0	0	0	0	0	0	0	0	0	0	0	0	22.85714286	12.64285714	40.706	-72.954	3.285714286	24.14285714	17.14285714	10.14285714	27.64285714	18.85714286	4941.201235	-8121.202255
GD	0	FI	2008	38	9	75	0.472241501	0.472241501	0.647344404	0.12089412	0.003151269	0	0	0	0	0	0	0	0	0	0	0	0	0	0	0	22.85714286	12.64285714	40.706	-72.954	3.285714286	24.14285714	17.14285714	10.14285714	27.64285714	18.85714286	4941.201235	-8121.202255
GD	0	FI	2008	38	9	75	0.472241501	0.472241501	0.647344404	0.12089412	0.003151269	0	0	0	0	0	0	0	0	0	0	0	0	0	0	0	22.85714286	12.64285714	40.706	-72.954	3.285714286	24.14285714	17.14285714	10.14285714	27.64285714	18.85714286	4941.201235	-8121.202255
GD	0	FI	2008	38	9	75	0.472241501	0.472241501	0.647344404	0.12089412	0.003151269	0	0	0	0	0	0	0	0	0	0	0	0	0	0	0	22.85714286	12.64285714	40.706	-72.954	3.285714286	24.14285714	17.14285714	10.14285714	27.64285714	18.85714286	4941.201235	-8121.202255
GD	0	FI	2008	38	9	75	0.472241501	0.472241501	0.647344404	0.12089412	0.003151269	0	0	0	0	0	0	0	0	0	0	0	0	0	0	0	22.85714286	12.64285714	40.706	-72.954	3.285714286	24.14285714	17.14285714	10.14285714	27.64285714	18.85714286	4941.201235	-8121.202255
GD	0	FI	2008	40	9	75	0.472241501	0.472241501	0.647344404	0.12089412	0.003151269	0	0	0	0	0	0	0	0	0	0	0	0	0	0	2.142857143	19.71428571	10.5	40.706	-72.954	15.42857143	21.71428571	14.85714286	0	22.85714286	12.64285714	4941.201235	-8121.202255
GD	0	FI	2008	40	9	75	0.472241501	0.472241501	0.647344404	0.12089412	0.003151269	0	0	0	0	0	0	0	0	0	0	0	0	0	0	2.142857143	19.71428571	10.5	40.706	-72.954	15.42857143	21.71428571	14.85714286	0	22.85714286	12.64285714	4941.201235	-8121.202255
GD	0	FI	2008	40	9	75	0.472241501	0.472241501	0.647344404	0.12089412	0.003151269	0	0	0	0	0	0	0	0	0	0	0	0	0	0	2.142857143	19.71428571	10.5	40.706	-72.954	15.42857143	21.71428571	14.85714286	0	22.85714286	12.64285714	4941.201235	-8121.202255
GD	0	FI	2008	40	9	75	0.472241501	0.472241501	0.647344404	0.12089412	0.003151269	0	0	0	0	0	0	0	0	0	0	0	0	0	0	2.142857143	19.71428571	10.5	40.706	-72.954	15.42857143	21.71428571	14.85714286	0	22.85714286	12.64285714	4941.201235	-8121.202255
GD	0	FI	2008	40	9	75	0.472241501	0.472241501	0.647344404	0.12089412	0.003151269	0	0	0	0	0	0	0	0	0	0	0	0	0	0	2.142857143	19.71428571	10.5	40.706	-72.954	15.42857143	21.71428571	14.85714286	0	22.85714286	12.64285714	4941.201235	-8121.202255
GD	0	FI	2008	40	9	75	0.472241501	0.472241501	0.647344404	0.12089412	0.003151269	0	0	0	0	0	0	0	0	0	0	0	0	0	0	2.142857143	19.71428571	10.5	40.706	-72.954	15.42857143	21.71428571	14.85714286	0	22.85714286	12.64285714	4941.201235	-8121.202255
GD	0	FI	2008	40	9	75	0.472241501	0.472241501	0.647344404	0.12089412	0.003151269	0	0	0	0	0	0	0	0	0	0	0	0	0	0	2.142857143	19.71428571	10.5	40.706	-72.954	15.42857143	21.71428571	14.85714286	0	22.85714286	12.64285714	4941.201235	-8121.202255
GE	0	SI	2008	26	6	442	0.743981943	0.024923669	0.075057487	0.01661578	0	0.008594369	0	0.062452413	0.00286479	0.090307737	0	0	0	0	0	0.202473397	0.235260282	0.087719298	0	0.142857143	27.64285714	18.78571429	41.06166	-72.328396	5	24.35714286	14.85714286	1.428571429	27.28571429	16.64285714	4993.368083	-8051.560316
GE	0	SI	2008	29	7	442	0.743981943	0.024923669	0.075057487	0.01661578	0	0.008594369	0	0.062452413	0.00286479	0.090307737	0	0	0	0	0	0.202473397	0.235260282	0.087719298	0	0.857142857	31.07142857	19.85714286	41.06166	-72.328396	0	28.21428571	19.35714286	0.857142857	26.71428571	19	4993.368083	-8051.560316
GE	0	SI	2008	30	7	442	0.743981943	0.024923669	0.075057487	0.01661578	0	0.008594369	0	0.062452413	0.00286479	0.090307737	0	0	0	0	0	0.202473397	0.235260282	0.087719298	0	10.57142857	27.5	18.35714286	41.06166	-72.328396	0.857142857	31.07142857	19.85714286	0	28.21428571	19.35714286	4993.368083	-8051.560316
GE	1	HN	2008	32	8	847	0.613845043	0	0.286192478	0.006302537	0.002291832	0	0	0	0	0.036665514	0	0	0	0.005534417	0	0.039778623	0.003459011	0.015565548	0.157384988	13.14285714	25.42857143	17	41.06166	-72.328396	2	28.64285714	18.92857143	10.57142857	27.5	18.35714286	4993.368083	-8051.560316
GE	0	SI	2008	32	8	442	0.743981943	0.024923669	0.075057487	0.01661578	0	0.008594369	0	0.062452413	0.00286479	0.090307737	0	0	0	0	0	0.202473397	0.235260282	0.087719298	0	13.14285714	25.42857143	17	41.06166	-72.328396	2	28.64285714	18.92857143	10.57142857	27.5	18.35714286	4993.368083	-8051.560316
GE	0	HN	2008	33	8	847	0.613845043	0	0.286192478	0.006302537	0.002291832	0	0	0	0	0.036665514	0	0	0	0.005534417	0	0.039778623	0.003459011	0.015565548	0.157384988	2.571428571	26.42857143	16.42857143	41.06166	-72.328396	13.14285714	25.42857143	17	2	28.64285714	18.92857143	4993.368083	-8051.560316
GE	0	SI	2008	33	8	442	0.743981943	0.024923669	0.075057487	0.01661578	0	0.008594369	0	0.062452413	0.00286479	0.090307737	0	0	0	0	0	0.202473397	0.235260282	0.087719298	0	2.571428571	26.42857143	16.42857143	41.06166	-72.328396	13.14285714	25.42857143	17	2	28.64285714	18.92857143	4993.368083	-8051.560316
GE	0	SI	2008	34	8	442	0.743981943	0.024923669	0.075057487	0.01661578	0	0.008594369	0	0.062452413	0.00286479	0.090307737	0	0	0	0	0	0.202473397	0.235260282	0.087719298	0	0	25.78571429	14.21428571	41.06166	-72.328396	2.571428571	26.42857143	16.42857143	13.14285714	25.42857143	17	4993.368083	-8051.560316
GE	0	HN	2008	35	8	847	0.613845043	0	0.286192478	0.006302537	0.002291832	0	0	0	0	0.036665514	0	0	0	0.005534417	0	0.039778623	0.003459011	0.015565548	0.157384988	1.142857143	25.57142857	14.5	41.06166	-72.328396	0	25.78571429	14.21428571	2.571428571	26.42857143	16.42857143	4993.368083	-8051.560316
GE	0	SI	2008	35	8	442	0.743981943	0.024923669	0.075057487	0.01661578	0	0.008594369	0	0.062452413	0.00286479	0.090307737	0	0	0	0	0	0.202473397	0.235260282	0.087719298	0	1.142857143	25.57142857	14.5	41.06166	-72.328396	0	25.78571429	14.21428571	2.571428571	26.42857143	16.42857143	4993.368083	-8051.560316
GE	0	HN	2008	36	9	847	0.613845043	0	0.286192478	0.006302537	0.002291832	0	0	0	0	0.036665514	0	0	0	0.005534417	0	0.039778623	0.003459011	0.015565548	0.157384988	12.85714286	27.21428571	17.71428571	41.06166	-72.328396	1.142857143	25.57142857	14.5	0	25.78571429	14.21428571	4993.368083	-8051.560316
GE	0	SI	2008	36	9	442	0.743981943	0.024923669	0.075057487	0.01661578	0	0.008594369	0	0.062452413	0.00286479	0.090307737	0	0	0	0	0	0.202473397	0.235260282	0.087719298	0	12.85714286	27.21428571	17.71428571	41.06166	-72.328396	1.142857143	25.57142857	14.5	0	25.78571429	14.21428571	4993.368083	-8051.560316
GE	0	SI	2008	37	9	442	0.743981943	0.024923669	0.075057487	0.01661578	0	0.008594369	0	0.062452413	0.00286479	0.090307737	0	0	0	0	0	0.202473397	0.235260282	0.087719298	0	6.571428571	23.5	15.85714286	41.06166	-72.328396	12.85714286	27.21428571	17.71428571	1.142857143	25.57142857	14.5	4993.368083	-8051.560316
GE	0	HN	2008	37	9	847	0.613845043	0	0.286192478	0.006302537	0.002291832	0	0	0	0	0.036665514	0	0	0	0.005534417	0	0.039778623	0.003459011	0.015565548	0.157384988	6.571428571	23.5	15.85714286	41.06166	-72.328396	12.85714286	27.21428571	17.71428571	1.142857143	25.57142857	14.5	4993.368083	-8051.560316
GG	0	FI	2008	24	6	26	0.33187438	0.33187438	0.612393971	0.16214709	0	0	0.002291832	0	0	0	0	0	0	0	0	0	0	0	0	4.428571429	27.85714286	17.42857143	40.744	-72.871	3.571428571	26.35714286	16	2.142857143	23.35714286	12.28571429	4946.761482	-8111.962734
GG	0	FI	2008	27	7	26	0.33187438	0.33187438	0.612393971	0.16214709	0	0	0.002291832	0	0	0	0	0	0	0	0	0	0	0	0	0.714285714	27	19.42857143	40.744	-72.871	0.142857143	28.35714286	19.42857143	1.857142857	24.42857143	15.35714286	4946.761482	-8111.962734
GG	0	FI	2008	29	7	26	0.33187438	0.33187438	0.612393971	0.16214709	0	0	0.002291832	0	0	0	0	0	0	0	0	0	0	0	0	0.285714286	31.28571429	20.28571429	40.744	-72.871	0	28.42857143	19.35714286	0.714285714	27	19.42857143	4946.761482	-8111.962734
GG	0	FI	2008	29	7	26	0.33187438	0.33187438	0.612393971	0.16214709	0	0	0.002291832	0	0	0	0	0	0	0	0	0	0	0	0	0.285714286	31.28571429	20.28571429	40.744	-72.871	0	28.42857143	19.35714286	0.714285714	27	19.42857143	4946.761482	-8111.962734
GG	0	FI	2008	30	7	26	0.33187438	0.33187438	0.612393971	0.16214709	0	0	0.002291832	0	0	0	0	0	0	0	0	0	0	0	0	11.57142857	27.71428571	18.71428571	40.744	-72.871	0.285714286	31.28571429	20.28571429	0	28.42857143	19.35714286	4946.761482	-8111.962734
GG	0	FI	2008	31	7	26	0.33187438	0.33187438	0.612393971	0.16214709	0	0	0.002291832	0	0	0	0	0	0	0	0	0	0	0	0	0.714285714	29.07142857	19.35714286	40.744	-72.871	11.57142857	27.71428571	18.71428571	0.285714286	31.28571429	20.28571429	4946.761482	-8111.962734
GG	0	FI	2008	31	7	26	0.33187438	0.33187438	0.612393971	0.16214709	0	0	0.002291832	0	0	0	0	0	0	0	0	0	0	0	0	0.714285714	29.07142857	19.35714286	40.744	-72.871	11.57142857	27.71428571	18.71428571	0.285714286	31.28571429	20.28571429	4946.761482	-8111.962734
GG	0	FI	2008	31	7	26	0.33187438	0.33187438	0.612393971	0.16214709	0	0	0.002291832	0	0	0	0	0	0	0	0	0	0	0	0	0.714285714	29.07142857	19.35714286	40.744	-72.871	11.57142857	27.71428571	18.71428571	0.285714286	31.28571429	20.28571429	4946.761482	-8111.962734
GG	0	FI	2008	31	7	26	0.33187438	0.33187438	0.612393971	0.16214709	0	0	0.002291832	0	0	0	0	0	0	0	0	0	0	0	0	0.714285714	29.07142857	19.35714286	40.744	-72.871	11.57142857	27.71428571	18.71428571	0.285714286	31.28571429	20.28571429	4946.761482	-8111.962734
GG	0	FI	2008	31	7	26	0.33187438	0.33187438	0.612393971	0.16214709	0	0	0.002291832	0	0	0	0	0	0	0	0	0	0	0	0	0.714285714	29.07142857	19.35714286	40.744	-72.871	11.57142857	27.71428571	18.71428571	0.285714286	31.28571429	20.28571429	4946.761482	-8111.962734
GG	0	FI	2008	31	7	26	0.33187438	0.33187438	0.612393971	0.16214709	0	0	0.002291832	0	0	0	0	0	0	0	0	0	0	0	0	0.714285714	29.07142857	19.35714286	40.744	-72.871	11.57142857	27.71428571	18.71428571	0.285714286	31.28571429	20.28571429	4946.761482	-8111.962734
GG	0	FI	2008	31	7	26	0.33187438	0.33187438	0.612393971	0.16214709	0	0	0.002291832	0	0	0	0	0	0	0	0	0	0	0	0	0.714285714	29.07142857	19.35714286	40.744	-72.871	11.57142857	27.71428571	18.71428571	0.285714286	31.28571429	20.28571429	4946.761482	-8111.962734
GG	0	FI	2008	31	7	26	0.33187438	0.33187438	0.612393971	0.16214709	0	0	0.002291832	0	0	0	0	0	0	0	0	0	0	0	0	0.714285714	29.07142857	19.35714286	40.744	-72.871	11.57142857	27.71428571	18.71428571	0.285714286	31.28571429	20.28571429	4946.761482	-8111.962734
GG	0	FI	2008	31	7	26	0.33187438	0.33187438	0.612393971	0.16214709	0	0	0.002291832	0	0	0	0	0	0	0	0	0	0	0	0	0.714285714	29.07142857	19.35714286	40.744	-72.871	11.57142857	27.71428571	18.71428571	0.285714286	31.28571429	20.28571429	4946.761482	-8111.962734
GG	0	FI	2008	31	7	26	0.33187438	0.33187438	0.612393971	0.16214709	0	0	0.002291832	0	0	0	0	0	0	0	0	0	0	0	0	0.714285714	29.07142857	19.35714286	40.744	-72.871	11.57142857	27.71428571	18.71428571	0.285714286	31.28571429	20.28571429	4946.761482	-8111.962734
GG	0	FI	2008	31	7	26	0.33187438	0.33187438	0.612393971	0.16214709	0	0	0.002291832	0	0	0	0	0	0	0	0	0	0	0	0	0.714285714	29.07142857	19.35714286	40.744	-72.871	11.57142857	27.71428571	18.71428571	0.285714286	31.28571429	20.28571429	4946.761482	-8111.962734
GG	0	FI	2008	31	7	26	0.33187438	0.33187438	0.612393971	0.16214709	0	0	0.002291832	0	0	0	0	0	0	0	0	0	0	0	0	0.714285714	29.07142857	19.35714286	40.744	-72.871	11.57142857	27.71428571	18.71428571	0.285714286	31.28571429	20.28571429	4946.761482	-8111.962734
GG	0	FI	2008	31	7	26	0.33187438	0.33187438	0.612393971	0.16214709	0	0	0.002291832	0	0	0	0	0	0	0	0	0	0	0	0	0.714285714	29.07142857	19.35714286	40.744	-72.871	11.57142857	27.71428571	18.71428571	0.285714286	31.28571429	20.28571429	4946.761482	-8111.962734
GG	0	FI	2008	31	7	26	0.33187438	0.33187438	0.612393971	0.16214709	0	0	0.002291832	0	0	0	0	0	0	0	0	0	0	0	0	0.714285714	29.07142857	19.35714286	40.744	-72.871	11.57142857	27.71428571	18.71428571	0.285714286	31.28571429	20.28571429	4946.761482	-8111.962734
GG	0	FI	2008	31	7	26	0.33187438	0.33187438	0.612393971	0.16214709	0	0	0.002291832	0	0	0	0	0	0	0	0	0	0	0	0	0.714285714	29.07142857	19.35714286	40.744	-72.871	11.57142857	27.71428571	18.71428571	0.285714286	31.28571429	20.28571429	4946.761482	-8111.962734
GG	0	FI	2008	31	7	26	0.33187438	0.33187438	0.612393971	0.16214709	0	0	0.002291832	0	0	0	0	0	0	0	0	0	0	0	0	0.714285714	29.07142857	19.35714286	40.744	-72.871	11.57142857	27.71428571	18.71428571	0.285714286	31.28571429	20.28571429	4946.761482	-8111.962734
GG	0	FI	2008	31	7	26	0.33187438	0.33187438	0.612393971	0.16214709	0	0	0.002291832	0	0	0	0	0	0	0	0	0	0	0	0	0.714285714	29.07142857	19.35714286	40.744	-72.871	11.57142857	27.71428571	18.71428571	0.285714286	31.28571429	20.28571429	4946.761482	-8111.962734
GG	0	FI	2008	31	7	26	0.33187438	0.33187438	0.612393971	0.16214709	0	0	0.002291832	0	0	0	0	0	0	0	0	0	0	0	0	0.714285714	29.07142857	19.35714286	40.744	-72.871	11.57142857	27.71428571	18.71428571	0.285714286	31.28571429	20.28571429	4946.761482	-8111.962734
GG	0	FI	2008	31	7	26	0.33187438	0.33187438	0.612393971	0.16214709	0	0	0.002291832	0	0	0	0	0	0	0	0	0	0	0	0	0.714285714	29.07142857	19.35714286	40.744	-72.871	11.57142857	27.71428571	18.71428571	0.285714286	31.28571429	20.28571429	4946.761482	-8111.962734
GG	0	FI	2008	31	7	26	0.33187438	0.33187438	0.612393971	0.16214709	0	0	0.002291832	0	0	0	0	0	0	0	0	0	0	0	0	0.714285714	29.07142857	19.35714286	40.744	-72.871	11.57142857	27.71428571	18.71428571	0.285714286	31.28571429	20.28571429	4946.761482	-8111.962734
GG	0	FI	2008	31	7	26	0.33187438	0.33187438	0.612393971	0.16214709	0	0	0.002291832	0	0	0	0	0	0	0	0	0	0	0	0	0.714285714	29.07142857	19.35714286	40.744	-72.871	11.57142857	27.71428571	18.71428571	0.285714286	31.28571429	20.28571429	4946.761482	-8111.962734
GG	0	FI	2008	31	7	26	0.33187438	0.33187438	0.612393971	0.16214709	0	0	0.002291832	0	0	0	0	0	0	0	0	0	0	0	0	0.714285714	29.07142857	19.35714286	40.744	-72.871	11.57142857	27.71428571	18.71428571	0.285714286	31.28571429	20.28571429	4946.761482	-8111.962734
GG	0	FI	2008	31	7	26	0.33187438	0.33187438	0.612393971	0.16214709	0	0	0.002291832	0	0	0	0	0	0	0	0	0	0	0	0	0.714285714	29.07142857	19.35714286	40.744	-72.871	11.57142857	27.71428571	18.71428571	0.285714286	31.28571429	20.28571429	4946.761482	-8111.962734
GG	0	FI	2008	31	7	26	0.33187438	0.33187438	0.612393971	0.16214709	0	0	0.002291832	0	0	0	0	0	0	0	0	0	0	0	0	0.714285714	29.07142857	19.35714286	40.744	-72.871	11.57142857	27.71428571	18.71428571	0.285714286	31.28571429	20.28571429	4946.761482	-8111.962734
GG	0	FI	2008	34	8	26	0.33187438	0.33187438	0.612393971	0.16214709	0	0	0.002291832	0	0	0	0	0	0	0	0	0	0	0	0	0	26.07142857	15	40.744	-72.871	3.285714286	26.85714286	16.85714286	12.42857143	26.21428571	17.5	4946.761482	-8111.962734
GG	0	FI	2008	34	8	26	0.33187438	0.33187438	0.612393971	0.16214709	0	0	0.002291832	0	0	0	0	0	0	0	0	0	0	0	0	0	26.07142857	15	40.744	-72.871	3.285714286	26.85714286	16.85714286	12.42857143	26.21428571	17.5	4946.761482	-8111.962734
GG	0	FI	2008	36	9	26	0.33187438	0.33187438	0.612393971	0.16214709	0	0	0.002291832	0	0	0	0	0	0	0	0	0	0	0	0	10.85714286	27.57142857	18.78571429	40.744	-72.871	1.571428571	26.57142857	15.5	0	26.07142857	15	4946.761482	-8111.962734
GG	0	FI	2008	36	9	26	0.33187438	0.33187438	0.612393971	0.16214709	0	0	0.002291832	0	0	0	0	0	0	0	0	0	0	0	0	10.85714286	27.57142857	18.78571429	40.744	-72.871	1.571428571	26.57142857	15.5	0	26.07142857	15	4946.761482	-8111.962734
GG	0	FI	2008	36	9	26	0.33187438	0.33187438	0.612393971	0.16214709	0	0	0.002291832	0	0	0	0	0	0	0	0	0	0	0	0	10.85714286	27.57142857	18.78571429	40.744	-72.871	1.571428571	26.57142857	15.5	0	26.07142857	15	4946.761482	-8111.962734
GG	0	FI	2008	36	9	26	0.33187438	0.33187438	0.612393971	0.16214709	0	0	0.002291832	0	0	0	0	0	0	0	0	0	0	0	0	10.85714286	27.57142857	18.78571429	40.744	-72.871	1.571428571	26.57142857	15.5	0	26.07142857	15	4946.761482	-8111.962734
GG	0	FI	2008	38	9	26	0.33187438	0.33187438	0.612393971	0.16214709	0	0	0.002291832	0	0	0	0	0	0	0	0	0	0	0	0	0	22.57142857	12.57142857	40.744	-72.871	3.428571429	24.14285714	17	10.85714286	27.57142857	18.78571429	4946.761482	-8111.962734
GH	0	BH	2008	30	7	235	0.591911785	0	0.538866918	0.010026764	0	0	0	0	0	0	0	0	0	0	0	0.249315068	0.056925419	0.019482496	0.060273973	10.57142857	27.42857143	18.64285714	40.890051	-73.02413	0	31.28571429	20.42857143	0	28.35714286	19.35714286	4968.161857	-8129.009095
GI	0	BH	2008	24	6	413	0.723048322	0.013464511	0.067322555	0.053858044	0.039820575	0.009167327	0	0.103705382	0	0.002906977	0	0	0	0	0	0.191860465	0.249709302	0.054651163	0.027906977	4.428571429	27.92857143	17.42857143	40.850427	-72.944676	4.428571429	26.5	15.85714286	2	23.5	12.21428571	4962.351186	-8120.164313
GI	0	BH	2008	26	6	413	0.723048322	0.013464511	0.067322555	0.053858044	0.039820575	0.009167327	0	0.103705382	0	0.002906977	0	0	0	0	0	0.191860465	0.249709302	0.054651163	0.027906977	0.285714286	28.07142857	19.28571429	40.850427	-72.944676	3.142857143	24.42857143	15.21428571	4.428571429	27.92857143	17.42857143	4962.351186	-8120.164313
GI	0	BH	2008	27	7	413	0.723048322	0.013464511	0.067322555	0.053858044	0.039820575	0.009167327	0	0.103705382	0	0.002906977	0	0	0	0	0	0.191860465	0.249709302	0.054651163	0.027906977	1	26.92857143	19.21428571	40.850427	-72.944676	0.285714286	28.07142857	19.28571429	3.142857143	24.42857143	15.21428571	4962.351186	-8120.164313
GI	0	BH	2008	28	7	413	0.723048322	0.013464511	0.067322555	0.053858044	0.039820575	0.009167327	0	0.103705382	0	0.002906977	0	0	0	0	0	0.191860465	0.249709302	0.054651163	0.027906977	0	28.35714286	19.42857143	40.850427	-72.944676	1	26.92857143	19.21428571	0.285714286	28.07142857	19.28571429	4962.351186	-8120.164313
GI	0	BH	2008	29	7	413	0.723048322	0.013464511	0.067322555	0.053858044	0.039820575	0.009167327	0	0.103705382	0	0.002906977	0	0	0	0	0	0.191860465	0.249709302	0.054651163	0.027906977	0	31.35714286	20.28571429	40.850427	-72.944676	0	28.35714286	19.42857143	1	26.92857143	19.21428571	4962.351186	-8120.164313
GI	0	BH	2008	30	7	413	0.723048322	0.013464511	0.067322555	0.053858044	0.039820575	0.009167327	0	0.103705382	0	0.002906977	0	0	0	0	0	0.191860465	0.249709302	0.054651163	0.027906977	11	27.64285714	18.71428571	40.850427	-72.944676	0	31.35714286	20.28571429	0	28.35714286	19.42857143	4962.351186	-8120.164313
GI	0	BH	2008	31	7	413	0.723048322	0.013464511	0.067322555	0.053858044	0.039820575	0.009167327	0	0.103705382	0	0.002906977	0	0	0	0	0	0.191860465	0.249709302	0.054651163	0.027906977	0.857142857	28.78571429	19.28571429	40.850427	-72.944676	11	27.64285714	18.71428571	0	31.35714286	20.28571429	4962.351186	-8120.164313
GI	0	BH	2008	32	8	413	0.723048322	0.013464511	0.067322555	0.053858044	0.039820575	0.009167327	0	0.103705382	0	0.002906977	0	0	0	0	0	0.191860465	0.249709302	0.054651163	0.027906977	10.85714286	26.14285714	17.5	40.850427	-72.944676	0.857142857	28.78571429	19.28571429	11	27.64285714	18.71428571	4962.351186	-8120.164313
GI	0	BH	2008	32	8	413	0.723048322	0.013464511	0.067322555	0.053858044	0.039820575	0.009167327	0	0.103705382	0	0.002906977	0	0	0	0	0	0.191860465	0.249709302	0.054651163	0.027906977	10.85714286	26.14285714	17.5	40.850427	-72.944676	0.857142857	28.78571429	19.28571429	11	27.64285714	18.71428571	4962.351186	-8120.164313
GI	0	BH	2008	32	8	413	0.723048322	0.013464511	0.067322555	0.053858044	0.039820575	0.009167327	0	0.103705382	0	0.002906977	0	0	0	0	0	0.191860465	0.249709302	0.054651163	0.027906977	10.85714286	26.14285714	17.5	40.850427	-72.944676	0.857142857	28.78571429	19.28571429	11	27.64285714	18.71428571	4962.351186	-8120.164313
GI	0	BH	2008	33	8	413	0.723048322	0.013464511	0.067322555	0.053858044	0.039820575	0.009167327	0	0.103705382	0	0.002906977	0	0	0	0	0	0.191860465	0.249709302	0.054651163	0.027906977	3.428571429	26.71428571	16.78571429	40.850427	-72.944676	10.85714286	26.14285714	17.5	0.857142857	28.78571429	19.28571429	4962.351186	-8120.164313
GI	0	BH	2008	35	8	413	0.723048322	0.013464511	0.067322555	0.053858044	0.039820575	0.009167327	0	0.103705382	0	0.002906977	0	0	0	0	0	0.191860465	0.249709302	0.054651163	0.027906977	1.428571429	26.14285714	15.5	40.850427	-72.944676	0	26.07142857	15.35714286	3.428571429	26.71428571	16.78571429	4962.351186	-8120.164313
GI	0	BH	2008	36	9	413	0.723048322	0.013464511	0.067322555	0.053858044	0.039820575	0.009167327	0	0.103705382	0	0.002906977	0	0	0	0	0	0.191860465	0.249709302	0.054651163	0.027906977	13.28571429	27.57142857	18.57142857	40.850427	-72.944676	1.428571429	26.14285714	15.5	0	26.07142857	15.35714286	4962.351186	-8120.164313
GI	0	BH	2008	37	9	413	0.723048322	0.013464511	0.067322555	0.053858044	0.039820575	0.009167327	0	0.103705382	0	0.002906977	0	0	0	0	0	0.191860465	0.249709302	0.054651163	0.027906977	7.571428571	24.07142857	16.92857143	40.850427	-72.944676	13.28571429	27.57142857	18.57142857	1.428571429	26.14285714	15.5	4962.351186	-8120.164313
GJ	0	BH	2008	41	10	182	0.614879191	0.001145916	0.112299751	0.201681186	0.008021411	0.003151269	0.143812436	0.052998607	0	0	0.001718705	0	0	0	0	0.21655686	0.139501575	0.451160126	0.010598682	1	20.64285714	9.571428571	40.825456	-72.91516	1.857142857	19.21428571	10.28571429	15	21.5	14.64285714	4958.691107	-8116.878605
J	0	IS	2009	26	6	0	0.447448153	0	0.283327689	0	0	0	0	0	0.002291832	0	0.022646851	0	0	0.006369427	0	0.043878273	0.159235669	0.302901628	0.030431706	2.714285714	26.21428571	17.64285714	40.735306	-73.252522	9.714285714	23.14285714	17.14285714	5	20.92857143	13.28571429	4945.489072	-8154.433583
J	0	IS	2009	26	6	0	0.447448153	0	0.283327689	0	0	0	0	0	0.002291832	0	0.022646851	0	0	0.006369427	0	0.043878273	0.159235669	0.302901628	0.030431706	2.714285714	26.21428571	17.64285714	40.735306	-73.252522	9.714285714	23.14285714	17.14285714	5	20.92857143	13.28571429	4945.489072	-8154.433583
J	0	IS	2009	26	6	0	0.447448153	0	0.283327689	0	0	0	0	0	0.002291832	0	0.022646851	0	0	0.006369427	0	0.043878273	0.159235669	0.302901628	0.030431706	2.714285714	26.21428571	17.64285714	40.735306	-73.252522	9.714285714	23.14285714	17.14285714	5	20.92857143	13.28571429	4945.489072	-8154.433583
J	0	IS	2009	27	6	0	0.447448153	0	0.283327689	0	0	0	0	0	0.002291832	0	0.022646851	0	0	0.006369427	0	0.043878273	0.159235669	0.302901628	0.030431706	7.285714286	26.35714286	16.92857143	40.735306	-73.252522	2.714285714	26.21428571	17.64285714	9.714285714	23.14285714	17.14285714	4945.489072	-8154.433583
J	0	IS	2009	28	7	0	0.447448153	0	0.283327689	0	0	0	0	0	0.002291832	0	0.022646851	0	0	0.006369427	0	0.043878273	0.159235669	0.302901628	0.030431706	1.285714286	24.57142857	14.21428571	40.735306	-73.252522	7.285714286	26.35714286	16.92857143	2.714285714	26.21428571	17.64285714	4945.489072	-8154.433583
J	0	IS	2009	28	7	0	0.447448153	0	0.283327689	0	0	0	0	0	0.002291832	0	0.022646851	0	0	0.006369427	0	0.043878273	0.159235669	0.302901628	0.030431706	1.285714286	24.57142857	14.21428571	40.735306	-73.252522	7.285714286	26.35714286	16.92857143	2.714285714	26.21428571	17.64285714	4945.489072	-8154.433583
J	0	IS	2009	28	7	0	0.447448153	0	0.283327689	0	0	0	0	0	0.002291832	0	0.022646851	0	0	0.006369427	0	0.043878273	0.159235669	0.302901628	0.030431706	1.285714286	24.57142857	14.21428571	40.735306	-73.252522	7.285714286	26.35714286	16.92857143	2.714285714	26.21428571	17.64285714	4945.489072	-8154.433583
J	0	IS	2009	28	7	0	0.447448153	0	0.283327689	0	0	0	0	0	0.002291832	0	0.022646851	0	0	0.006369427	0	0.043878273	0.159235669	0.302901628	0.030431706	1.285714286	24.57142857	14.21428571	40.735306	-73.252522	7.285714286	26.35714286	16.92857143	2.714285714	26.21428571	17.64285714	4945.489072	-8154.433583
J	0	IS	2009	29	7	0	0.447448153	0	0.283327689	0	0	0	0	0	0.002291832	0	0.022646851	0	0	0.006369427	0	0.043878273	0.159235669	0.302901628	0.030431706	3.428571429	26.64285714	18.64285714	40.735306	-73.252522	1.285714286	24.57142857	14.21428571	7.285714286	26.35714286	16.92857143	4945.489072	-8154.433583
J	0	IS	2009	29	7	0	0.447448153	0	0.283327689	0	0	0	0	0	0.002291832	0	0.022646851	0	0	0.006369427	0	0.043878273	0.159235669	0.302901628	0.030431706	3.428571429	26.64285714	18.64285714	40.735306	-73.252522	1.285714286	24.57142857	14.21428571	7.285714286	26.35714286	16.92857143	4945.489072	-8154.433583
J	0	IS	2009	29	7	0	0.447448153	0	0.283327689	0	0	0	0	0	0.002291832	0	0.022646851	0	0	0.006369427	0	0.043878273	0.159235669	0.302901628	0.030431706	3.428571429	26.64285714	18.64285714	40.735306	-73.252522	1.285714286	24.57142857	14.21428571	7.285714286	26.35714286	16.92857143	4945.489072	-8154.433583
J	0	IS	2009	30	7	0	0.447448153	0	0.283327689	0	0	0	0	0	0.002291832	0	0.022646851	0	0	0.006369427	0	0.043878273	0.159235669	0.302901628	0.030431706	7.142857143	27.21428571	20.07142857	40.735306	-73.252522	3.428571429	26.64285714	18.64285714	1.285714286	24.57142857	14.21428571	4945.489072	-8154.433583
J	0	IS	2009	30	7	0	0.447448153	0	0.283327689	0	0	0	0	0	0.002291832	0	0.022646851	0	0	0.006369427	0	0.043878273	0.159235669	0.302901628	0.030431706	7.142857143	27.21428571	20.07142857	40.735306	-73.252522	3.428571429	26.64285714	18.64285714	1.285714286	24.57142857	14.21428571	4945.489072	-8154.433583
J	0	IS	2009	30	7	0	0.447448153	0	0.283327689	0	0	0	0	0	0.002291832	0	0.022646851	0	0	0.006369427	0	0.043878273	0.159235669	0.302901628	0.030431706	7.142857143	27.21428571	20.07142857	40.735306	-73.252522	3.428571429	26.64285714	18.64285714	1.285714286	24.57142857	14.21428571	4945.489072	-8154.433583
J	0	IS	2009	30	7	0	0.447448153	0	0.283327689	0	0	0	0	0	0.002291832	0	0.022646851	0	0	0.006369427	0	0.043878273	0.159235669	0.302901628	0.030431706	7.142857143	27.21428571	20.07142857	40.735306	-73.252522	3.428571429	26.64285714	18.64285714	1.285714286	24.57142857	14.21428571	4945.489072	-8154.433583
J	0	IS	2009	30	7	0	0.447448153	0	0.283327689	0	0	0	0	0	0.002291832	0	0.022646851	0	0	0.006369427	0	0.043878273	0.159235669	0.302901628	0.030431706	7.142857143	27.21428571	20.07142857	40.735306	-73.252522	3.428571429	26.64285714	18.64285714	1.285714286	24.57142857	14.21428571	4945.489072	-8154.433583
J	0	IS	2009	30	7	0	0.447448153	0	0.283327689	0	0	0	0	0	0.002291832	0	0.022646851	0	0	0.006369427	0	0.043878273	0.159235669	0.302901628	0.030431706	7.142857143	27.21428571	20.07142857	40.735306	-73.252522	3.428571429	26.64285714	18.64285714	1.285714286	24.57142857	14.21428571	4945.489072	-8154.433583
J	0	IS	2009	30	7	0	0.447448153	0	0.283327689	0	0	0	0	0	0.002291832	0	0.022646851	0	0	0.006369427	0	0.043878273	0.159235669	0.302901628	0.030431706	7.142857143	27.21428571	20.07142857	40.735306	-73.252522	3.428571429	26.64285714	18.64285714	1.285714286	24.57142857	14.21428571	4945.489072	-8154.433583
J	0	IS	2009	30	7	0	0.447448153	0	0.283327689	0	0	0	0	0	0.002291832	0	0.022646851	0	0	0.006369427	0	0.043878273	0.159235669	0.302901628	0.030431706	7.142857143	27.21428571	20.07142857	40.735306	-73.252522	3.428571429	26.64285714	18.64285714	1.285714286	24.57142857	14.21428571	4945.489072	-8154.433583
J	0	IS	2009	31	7	0	0.447448153	0	0.283327689	0	0	0	0	0	0.002291832	0	0.022646851	0	0	0.006369427	0	0.043878273	0.159235669	0.302901628	0.030431706	2	28.57142857	20.5	40.735306	-73.252522	7.142857143	27.21428571	20.07142857	3.428571429	26.64285714	18.64285714	4945.489072	-8154.433583
J	0	IS	2009	31	7	0	0.447448153	0	0.283327689	0	0	0	0	0	0.002291832	0	0.022646851	0	0	0.006369427	0	0.043878273	0.159235669	0.302901628	0.030431706	2	28.57142857	20.5	40.735306	-73.252522	7.142857143	27.21428571	20.07142857	3.428571429	26.64285714	18.64285714	4945.489072	-8154.433583
J	0	IS	2009	31	7	0	0.447448153	0	0.283327689	0	0	0	0	0	0.002291832	0	0.022646851	0	0	0.006369427	0	0.043878273	0.159235669	0.302901628	0.030431706	2	28.57142857	20.5	40.735306	-73.252522	7.142857143	27.21428571	20.07142857	3.428571429	26.64285714	18.64285714	4945.489072	-8154.433583
J	0	IS	2009	32	8	0	0.447448153	0	0.283327689	0	0	0	0	0	0.002291832	0	0.022646851	0	0	0.006369427	0	0.043878273	0.159235669	0.302901628	0.030431706	0.285714286	28	19.64285714	40.735306	-73.252522	2	28.57142857	20.5	7.142857143	27.21428571	20.07142857	4945.489072	-8154.433583
J	0	IS	2009	32	8	0	0.447448153	0	0.283327689	0	0	0	0	0	0.002291832	0	0.022646851	0	0	0.006369427	0	0.043878273	0.159235669	0.302901628	0.030431706	0.285714286	28	19.64285714	40.735306	-73.252522	2	28.57142857	20.5	7.142857143	27.21428571	20.07142857	4945.489072	-8154.433583
J	0	IS	2009	32	8	0	0.447448153	0	0.283327689	0	0	0	0	0	0.002291832	0	0.022646851	0	0	0.006369427	0	0.043878273	0.159235669	0.302901628	0.030431706	0.285714286	28	19.64285714	40.735306	-73.252522	2	28.57142857	20.5	7.142857143	27.21428571	20.07142857	4945.489072	-8154.433583
J	0	IS	2009	32	8	0	0.447448153	0	0.283327689	0	0	0	0	0	0.002291832	0	0.022646851	0	0	0.006369427	0	0.043878273	0.159235669	0.302901628	0.030431706	0.285714286	28	19.64285714	40.735306	-73.252522	2	28.57142857	20.5	7.142857143	27.21428571	20.07142857	4945.489072	-8154.433583
J	0	IS	2009	33	8	0	0.447448153	0	0.283327689	0	0	0	0	0	0.002291832	0	0.022646851	0	0	0.006369427	0	0.043878273	0.159235669	0.302901628	0.030431706	0	29.64285714	20.28571429	40.735306	-73.252522	0.285714286	28	19.64285714	2	28.57142857	20.5	4945.489072	-8154.433583
J	0	IS	2009	33	8	0	0.447448153	0	0.283327689	0	0	0	0	0	0.002291832	0	0.022646851	0	0	0.006369427	0	0.043878273	0.159235669	0.302901628	0.030431706	0	29.64285714	20.28571429	40.735306	-73.252522	0.285714286	28	19.64285714	2	28.57142857	20.5	4945.489072	-8154.433583
J	0	IS	2009	33	8	0	0.447448153	0	0.283327689	0	0	0	0	0	0.002291832	0	0.022646851	0	0	0.006369427	0	0.043878273	0.159235669	0.302901628	0.030431706	0	29.64285714	20.28571429	40.735306	-73.252522	0.285714286	28	19.64285714	2	28.57142857	20.5	4945.489072	-8154.433583
J	0	IS	2009	34	8	0	0.447448153	0	0.283327689	0	0	0	0	0	0.002291832	0	0.022646851	0	0	0.006369427	0	0.043878273	0.159235669	0.302901628	0.030431706	1.714285714	30.07142857	21.78571429	40.735306	-73.252522	0	29.64285714	20.28571429	0.285714286	28	19.64285714	4945.489072	-8154.433583
J	0	IS	2009	34	8	0	0.447448153	0	0.283327689	0	0	0	0	0	0.002291832	0	0.022646851	0	0	0.006369427	0	0.043878273	0.159235669	0.302901628	0.030431706	1.714285714	30.07142857	21.78571429	40.735306	-73.252522	0	29.64285714	20.28571429	0.285714286	28	19.64285714	4945.489072	-8154.433583
J	0	IS	2009	34	8	0	0.447448153	0	0.283327689	0	0	0	0	0	0.002291832	0	0.022646851	0	0	0.006369427	0	0.043878273	0.159235669	0.302901628	0.030431706	1.714285714	30.07142857	21.78571429	40.735306	-73.252522	0	29.64285714	20.28571429	0.285714286	28	19.64285714	4945.489072	-8154.433583
J	0	IS	2009	34	8	0	0.447448153	0	0.283327689	0	0	0	0	0	0.002291832	0	0.022646851	0	0	0.006369427	0	0.043878273	0.159235669	0.302901628	0.030431706	1.714285714	30.07142857	21.78571429	40.735306	-73.252522	0	29.64285714	20.28571429	0.285714286	28	19.64285714	4945.489072	-8154.433583
J	1	IS	2009	35	8	0	0.447448153	0	0.283327689	0	0	0	0	0	0.002291832	0	0.022646851	0	0	0.006369427	0	0.043878273	0.159235669	0.302901628	0.030431706	2.571428571	24.35714286	16.14285714	40.735306	-73.252522	1.714285714	30.07142857	21.78571429	0	29.64285714	20.28571429	4945.489072	-8154.433583
J	0	IS	2009	35	8	0	0.447448153	0	0.283327689	0	0	0	0	0	0.002291832	0	0.022646851	0	0	0.006369427	0	0.043878273	0.159235669	0.302901628	0.030431706	2.571428571	24.35714286	16.14285714	40.735306	-73.252522	1.714285714	30.07142857	21.78571429	0	29.64285714	20.28571429	4945.489072	-8154.433583
J	0	IS	2009	35	8	0	0.447448153	0	0.283327689	0	0	0	0	0	0.002291832	0	0.022646851	0	0	0.006369427	0	0.043878273	0.159235669	0.302901628	0.030431706	2.571428571	24.35714286	16.14285714	40.735306	-73.252522	1.714285714	30.07142857	21.78571429	0	29.64285714	20.28571429	4945.489072	-8154.433583
J	0	IS	2009	36	9	0	0.447448153	0	0.283327689	0	0	0	0	0	0.002291832	0	0.022646851	0	0	0.006369427	0	0.043878273	0.159235669	0.302901628	0.030431706	0	25.42857143	15.14285714	40.735306	-73.252522	2.571428571	24.35714286	16.14285714	1.714285714	30.07142857	21.78571429	4945.489072	-8154.433583
J	0	IS	2009	36	9	0	0.447448153	0	0.283327689	0	0	0	0	0	0.002291832	0	0.022646851	0	0	0.006369427	0	0.043878273	0.159235669	0.302901628	0.030431706	0	25.42857143	15.14285714	40.735306	-73.252522	2.571428571	24.35714286	16.14285714	1.714285714	30.07142857	21.78571429	4945.489072	-8154.433583
J	0	IS	2009	36	9	0	0.447448153	0	0.283327689	0	0	0	0	0	0.002291832	0	0.022646851	0	0	0.006369427	0	0.043878273	0.159235669	0.302901628	0.030431706	0	25.42857143	15.14285714	40.735306	-73.252522	2.571428571	24.35714286	16.14285714	1.714285714	30.07142857	21.78571429	4945.489072	-8154.433583
J	0	IS	2009	36	9	0	0.447448153	0	0.283327689	0	0	0	0	0	0.002291832	0	0.022646851	0	0	0.006369427	0	0.043878273	0.159235669	0.302901628	0.030431706	0	25.42857143	15.14285714	40.735306	-73.252522	2.571428571	24.35714286	16.14285714	1.714285714	30.07142857	21.78571429	4945.489072	-8154.433583
J	0	IS	2009	37	9	0	0.447448153	0	0.283327689	0	0	0	0	0	0.002291832	0	0.022646851	0	0	0.006369427	0	0.043878273	0.159235669	0.302901628	0.030431706	5.285714286	22.92857143	16	40.735306	-73.252522	0	25.42857143	15.14285714	2.571428571	24.35714286	16.14285714	4945.489072	-8154.433583
J	0	IS	2009	37	9	0	0.447448153	0	0.283327689	0	0	0	0	0	0.002291832	0	0.022646851	0	0	0.006369427	0	0.043878273	0.159235669	0.302901628	0.030431706	5.285714286	22.92857143	16	40.735306	-73.252522	0	25.42857143	15.14285714	2.571428571	24.35714286	16.14285714	4945.489072	-8154.433583
J	0	IS	2009	37	9	0	0.447448153	0	0.283327689	0	0	0	0	0	0.002291832	0	0.022646851	0	0	0.006369427	0	0.043878273	0.159235669	0.302901628	0.030431706	5.285714286	22.92857143	16	40.735306	-73.252522	0	25.42857143	15.14285714	2.571428571	24.35714286	16.14285714	4945.489072	-8154.433583
J	1	IS	2009	38	9	0	0.447448153	0	0.283327689	0	0	0	0	0	0.002291832	0	0.022646851	0	0	0.006369427	0	0.043878273	0.159235669	0.302901628	0.030431706	0.142857143	22.21428571	11.5	40.735306	-73.252522	5.285714286	22.92857143	16	0	25.42857143	15.14285714	4945.489072	-8154.433583
J	1	IS	2009	38	9	0	0.447448153	0	0.283327689	0	0	0	0	0	0.002291832	0	0.022646851	0	0	0.006369427	0	0.043878273	0.159235669	0.302901628	0.030431706	0.142857143	22.21428571	11.5	40.735306	-73.252522	5.285714286	22.92857143	16	0	25.42857143	15.14285714	4945.489072	-8154.433583
J	0	IS	2009	38	9	0	0.447448153	0	0.283327689	0	0	0	0	0	0.002291832	0	0.022646851	0	0	0.006369427	0	0.043878273	0.159235669	0.302901628	0.030431706	0.142857143	22.21428571	11.5	40.735306	-73.252522	5.285714286	22.92857143	16	0	25.42857143	15.14285714	4945.489072	-8154.433583
J	0	IS	2009	39	9	0	0.447448153	0	0.283327689	0	0	0	0	0	0.002291832	0	0.022646851	0	0	0.006369427	0	0.043878273	0.159235669	0.302901628	0.030431706	5.428571429	21.21428571	12.5	40.735306	-73.252522	0.142857143	22.21428571	11.5	5.285714286	22.92857143	16	4945.489072	-8154.433583
J	0	IS	2009	39	9	0	0.447448153	0	0.283327689	0	0	0	0	0	0.002291832	0	0.022646851	0	0	0.006369427	0	0.043878273	0.159235669	0.302901628	0.030431706	5.428571429	21.21428571	12.5	40.735306	-73.252522	0.142857143	22.21428571	11.5	5.285714286	22.92857143	16	4945.489072	-8154.433583
J	0	IS	2009	40	9	0	0.447448153	0	0.283327689	0	0	0	0	0	0.002291832	0	0.022646851	0	0	0.006369427	0	0.043878273	0.159235669	0.302901628	0.030431706	2.857142857	19.78571429	10.78571429	40.735306	-73.252522	5.428571429	21.21428571	12.5	0.142857143	22.21428571	11.5	4945.489072	-8154.433583
O	0	SD	2009	23	6	554	0.706326274	0.034090996	0.116310457	0.047269028	0.003724226	0.013464511	0	0.02205888	0.008880848	0.068368277	0	0	0	0	0	0.103615922	0.135824977	0.133697964	0.007292616	10.14285714	19.78571429	13.35714286	41.042944	-72.403278	3.285714286	20.71428571	10.92857143	0.142857143	21.35714286	12.07142857	4990.615831	-8059.896145
O	0	SD	2009	26	6	554	0.706326274	0.034090996	0.116310457	0.047269028	0.003724226	0.013464511	0	0.02205888	0.008880848	0.068368277	0	0	0	0	0	0.103615922	0.135824977	0.133697964	0.007292616	5.571428571	24.92857143	16.57142857	41.042944	-72.403278	9.571428571	21.92857143	16.35714286	3.714285714	20.71428571	12.35714286	4990.615831	-8059.896145
O	0	SD	2009	27	6	554	0.706326274	0.034090996	0.116310457	0.047269028	0.003724226	0.013464511	0	0.02205888	0.008880848	0.068368277	0	0	0	0	0	0.103615922	0.135824977	0.133697964	0.007292616	4	25.5	15.78571429	41.042944	-72.403278	5.571428571	24.92857143	16.57142857	9.571428571	21.92857143	16.35714286	4990.615831	-8059.896145
O	0	SD	2009	28	7	554	0.706326274	0.034090996	0.116310457	0.047269028	0.003724226	0.013464511	0	0.02205888	0.008880848	0.068368277	0	0	0	0	0	0.103615922	0.135824977	0.133697964	0.007292616	0.857142857	24.21428571	12.5	41.042944	-72.403278	4	25.5	15.78571429	5.571428571	24.92857143	16.57142857	4990.615831	-8059.896145
O	0	SD	2009	28	7	554	0.706326274	0.034090996	0.116310457	0.047269028	0.003724226	0.013464511	0	0.02205888	0.008880848	0.068368277	0	0	0	0	0	0.103615922	0.135824977	0.133697964	0.007292616	0.857142857	24.21428571	12.5	41.042944	-72.403278	4	25.5	15.78571429	5.571428571	24.92857143	16.57142857	4990.615831	-8059.896145
O	0	SD	2009	29	7	554	0.706326274	0.034090996	0.116310457	0.047269028	0.003724226	0.013464511	0	0.02205888	0.008880848	0.068368277	0	0	0	0	0	0.103615922	0.135824977	0.133697964	0.007292616	4.285714286	26.14285714	17.78571429	41.042944	-72.403278	0.857142857	24.21428571	12.5	4	25.5	15.78571429	4990.615831	-8059.896145
O	0	SD	2009	30	7	554	0.706326274	0.034090996	0.116310457	0.047269028	0.003724226	0.013464511	0	0.02205888	0.008880848	0.068368277	0	0	0	0	0	0.103615922	0.135824977	0.133697964	0.007292616	11.71428571	26.5	19	41.042944	-72.403278	4.285714286	26.14285714	17.78571429	0.857142857	24.21428571	12.5	4990.615831	-8059.896145
O	0	SD	2009	31	7	554	0.706326274	0.034090996	0.116310457	0.047269028	0.003724226	0.013464511	0	0.02205888	0.008880848	0.068368277	0	0	0	0	0	0.103615922	0.135824977	0.133697964	0.007292616	2	28	19.64285714	41.042944	-72.403278	11.71428571	26.5	19	4.285714286	26.14285714	17.78571429	4990.615831	-8059.896145
O	0	SD	2009	32	8	554	0.706326274	0.034090996	0.116310457	0.047269028	0.003724226	0.013464511	0	0.02205888	0.008880848	0.068368277	0	0	0	0	0	0.103615922	0.135824977	0.133697964	0.007292616	0.142857143	26.85714286	18.21428571	41.042944	-72.403278	2	28	19.64285714	11.71428571	26.5	19	4990.615831	-8059.896145
O	0	SD	2009	33	8	554	0.706326274	0.034090996	0.116310457	0.047269028	0.003724226	0.013464511	0	0.02205888	0.008880848	0.068368277	0	0	0	0	0	0.103615922	0.135824977	0.133697964	0.007292616	0.285714286	28.78571429	19.28571429	41.042944	-72.403278	0.142857143	26.85714286	18.21428571	2	28	19.64285714	4990.615831	-8059.896145
O	0	SD	2009	33	8	554	0.706326274	0.034090996	0.116310457	0.047269028	0.003724226	0.013464511	0	0.02205888	0.008880848	0.068368277	0	0	0	0	0	0.103615922	0.135824977	0.133697964	0.007292616	0.285714286	28.78571429	19.28571429	41.042944	-72.403278	0.142857143	26.85714286	18.21428571	2	28	19.64285714	4990.615831	-8059.896145
O	0	SD	2009	34	8	554	0.706326274	0.034090996	0.116310457	0.047269028	0.003724226	0.013464511	0	0.02205888	0.008880848	0.068368277	0	0	0	0	0	0.103615922	0.135824977	0.133697964	0.007292616	0	29.35714286	21.21428571	41.042944	-72.403278	0.285714286	28.78571429	19.28571429	0.142857143	26.85714286	18.21428571	4990.615831	-8059.896145
O	0	SD	2009	35	8	554	0.706326274	0.034090996	0.116310457	0.047269028	0.003724226	0.013464511	0	0.02205888	0.008880848	0.068368277	0	0	0	0	0	0.103615922	0.135824977	0.133697964	0.007292616	4.714285714	23.28571429	14.57142857	41.042944	-72.403278	0	29.35714286	21.21428571	0.285714286	28.78571429	19.28571429	4990.615831	-8059.896145
O	0	SD	2009	37	9	554	0.706326274	0.034090996	0.116310457	0.047269028	0.003724226	0.013464511	0	0.02205888	0.008880848	0.068368277	0	0	0	0	0	0.103615922	0.135824977	0.133697964	0.007292616	4.142857143	22.64285714	15.35714286	41.042944	-72.403278	0.571428571	24.42857143	13.42857143	4.714285714	23.28571429	14.57142857	4990.615831	-8059.896145
O	0	SD	2009	38	9	554	0.706326274	0.034090996	0.116310457	0.047269028	0.003724226	0.013464511	0	0.02205888	0.008880848	0.068368277	0	0	0	0	0	0.103615922	0.135824977	0.133697964	0.007292616	0	22.07142857	10	41.042944	-72.403278	4.142857143	22.64285714	15.35714286	0.571428571	24.42857143	13.42857143	4990.615831	-8059.896145
O	0	SD	2009	39	9	554	0.706326274	0.034090996	0.116310457	0.047269028	0.003724226	0.013464511	0	0.02205888	0.008880848	0.068368277	0	0	0	0	0	0.103615922	0.135824977	0.133697964	0.007292616	4.714285714	21	12.21428571	41.042944	-72.403278	0	22.07142857	10	4.142857143	22.64285714	15.35714286	4990.615831	-8059.896145
T	0	RH	2009	23	6	158	0.573359385	0	0.077922276	0.004010705	0	0.001432395	0.150687931	0.007734932	0.006589016	0.054822633	0	0	0.003224861	0.003811199	0	0.067428906	0.06625623	0.513046028	0	10.57142857	20.07142857	13.35714286	40.954597	-72.590638	3.714285714	20.85714286	11.07142857	0.142857143	21.57142857	12.21428571	4977.634736	-8080.752971
T	0	RH	2009	25	6	158	0.573359385	0	0.077922276	0.004010705	0	0.001432395	0.150687931	0.007734932	0.006589016	0.054822633	0	0	0.003224861	0.003811199	0	0.067428906	0.06625623	0.513046028	0	10.14285714	22.21428571	16.42857143	40.954597	-72.590638	4.428571429	20.71428571	12.42857143	10.57142857	20.07142857	13.35714286	4977.634736	-8080.752971
T	0	RH	2009	26	6	158	0.573359385	0	0.077922276	0.004010705	0	0.001432395	0.150687931	0.007734932	0.006589016	0.054822633	0	0	0.003224861	0.003811199	0	0.067428906	0.06625623	0.513046028	0	4.857142857	25.21428571	16.78571429	40.954597	-72.590638	10.14285714	22.21428571	16.42857143	4.428571429	20.71428571	12.42857143	4977.634736	-8080.752971
T	0	RH	2009	27	6	158	0.573359385	0	0.077922276	0.004010705	0	0.001432395	0.150687931	0.007734932	0.006589016	0.054822633	0	0	0.003224861	0.003811199	0	0.067428906	0.06625623	0.513046028	0	2.857142857	25.64285714	15.85714286	40.954597	-72.590638	4.857142857	25.21428571	16.78571429	10.14285714	22.21428571	16.42857143	4977.634736	-8080.752971
T	0	RH	2009	28	7	158	0.573359385	0	0.077922276	0.004010705	0	0.001432395	0.150687931	0.007734932	0.006589016	0.054822633	0	0	0.003224861	0.003811199	0	0.067428906	0.06625623	0.513046028	0	1.142857143	24.35714286	12.64285714	40.954597	-72.590638	2.857142857	25.64285714	15.85714286	4.857142857	25.21428571	16.78571429	4977.634736	-8080.752971
T	0	RH	2009	28	7	158	0.573359385	0	0.077922276	0.004010705	0	0.001432395	0.150687931	0.007734932	0.006589016	0.054822633	0	0	0.003224861	0.003811199	0	0.067428906	0.06625623	0.513046028	0	1.142857143	24.35714286	12.64285714	40.954597	-72.590638	2.857142857	25.64285714	15.85714286	4.857142857	25.21428571	16.78571429	4977.634736	-8080.752971
T	0	RH	2009	29	7	158	0.573359385	0	0.077922276	0.004010705	0	0.001432395	0.150687931	0.007734932	0.006589016	0.054822633	0	0	0.003224861	0.003811199	0	0.067428906	0.06625623	0.513046028	0	4.285714286	26.21428571	17.78571429	40.954597	-72.590638	1.142857143	24.35714286	12.64285714	2.857142857	25.64285714	15.85714286	4977.634736	-8080.752971
T	0	RH	2009	29	7	158	0.573359385	0	0.077922276	0.004010705	0	0.001432395	0.150687931	0.007734932	0.006589016	0.054822633	0	0	0.003224861	0.003811199	0	0.067428906	0.06625623	0.513046028	0	4.285714286	26.21428571	17.78571429	40.954597	-72.590638	1.142857143	24.35714286	12.64285714	2.857142857	25.64285714	15.85714286	4977.634736	-8080.752971
T	0	RH	2009	30	7	158	0.573359385	0	0.077922276	0.004010705	0	0.001432395	0.150687931	0.007734932	0.006589016	0.054822633	0	0	0.003224861	0.003811199	0	0.067428906	0.06625623	0.513046028	0	11.42857143	26.64285714	19.07142857	40.954597	-72.590638	4.285714286	26.21428571	17.78571429	1.142857143	24.35714286	12.64285714	4977.634736	-8080.752971
T	0	RH	2009	30	7	158	0.573359385	0	0.077922276	0.004010705	0	0.001432395	0.150687931	0.007734932	0.006589016	0.054822633	0	0	0.003224861	0.003811199	0	0.067428906	0.06625623	0.513046028	0	11.42857143	26.64285714	19.07142857	40.954597	-72.590638	4.285714286	26.21428571	17.78571429	1.142857143	24.35714286	12.64285714	4977.634736	-8080.752971
T	0	RH	2009	31	7	158	0.573359385	0	0.077922276	0.004010705	0	0.001432395	0.150687931	0.007734932	0.006589016	0.054822633	0	0	0.003224861	0.003811199	0	0.067428906	0.06625623	0.513046028	0	1.285714286	28.07142857	19.71428571	40.954597	-72.590638	11.42857143	26.64285714	19.07142857	4.285714286	26.21428571	17.78571429	4977.634736	-8080.752971
T	0	RH	2009	31	7	158	0.573359385	0	0.077922276	0.004010705	0	0.001432395	0.150687931	0.007734932	0.006589016	0.054822633	0	0	0.003224861	0.003811199	0	0.067428906	0.06625623	0.513046028	0	1.285714286	28.07142857	19.71428571	40.954597	-72.590638	11.42857143	26.64285714	19.07142857	4.285714286	26.21428571	17.78571429	4977.634736	-8080.752971
T	0	RH	2009	31	7	158	0.573359385	0	0.077922276	0.004010705	0	0.001432395	0.150687931	0.007734932	0.006589016	0.054822633	0	0	0.003224861	0.003811199	0	0.067428906	0.06625623	0.513046028	0	1.285714286	28.07142857	19.71428571	40.954597	-72.590638	11.42857143	26.64285714	19.07142857	4.285714286	26.21428571	17.78571429	4977.634736	-8080.752971
T	0	RH	2009	32	8	158	0.573359385	0	0.077922276	0.004010705	0	0.001432395	0.150687931	0.007734932	0.006589016	0.054822633	0	0	0.003224861	0.003811199	0	0.067428906	0.06625623	0.513046028	0	0.142857143	27.14285714	18.35714286	40.954597	-72.590638	1.285714286	28.07142857	19.71428571	11.42857143	26.64285714	19.07142857	4977.634736	-8080.752971
T	0	RH	2009	33	8	158	0.573359385	0	0.077922276	0.004010705	0	0.001432395	0.150687931	0.007734932	0.006589016	0.054822633	0	0	0.003224861	0.003811199	0	0.067428906	0.06625623	0.513046028	0	0.285714286	29.14285714	19.28571429	40.954597	-72.590638	0.142857143	27.14285714	18.35714286	1.285714286	28.07142857	19.71428571	4977.634736	-8080.752971
T	0	RH	2009	34	8	158	0.573359385	0	0.077922276	0.004010705	0	0.001432395	0.150687931	0.007734932	0.006589016	0.054822633	0	0	0.003224861	0.003811199	0	0.067428906	0.06625623	0.513046028	0	0.428571429	29.5	21.21428571	40.954597	-72.590638	0.285714286	29.14285714	19.28571429	0.142857143	27.14285714	18.35714286	4977.634736	-8080.752971
T	0	RH	2009	34	8	158	0.573359385	0	0.077922276	0.004010705	0	0.001432395	0.150687931	0.007734932	0.006589016	0.054822633	0	0	0.003224861	0.003811199	0	0.067428906	0.06625623	0.513046028	0	0.428571429	29.5	21.21428571	40.954597	-72.590638	0.285714286	29.14285714	19.28571429	0.142857143	27.14285714	18.35714286	4977.634736	-8080.752971
T	0	RH	2009	34	8	158	0.573359385	0	0.077922276	0.004010705	0	0.001432395	0.150687931	0.007734932	0.006589016	0.054822633	0	0	0.003224861	0.003811199	0	0.067428906	0.06625623	0.513046028	0	0.428571429	29.5	21.21428571	40.954597	-72.590638	0.285714286	29.14285714	19.28571429	0.142857143	27.14285714	18.35714286	4977.634736	-8080.752971
T	0	RH	2009	35	8	158	0.573359385	0	0.077922276	0.004010705	0	0.001432395	0.150687931	0.007734932	0.006589016	0.054822633	0	0	0.003224861	0.003811199	0	0.067428906	0.06625623	0.513046028	0	3.285714286	23.5	14.78571429	40.954597	-72.590638	0.428571429	29.5	21.21428571	0.285714286	29.14285714	19.28571429	4977.634736	-8080.752971
T	0	RH	2009	35	8	158	0.573359385	0	0.077922276	0.004010705	0	0.001432395	0.150687931	0.007734932	0.006589016	0.054822633	0	0	0.003224861	0.003811199	0	0.067428906	0.06625623	0.513046028	0	3.285714286	23.5	14.78571429	40.954597	-72.590638	0.428571429	29.5	21.21428571	0.285714286	29.14285714	19.28571429	4977.634736	-8080.752971
T	0	RH	2009	36	9	158	0.573359385	0	0.077922276	0.004010705	0	0.001432395	0.150687931	0.007734932	0.006589016	0.054822633	0	0	0.003224861	0.003811199	0	0.067428906	0.06625623	0.513046028	0	0.285714286	24.64285714	13.78571429	40.954597	-72.590638	3.285714286	23.5	14.78571429	0.428571429	29.5	21.21428571	4977.634736	-8080.752971
T	0	RH	2009	37	9	158	0.573359385	0	0.077922276	0.004010705	0	0.001432395	0.150687931	0.007734932	0.006589016	0.054822633	0	0	0.003224861	0.003811199	0	0.067428906	0.06625623	0.513046028	0	4.285714286	22.71428571	15.5	40.954597	-72.590638	0.285714286	24.64285714	13.78571429	3.285714286	23.5	14.78571429	4977.634736	-8080.752971
T	0	RH	2009	38	9	158	0.573359385	0	0.077922276	0.004010705	0	0.001432395	0.150687931	0.007734932	0.006589016	0.054822633	0	0	0.003224861	0.003811199	0	0.067428906	0.06625623	0.513046028	0	0.142857143	22.07142857	10	40.954597	-72.590638	4.285714286	22.71428571	15.5	0.285714286	24.64285714	13.78571429	4977.634736	-8080.752971
V	0	SM	2009	26	6	246	0.635968478	0.044404238	0.161574132	0.031799164	0.012891553	0	0	0.138082857	0	0	0	0	0	0.003452605	0	0.119271814	0.496547395	0	0.194915254	2.857142857	26.14285714	17.42857143	40.826443	-73.225516	8.857142857	23.07142857	17.07142857	5.428571429	20.85714286	13.35714286	4958.835747	-8151.427288
V	0	SM	2009	27	6	246	0.635968478	0.044404238	0.161574132	0.031799164	0.012891553	0	0	0.138082857	0	0	0	0	0	0.003452605	0	0.119271814	0.496547395	0	0.194915254	6.571428571	26.14285714	16.57142857	40.826443	-73.225516	2.857142857	26.14285714	17.42857143	8.857142857	23.07142857	17.07142857	4958.835747	-8151.427288
V	0	SM	2009	28	7	246	0.635968478	0.044404238	0.161574132	0.031799164	0.012891553	0	0	0.138082857	0	0	0	0	0	0.003452605	0	0.119271814	0.496547395	0	0.194915254	1.142857143	24.64285714	14	40.826443	-73.225516	6.571428571	26.14285714	16.57142857	2.857142857	26.14285714	17.42857143	4958.835747	-8151.427288
V	0	SM	2009	29	7	246	0.635968478	0.044404238	0.161574132	0.031799164	0.012891553	0	0	0.138082857	0	0	0	0	0	0.003452605	0	0.119271814	0.496547395	0	0.194915254	3.428571429	26.64285714	18.5	40.826443	-73.225516	1.142857143	24.64285714	14	6.571428571	26.14285714	16.57142857	4958.835747	-8151.427288
V	0	SM	2009	30	7	246	0.635968478	0.044404238	0.161574132	0.031799164	0.012891553	0	0	0.138082857	0	0	0	0	0	0.003452605	0	0.119271814	0.496547395	0	0.194915254	8.142857143	27.14285714	19.71428571	40.826443	-73.225516	3.428571429	26.64285714	18.5	1.142857143	24.64285714	14	4958.835747	-8151.427288
V	0	SM	2009	31	7	246	0.635968478	0.044404238	0.161574132	0.031799164	0.012891553	0	0	0.138082857	0	0	0	0	0	0.003452605	0	0.119271814	0.496547395	0	0.194915254	2.428571429	28.5	20.21428571	40.826443	-73.225516	8.142857143	27.14285714	19.71428571	3.428571429	26.64285714	18.5	4958.835747	-8151.427288
V	0	SM	2009	32	8	246	0.635968478	0.044404238	0.161574132	0.031799164	0.012891553	0	0	0.138082857	0	0	0	0	0	0.003452605	0	0.119271814	0.496547395	0	0.194915254	0.571428571	27.78571429	19.14285714	40.826443	-73.225516	2.428571429	28.5	20.21428571	8.142857143	27.14285714	19.71428571	4958.835747	-8151.427288
V	0	SM	2009	34	8	246	0.635968478	0.044404238	0.161574132	0.031799164	0.012891553	0	0	0.138082857	0	0	0	0	0	0.003452605	0	0.119271814	0.496547395	0	0.194915254	1.571428571	29.85714286	21.57142857	40.826443	-73.225516	0	29.71428571	20.21428571	0.571428571	27.78571429	19.14285714	4958.835747	-8151.427288
V	0	SM	2009	35	8	246	0.635968478	0.044404238	0.161574132	0.031799164	0.012891553	0	0	0.138082857	0	0	0	0	0	0.003452605	0	0.119271814	0.496547395	0	0.194915254	2.714285714	24	15.85714286	40.826443	-73.225516	1.571428571	29.85714286	21.57142857	0	29.71428571	20.21428571	4958.835747	-8151.427288
V	0	SM	2009	37	9	246	0.635968478	0.044404238	0.161574132	0.031799164	0.012891553	0	0	0.138082857	0	0	0	0	0	0.003452605	0	0.119271814	0.496547395	0	0.194915254	5.142857143	22.78571429	15.57142857	40.826443	-73.225516	0	25.35714286	14.85714286	2.714285714	24	15.85714286	4958.835747	-8151.427288
V	0	SM	2009	38	9	246	0.635968478	0.044404238	0.161574132	0.031799164	0.012891553	0	0	0.138082857	0	0	0	0	0	0.003452605	0	0.119271814	0.496547395	0	0.194915254	0	22.07142857	11.28571429	40.826443	-73.225516	5.142857143	22.78571429	15.57142857	0	25.35714286	14.85714286	4958.835747	-8151.427288
V	0	SM	2009	39	9	246	0.635968478	0.044404238	0.161574132	0.031799164	0.012891553	0	0	0.138082857	0	0	0	0	0	0.003452605	0	0.119271814	0.496547395	0	0.194915254	5.428571429	21.14285714	12.35714286	40.826443	-73.225516	0	22.07142857	11.28571429	5.142857143	22.78571429	15.57142857	4958.835747	-8151.427288
AD	0	BN	2009	23	6	0	0.543523982	0.004297184	0.275592757	0	0	0	0	0.132353278	0.011745637	0	0	0	0	0	0	0.213220676	0.126739563	0.024850895	0.264910537	7.714285714	21.14285714	14.21428571	40.722763	-73.328145	5	21.78571429	12.14285714	0.142857143	22.35714286	12.85714286	4943.653639	-8162.851899
AD	0	BN	2009	26	6	0	0.543523982	0.004297184	0.275592757	0	0	0	0	0.132353278	0.011745637	0	0	0	0	0	0	0.213220676	0.126739563	0.024850895	0.264910537	2.428571429	26.35714286	17.64285714	40.722763	-73.328145	10.14285714	23.42857143	17.21428571	5	20.85714286	13.64285714	4943.653639	-8162.851899
AD	0	BN	2009	26	6	0	0.54343007	0.004297184	0.276165715	0	0	0	0	0.132353278	0.011745637	0	0	0	0	0	0	0.213366337	0.126237624	0.024752475	0.263861386	2.428571429	26.35714286	17.64285714	40.722763	-73.328145	10.14285714	23.42857143	17.21428571	5	20.85714286	13.64285714	4943.653639	-8162.851899
AD	0	BN	2009	27	6	0	0.543523982	0.004297184	0.275592757	0	0	0	0	0.132353278	0.011745637	0	0	0	0	0	0	0.213220676	0.126739563	0.024850895	0.264910537	7.571428571	26.57142857	17.07142857	40.722763	-73.328145	2.428571429	26.35714286	17.64285714	10.14285714	23.42857143	17.21428571	4943.653639	-8162.851899
AD	0	BN	2009	27	6	0	0.54343007	0.004297184	0.276165715	0	0	0	0	0.132353278	0.011745637	0	0	0	0	0	0	0.213366337	0.126237624	0.024752475	0.263861386	7.571428571	26.57142857	17.07142857	40.722763	-73.328145	2.428571429	26.35714286	17.64285714	10.14285714	23.42857143	17.21428571	4943.653639	-8162.851899
AD	0	BN	2009	28	7	0	0.543523982	0.004297184	0.275592757	0	0	0	0	0.132353278	0.011745637	0	0	0	0	0	0	0.213220676	0.126739563	0.024850895	0.264910537	1.285714286	24.71428571	14.35714286	40.722763	-73.328145	7.571428571	26.57142857	17.07142857	2.428571429	26.35714286	17.64285714	4943.653639	-8162.851899
AD	0	BN	2009	28	7	0	0.54343007	0.004297184	0.276165715	0	0	0	0	0.132353278	0.011745637	0	0	0	0	0	0	0.213366337	0.126237624	0.024752475	0.263861386	1.285714286	24.71428571	14.35714286	40.722763	-73.328145	7.571428571	26.57142857	17.07142857	2.428571429	26.35714286	17.64285714	4943.653639	-8162.851899
AD	0	BN	2009	29	7	0	0.54343007	0.004297184	0.276165715	0	0	0	0	0.132353278	0.011745637	0	0	0	0	0	0	0.213366337	0.126237624	0.024752475	0.263861386	3.142857143	26.71428571	18.71428571	40.722763	-73.328145	1.285714286	24.71428571	14.35714286	7.571428571	26.57142857	17.07142857	4943.653639	-8162.851899
AD	0	BN	2009	29	7	0	0.543523982	0.004297184	0.275592757	0	0	0	0	0.132353278	0.011745637	0	0	0	0	0	0	0.213220676	0.126739563	0.024850895	0.264910537	3.142857143	26.71428571	18.71428571	40.722763	-73.328145	1.285714286	24.71428571	14.35714286	7.571428571	26.57142857	17.07142857	4943.653639	-8162.851899
AD	0	BN	2009	29	7	0	0.543523982	0.004297184	0.275592757	0	0	0	0	0.132353278	0.011745637	0	0	0	0	0	0	0.213220676	0.126739563	0.024850895	0.264910537	3.142857143	26.71428571	18.71428571	40.722763	-73.328145	1.285714286	24.71428571	14.35714286	7.571428571	26.57142857	17.07142857	4943.653639	-8162.851899
AD	0	BN	2009	29	7	0	0.54343007	0.004297184	0.276165715	0	0	0	0	0.132353278	0.011745637	0	0	0	0	0	0	0.213366337	0.126237624	0.024752475	0.263861386	3.142857143	26.71428571	18.71428571	40.722763	-73.328145	1.285714286	24.71428571	14.35714286	7.571428571	26.57142857	17.07142857	4943.653639	-8162.851899
AD	0	BN	2009	30	7	0	0.54343007	0.004297184	0.276165715	0	0	0	0	0.132353278	0.011745637	0	0	0	0	0	0	0.213366337	0.126237624	0.024752475	0.263861386	6.142857143	27.21428571	20.07142857	40.722763	-73.328145	3.142857143	26.71428571	18.71428571	1.285714286	24.71428571	14.35714286	4943.653639	-8162.851899
AD	0	BN	2009	30	7	0	0.543523982	0.004297184	0.275592757	0	0	0	0	0.132353278	0.011745637	0	0	0	0	0	0	0.213220676	0.126739563	0.024850895	0.264910537	6.142857143	27.21428571	20.07142857	40.722763	-73.328145	3.142857143	26.71428571	18.71428571	1.285714286	24.71428571	14.35714286	4943.653639	-8162.851899
AD	0	BN	2009	31	7	0	0.54343007	0.004297184	0.276165715	0	0	0	0	0.132353278	0.011745637	0	0	0	0	0	0	0.213366337	0.126237624	0.024752475	0.263861386	2.142857143	28.71428571	20.64285714	40.722763	-73.328145	6.142857143	27.21428571	20.07142857	3.142857143	26.71428571	18.71428571	4943.653639	-8162.851899
AD	0	BN	2009	31	7	0	0.54343007	0.004297184	0.276165715	0	0	0	0	0.132353278	0.011745637	0	0	0	0	0	0	0.213366337	0.126237624	0.024752475	0.263861386	2.142857143	28.71428571	20.64285714	40.722763	-73.328145	6.142857143	27.21428571	20.07142857	3.142857143	26.71428571	18.71428571	4943.653639	-8162.851899
AD	0	BN	2009	31	7	0	0.543523982	0.004297184	0.275592757	0	0	0	0	0.132353278	0.011745637	0	0	0	0	0	0	0.213220676	0.126739563	0.024850895	0.264910537	2.142857143	28.71428571	20.64285714	40.722763	-73.328145	6.142857143	27.21428571	20.07142857	3.142857143	26.71428571	18.71428571	4943.653639	-8162.851899
AD	0	BN	2009	32	8	0	0.543523982	0.004297184	0.275592757	0	0	0	0	0.132353278	0.011745637	0	0	0	0	0	0	0.213220676	0.126739563	0.024850895	0.264910537	0.428571429	28.21428571	19.78571429	40.722763	-73.328145	2.142857143	28.71428571	20.64285714	6.142857143	27.21428571	20.07142857	4943.653639	-8162.851899
AD	0	BN	2009	32	8	0	0.54343007	0.004297184	0.276165715	0	0	0	0	0.132353278	0.011745637	0	0	0	0	0	0	0.213366337	0.126237624	0.024752475	0.263861386	0.428571429	28.21428571	19.78571429	40.722763	-73.328145	2.142857143	28.71428571	20.64285714	6.142857143	27.21428571	20.07142857	4943.653639	-8162.851899
AD	0	BN	2009	33	8	0	0.54343007	0.004297184	0.276165715	0	0	0	0	0.132353278	0.011745637	0	0	0	0	0	0	0.213366337	0.126237624	0.024752475	0.263861386	0	29.78571429	20.5	40.722763	-73.328145	0.428571429	28.21428571	19.78571429	2.142857143	28.71428571	20.64285714	4943.653639	-8162.851899
AD	0	BN	2009	33	8	0	0.543523982	0.004297184	0.275592757	0	0	0	0	0.132353278	0.011745637	0	0	0	0	0	0	0.213220676	0.126739563	0.024850895	0.264910537	0	29.78571429	20.5	40.722763	-73.328145	0.428571429	28.21428571	19.78571429	2.142857143	28.71428571	20.64285714	4943.653639	-8162.851899
AD	0	BN	2009	33	8	0	0.54343007	0.004297184	0.276165715	0	0	0	0	0.132353278	0.011745637	0	0	0	0	0	0	0.213366337	0.126237624	0.024752475	0.263861386	0	29.78571429	20.5	40.722763	-73.328145	0.428571429	28.21428571	19.78571429	2.142857143	28.71428571	20.64285714	4943.653639	-8162.851899
AD	0	BN	2009	33	8	0	0.54343007	0.004297184	0.276165715	0	0	0	0	0.132353278	0.011745637	0	0	0	0	0	0	0.213366337	0.126237624	0.024752475	0.263861386	0	29.78571429	20.5	40.722763	-73.328145	0.428571429	28.21428571	19.78571429	2.142857143	28.71428571	20.64285714	4943.653639	-8162.851899
AD	1	BN	2009	33	8	0	0.54343007	0.004297184	0.276165715	0	0	0	0	0.132353278	0.011745637	0	0	0	0	0	0	0.213366337	0.126237624	0.024752475	0.263861386	0	29.78571429	20.5	40.722763	-73.328145	0.428571429	28.21428571	19.78571429	2.142857143	28.71428571	20.64285714	4943.653639	-8162.851899
AD	0	BN	2009	34	8	0	0.543523982	0.004297184	0.275592757	0	0	0	0	0.132353278	0.011745637	0	0	0	0	0	0	0.213220676	0.126739563	0.024850895	0.264910537	2	30	21.92857143	40.722763	-73.328145	0	29.78571429	20.5	0.428571429	28.21428571	19.78571429	4943.653639	-8162.851899
AD	0	BN	2009	35	8	0	0.543523982	0.004297184	0.275592757	0	0	0	0	0.132353278	0.011745637	0	0	0	0	0	0	0.213220676	0.126739563	0.024850895	0.264910537	2.857142857	24.57142857	16.28571429	40.722763	-73.328145	2	30	21.92857143	0	29.78571429	20.5	4943.653639	-8162.851899
AD	0	BN	2009	35	8	0	0.54343007	0.004297184	0.276165715	0	0	0	0	0.132353278	0.011745637	0	0	0	0	0	0	0.213366337	0.126237624	0.024752475	0.263861386	2.857142857	24.57142857	16.28571429	40.722763	-73.328145	2	30	21.92857143	0	29.78571429	20.5	4943.653639	-8162.851899
AD	0	BN	2009	35	8	0	0.543523982	0.004297184	0.275592757	0	0	0	0	0.132353278	0.011745637	0	0	0	0	0	0	0.213220676	0.126739563	0.024850895	0.264910537	2.857142857	24.57142857	16.28571429	40.722763	-73.328145	2	30	21.92857143	0	29.78571429	20.5	4943.653639	-8162.851899
AD	1	BN	2009	35	8	0	0.54343007	0.004297184	0.276165715	0	0	0	0	0.132353278	0.011745637	0	0	0	0	0	0	0.213366337	0.126237624	0.024752475	0.263861386	2.857142857	24.57142857	16.28571429	40.722763	-73.328145	2	30	21.92857143	0	29.78571429	20.5	4943.653639	-8162.851899
AD	0	BN	2009	35	8	0	0.54343007	0.004297184	0.276165715	0	0	0	0	0.132353278	0.011745637	0	0	0	0	0	0	0.213366337	0.126237624	0.024752475	0.263861386	2.857142857	24.57142857	16.28571429	40.722763	-73.328145	2	30	21.92857143	0	29.78571429	20.5	4943.653639	-8162.851899
AD	0	BN	2009	35	8	0	0.54343007	0.004297184	0.276165715	0	0	0	0	0.132353278	0.011745637	0	0	0	0	0	0	0.213366337	0.126237624	0.024752475	0.263861386	2.857142857	24.57142857	16.28571429	40.722763	-73.328145	2	30	21.92857143	0	29.78571429	20.5	4943.653639	-8162.851899
AD	0	BN	2009	36	9	0	0.543523982	0.004297184	0.275592757	0	0	0	0	0.132353278	0.011745637	0	0	0	0	0	0	0.213220676	0.126739563	0.024850895	0.264910537	0	25.5	15.21428571	40.722763	-73.328145	2.857142857	24.57142857	16.28571429	2	30	21.92857143	4943.653639	-8162.851899
AD	0	BN	2009	37	9	0	0.543523982	0.004297184	0.275592757	0	0	0	0	0.132353278	0.011745637	0	0	0	0	0	0	0.213220676	0.126739563	0.024850895	0.264910537	5.142857143	22.92857143	16.07142857	40.722763	-73.328145	0	25.5	15.21428571	2.857142857	24.57142857	16.28571429	4943.653639	-8162.851899
AD	0	BN	2009	38	9	0	0.543523982	0.004297184	0.275592757	0	0	0	0	0.132353278	0.011745637	0	0	0	0	0	0	0.213220676	0.126739563	0.024850895	0.264910537	0.142857143	22.21428571	11.5	40.722763	-73.328145	5.142857143	22.92857143	16.07142857	0	25.5	15.21428571	4943.653639	-8162.851899
AD	0	BN	2009	39	9	0	0.54343007	0.004297184	0.276165715	0	0	0	0	0.132353278	0.011745637	0	0	0	0	0	0	0.213366337	0.126237624	0.024752475	0.263861386	5.142857143	21.35714286	12.71428571	40.722763	-73.328145	0.142857143	22.21428571	11.5	5.142857143	22.92857143	16.07142857	4943.653639	-8162.851899
AD	0	BN	2009	39	9	0	0.543523982	0.004297184	0.275592757	0	0	0	0	0.132353278	0.011745637	0	0	0	0	0	0	0.213220676	0.126739563	0.024850895	0.264910537	5.142857143	21.35714286	12.71428571	40.722763	-73.328145	0.142857143	22.21428571	11.5	5.142857143	22.92857143	16.07142857	4943.653639	-8162.851899
AD	0	BN	2009	40	9	0	0.543523982	0.004297184	0.275592757	0	0	0	0	0.132353278	0.011745637	0	0	0	0	0	0	0.213220676	0.126739563	0.024850895	0.264910537	2.428571429	19.71428571	11	40.722763	-73.328145	5.142857143	21.35714286	12.71428571	0.142857143	22.21428571	11.5	4943.653639	-8162.851899
AF	0	BH	2009	27	6	1844	0.540416386	0.032658601	0.372136165	0.003151269	0	0	0	0.018334653	0.01919409	0	0	0	0	0	0	0.093239346	0.151233579	0	0.541172701	6.142857143	26	16.35714286	40.781944	-73.021889	3.428571429	25.78571429	17.14285714	11.42857143	22.78571429	16.85714286	4952.316729	-8128.759627
AF	0	BH	2009	28	7	1844	0.540416386	0.032658601	0.372136165	0.003151269	0	0	0	0.018334653	0.01919409	0	0	0	0	0	0	0.093239346	0.151233579	0	0.541172701	1	24.42857143	13.21428571	40.781944	-73.021889	6.142857143	26	16.35714286	3.428571429	25.78571429	17.14285714	4952.316729	-8128.759627
AF	0	BH	2009	29	7	1844	0.540416386	0.032658601	0.372136165	0.003151269	0	0	0	0.018334653	0.01919409	0	0	0	0	0	0	0.093239346	0.151233579	0	0.541172701	4.428571429	26.5	18.07142857	40.781944	-73.021889	1	24.42857143	13.21428571	6.142857143	26	16.35714286	4952.316729	-8128.759627
AF	0	BH	2009	30	7	1844	0.540416386	0.032658601	0.372136165	0.003151269	0	0	0	0.018334653	0.01919409	0	0	0	0	0	0	0.093239346	0.151233579	0	0.541172701	9.857142857	27.07142857	19.78571429	40.781944	-73.021889	4.428571429	26.5	18.07142857	1	24.42857143	13.21428571	4952.316729	-8128.759627
AF	0	BH	2009	31	7	1844	0.540416386	0.032658601	0.372136165	0.003151269	0	0	0	0.018334653	0.01919409	0	0	0	0	0	0	0.093239346	0.151233579	0	0.541172701	1.428571429	28.42857143	20.07142857	40.781944	-73.021889	9.857142857	27.07142857	19.78571429	4.428571429	26.5	18.07142857	4952.316729	-8128.759627
AF	0	BH	2009	32	8	1844	0.540416386	0.032658601	0.372136165	0.003151269	0	0	0	0.018334653	0.01919409	0	0	0	0	0	0	0.093239346	0.151233579	0	0.541172701	0.285714286	27.64285714	18.92857143	40.781944	-73.021889	1.428571429	28.42857143	20.07142857	9.857142857	27.07142857	19.78571429	4952.316729	-8128.759627
AF	0	BH	2009	34	8	1844	0.540416386	0.032658601	0.372136165	0.003151269	0	0	0	0.018334653	0.01919409	0	0	0	0	0	0	0.093239346	0.151233579	0	0.541172701	0.857142857	29.85714286	21.42857143	40.781944	-73.021889	0	29.35714286	19.85714286	0.285714286	27.64285714	18.92857143	4952.316729	-8128.759627
AF	0	BH	2009	35	8	1844	0.540416386	0.032658601	0.372136165	0.003151269	0	0	0	0.018334653	0.01919409	0	0	0	0	0	0	0.093239346	0.151233579	0	0.541172701	2.857142857	24.21428571	15.57142857	40.781944	-73.021889	0.857142857	29.85714286	21.42857143	0	29.35714286	19.85714286	4952.316729	-8128.759627
AF	0	BH	2009	37	9	1844	0.540416386	0.032658601	0.372136165	0.003151269	0	0	0	0.018334653	0.01919409	0	0	0	0	0	0	0.093239346	0.151233579	0	0.541172701	4.857142857	22.78571429	15.85714286	40.781944	-73.021889	0	25.21428571	14.42857143	2.857142857	24.21428571	15.57142857	4952.316729	-8128.759627
AG	0	BH	2009	26	6	2149	0.637561448	0	0.177616953	0	0	0	0	0	0	0.0238737	0	0	0	0	0	0.200616095	0.066615325	0.117443204	0.285329226	3.142857143	25.78571429	16.71428571	40.951184	-72.931245	11.28571429	22.5	16.5	4.571428571	20.78571429	12.71428571	4977.133604	-8118.669181
AG	0	BH	2009	26	6	2149	0.637561448	0	0.177616953	0	0	0	0	0	0	0.0238737	0	0	0	0	0	0.200616095	0.066615325	0.117443204	0.285329226	3.142857143	25.78571429	16.71428571	40.951184	-72.931245	11.28571429	22.5	16.5	4.571428571	20.78571429	12.71428571	4977.133604	-8118.669181
AG	0	BH	2009	27	6	2149	0.637561448	0	0.177616953	0	0	0	0	0	0	0.0238737	0	0	0	0	0	0.200616095	0.066615325	0.117443204	0.285329226	4.285714286	25.78571429	15.64285714	40.951184	-72.931245	3.142857143	25.78571429	16.71428571	11.28571429	22.5	16.5	4977.133604	-8118.669181
AG	0	BH	2009	28	7	2149	0.637561448	0	0.177616953	0	0	0	0	0	0	0.0238737	0	0	0	0	0	0.200616095	0.066615325	0.117443204	0.285329226	0.714285714	24.35714286	12.78571429	40.951184	-72.931245	4.285714286	25.78571429	15.64285714	3.142857143	25.78571429	16.71428571	4977.133604	-8118.669181
AG	0	BH	2009	28	7	2149	0.637561448	0	0.177616953	0	0	0	0	0	0	0.0238737	0	0	0	0	0	0.200616095	0.066615325	0.117443204	0.285329226	0.714285714	24.35714286	12.78571429	40.951184	-72.931245	4.285714286	25.78571429	15.64285714	3.142857143	25.78571429	16.71428571	4977.133604	-8118.669181
AG	0	BH	2009	29	7	2149	0.637561448	0	0.177616953	0	0	0	0	0	0	0.0238737	0	0	0	0	0	0.200616095	0.066615325	0.117443204	0.285329226	4.714285714	26.21428571	17.57142857	40.951184	-72.931245	0.714285714	24.35714286	12.78571429	4.285714286	25.78571429	15.64285714	4977.133604	-8118.669181
AG	0	BH	2009	30	7	2149	0.637561448	0	0.177616953	0	0	0	0	0	0	0.0238737	0	0	0	0	0	0.200616095	0.066615325	0.117443204	0.285329226	10.14285714	27.07142857	19.14285714	40.951184	-72.931245	4.714285714	26.21428571	17.57142857	0.714285714	24.35714286	12.78571429	4977.133604	-8118.669181
AG	0	BH	2009	30	7	2149	0.637561448	0	0.177616953	0	0	0	0	0	0	0.0238737	0	0	0	0	0	0.200616095	0.066615325	0.117443204	0.285329226	10.14285714	27.07142857	19.14285714	40.951184	-72.931245	4.714285714	26.21428571	17.57142857	0.714285714	24.35714286	12.78571429	4977.133604	-8118.669181
AG	0	BH	2009	30	7	2149	0.637561448	0	0.177616953	0	0	0	0	0	0	0.0238737	0	0	0	0	0	0.200616095	0.066615325	0.117443204	0.285329226	10.14285714	27.07142857	19.14285714	40.951184	-72.931245	4.714285714	26.21428571	17.57142857	0.714285714	24.35714286	12.78571429	4977.133604	-8118.669181
AG	0	BH	2009	30	7	2149	0.637561448	0	0.177616953	0	0	0	0	0	0	0.0238737	0	0	0	0	0	0.200616095	0.066615325	0.117443204	0.285329226	10.14285714	27.07142857	19.14285714	40.951184	-72.931245	4.714285714	26.21428571	17.57142857	0.714285714	24.35714286	12.78571429	4977.133604	-8118.669181
AG	0	BH	2009	31	7	2149	0.637561448	0	0.177616953	0	0	0	0	0	0	0.0238737	0	0	0	0	0	0.200616095	0.066615325	0.117443204	0.285329226	4.285714286	28.14285714	19.42857143	40.951184	-72.931245	10.14285714	27.07142857	19.14285714	4.714285714	26.21428571	17.57142857	4977.133604	-8118.669181
AG	0	BH	2009	31	7	2149	0.637561448	0	0.177616953	0	0	0	0	0	0	0.0238737	0	0	0	0	0	0.200616095	0.066615325	0.117443204	0.285329226	4.285714286	28.14285714	19.42857143	40.951184	-72.931245	10.14285714	27.07142857	19.14285714	4.714285714	26.21428571	17.57142857	4977.133604	-8118.669181
AG	0	BH	2009	31	7	2149	0.637561448	0	0.177616953	0	0	0	0	0	0	0.0238737	0	0	0	0	0	0.200616095	0.066615325	0.117443204	0.285329226	4.285714286	28.14285714	19.42857143	40.951184	-72.931245	10.14285714	27.07142857	19.14285714	4.714285714	26.21428571	17.57142857	4977.133604	-8118.669181
AG	0	BH	2009	31	7	2149	0.637561448	0	0.177616953	0	0	0	0	0	0	0.0238737	0	0	0	0	0	0.200616095	0.066615325	0.117443204	0.285329226	4.285714286	28.14285714	19.42857143	40.951184	-72.931245	10.14285714	27.07142857	19.14285714	4.714285714	26.21428571	17.57142857	4977.133604	-8118.669181
AG	0	BH	2009	31	7	2149	0.637561448	0	0.177616953	0	0	0	0	0	0	0.0238737	0	0	0	0	0	0.200616095	0.066615325	0.117443204	0.285329226	4.285714286	28.14285714	19.42857143	40.951184	-72.931245	10.14285714	27.07142857	19.14285714	4.714285714	26.21428571	17.57142857	4977.133604	-8118.669181
AG	0	BH	2009	31	7	2149	0.637561448	0	0.177616953	0	0	0	0	0	0	0.0238737	0	0	0	0	0	0.200616095	0.066615325	0.117443204	0.285329226	4.285714286	28.14285714	19.42857143	40.951184	-72.931245	10.14285714	27.07142857	19.14285714	4.714285714	26.21428571	17.57142857	4977.133604	-8118.669181
AG	1	BH	2009	32	8	2149	0.637561448	0	0.177616953	0	0	0	0	0	0	0.0238737	0	0	0	0	0	0.200616095	0.066615325	0.117443204	0.285329226	0.714285714	27.14285714	18.07142857	40.951184	-72.931245	4.285714286	28.14285714	19.42857143	10.14285714	27.07142857	19.14285714	4977.133604	-8118.669181
AG	0	BH	2009	32	8	2149	0.637561448	0	0.177616953	0	0	0	0	0	0	0.0238737	0	0	0	0	0	0.200616095	0.066615325	0.117443204	0.285329226	0.714285714	27.14285714	18.07142857	40.951184	-72.931245	4.285714286	28.14285714	19.42857143	10.14285714	27.07142857	19.14285714	4977.133604	-8118.669181
AG	0	BH	2009	32	8	2149	0.637561448	0	0.177616953	0	0	0	0	0	0	0.0238737	0	0	0	0	0	0.200616095	0.066615325	0.117443204	0.285329226	0.714285714	27.14285714	18.07142857	40.951184	-72.931245	4.285714286	28.14285714	19.42857143	10.14285714	27.07142857	19.14285714	4977.133604	-8118.669181
AG	0	BH	2009	32	8	2149	0.637561448	0	0.177616953	0	0	0	0	0	0	0.0238737	0	0	0	0	0	0.200616095	0.066615325	0.117443204	0.285329226	0.714285714	27.14285714	18.07142857	40.951184	-72.931245	4.285714286	28.14285714	19.42857143	10.14285714	27.07142857	19.14285714	4977.133604	-8118.669181
AG	0	BH	2009	32	8	2149	0.637561448	0	0.177616953	0	0	0	0	0	0	0.0238737	0	0	0	0	0	0.200616095	0.066615325	0.117443204	0.285329226	0.714285714	27.14285714	18.07142857	40.951184	-72.931245	4.285714286	28.14285714	19.42857143	10.14285714	27.07142857	19.14285714	4977.133604	-8118.669181
AG	0	BH	2009	32	8	2149	0.637561448	0	0.177616953	0	0	0	0	0	0	0.0238737	0	0	0	0	0	0.200616095	0.066615325	0.117443204	0.285329226	0.714285714	27.14285714	18.07142857	40.951184	-72.931245	4.285714286	28.14285714	19.42857143	10.14285714	27.07142857	19.14285714	4977.133604	-8118.669181
AG	0	BH	2009	33	8	2149	0.637561448	0	0.177616953	0	0	0	0	0	0	0.0238737	0	0	0	0	0	0.200616095	0.066615325	0.117443204	0.285329226	0.142857143	29.35714286	19.28571429	40.951184	-72.931245	0.714285714	27.14285714	18.07142857	4.285714286	28.14285714	19.42857143	4977.133604	-8118.669181
AG	0	BH	2009	33	8	2149	0.637561448	0	0.177616953	0	0	0	0	0	0	0.0238737	0	0	0	0	0	0.200616095	0.066615325	0.117443204	0.285329226	0.142857143	29.35714286	19.28571429	40.951184	-72.931245	0.714285714	27.14285714	18.07142857	4.285714286	28.14285714	19.42857143	4977.133604	-8118.669181
AG	0	BH	2009	33	8	2149	0.637561448	0	0.177616953	0	0	0	0	0	0	0.0238737	0	0	0	0	0	0.200616095	0.066615325	0.117443204	0.285329226	0.142857143	29.35714286	19.28571429	40.951184	-72.931245	0.714285714	27.14285714	18.07142857	4.285714286	28.14285714	19.42857143	4977.133604	-8118.669181
AG	0	BH	2009	33	8	2149	0.637561448	0	0.177616953	0	0	0	0	0	0	0.0238737	0	0	0	0	0	0.200616095	0.066615325	0.117443204	0.285329226	0.142857143	29.35714286	19.28571429	40.951184	-72.931245	0.714285714	27.14285714	18.07142857	4.285714286	28.14285714	19.42857143	4977.133604	-8118.669181
AG	0	BH	2009	34	8	2149	0.637561448	0	0.177616953	0	0	0	0	0	0	0.0238737	0	0	0	0	0	0.200616095	0.066615325	0.117443204	0.285329226	1	29.57142857	20.92857143	40.951184	-72.931245	0.142857143	29.35714286	19.28571429	0.714285714	27.14285714	18.07142857	4977.133604	-8118.669181
AG	0	BH	2009	34	8	2149	0.637561448	0	0.177616953	0	0	0	0	0	0	0.0238737	0	0	0	0	0	0.200616095	0.066615325	0.117443204	0.285329226	1	29.57142857	20.92857143	40.951184	-72.931245	0.142857143	29.35714286	19.28571429	0.714285714	27.14285714	18.07142857	4977.133604	-8118.669181
AG	0	BH	2009	34	8	2149	0.637561448	0	0.177616953	0	0	0	0	0	0	0.0238737	0	0	0	0	0	0.200616095	0.066615325	0.117443204	0.285329226	1	29.57142857	20.92857143	40.951184	-72.931245	0.142857143	29.35714286	19.28571429	0.714285714	27.14285714	18.07142857	4977.133604	-8118.669181
AG	0	BH	2009	35	8	2149	0.637561448	0	0.177616953	0	0	0	0	0	0	0.0238737	0	0	0	0	0	0.200616095	0.066615325	0.117443204	0.285329226	3.142857143	23.64285714	14.92857143	40.951184	-72.931245	1	29.57142857	20.92857143	0.142857143	29.35714286	19.28571429	4977.133604	-8118.669181
AG	0	BH	2009	35	8	2149	0.637561448	0	0.177616953	0	0	0	0	0	0	0.0238737	0	0	0	0	0	0.200616095	0.066615325	0.117443204	0.285329226	3.142857143	23.64285714	14.92857143	40.951184	-72.931245	1	29.57142857	20.92857143	0.142857143	29.35714286	19.28571429	4977.133604	-8118.669181
AG	0	BH	2009	35	8	2149	0.637561448	0	0.177616953	0	0	0	0	0	0	0.0238737	0	0	0	0	0	0.200616095	0.066615325	0.117443204	0.285329226	3.142857143	23.64285714	14.92857143	40.951184	-72.931245	1	29.57142857	20.92857143	0.142857143	29.35714286	19.28571429	4977.133604	-8118.669181
AG	0	BH	2009	35	8	2149	0.637561448	0	0.177616953	0	0	0	0	0	0	0.0238737	0	0	0	0	0	0.200616095	0.066615325	0.117443204	0.285329226	3.142857143	23.64285714	14.92857143	40.951184	-72.931245	1	29.57142857	20.92857143	0.142857143	29.35714286	19.28571429	4977.133604	-8118.669181
AG	0	BH	2009	36	9	2149	0.637561448	0	0.177616953	0	0	0	0	0	0	0.0238737	0	0	0	0	0	0.200616095	0.066615325	0.117443204	0.285329226	0	24.85714286	13.85714286	40.951184	-72.931245	3.142857143	23.64285714	14.92857143	1	29.57142857	20.92857143	4977.133604	-8118.669181
AG	0	BH	2009	36	9	2149	0.637561448	0	0.177616953	0	0	0	0	0	0	0.0238737	0	0	0	0	0	0.200616095	0.066615325	0.117443204	0.285329226	0	24.85714286	13.85714286	40.951184	-72.931245	3.142857143	23.64285714	14.92857143	1	29.57142857	20.92857143	4977.133604	-8118.669181
AG	0	BH	2009	37	9	2149	0.637561448	0	0.177616953	0	0	0	0	0	0	0.0238737	0	0	0	0	0	0.200616095	0.066615325	0.117443204	0.285329226	4.857142857	22.5	15	40.951184	-72.931245	0	24.85714286	13.85714286	3.142857143	23.64285714	14.92857143	4977.133604	-8118.669181
AG	0	BH	2009	37	9	2149	0.637561448	0	0.177616953	0	0	0	0	0	0	0.0238737	0	0	0	0	0	0.200616095	0.066615325	0.117443204	0.285329226	4.857142857	22.5	15	40.951184	-72.931245	0	24.85714286	13.85714286	3.142857143	23.64285714	14.92857143	4977.133604	-8118.669181
AG	0	BH	2009	38	9	2149	0.637561448	0	0.177616953	0	0	0	0	0	0	0.0238737	0	0	0	0	0	0.200616095	0.066615325	0.117443204	0.285329226	0.142857143	22.07142857	10.14285714	40.951184	-72.931245	4.857142857	22.5	15	0	24.85714286	13.85714286	4977.133604	-8118.669181
AG	0	BH	2009	38	9	2149	0.637561448	0	0.177616953	0	0	0	0	0	0	0.0238737	0	0	0	0	0	0.200616095	0.066615325	0.117443204	0.285329226	0.142857143	22.07142857	10.14285714	40.951184	-72.931245	4.857142857	22.5	15	0	24.85714286	13.85714286	4977.133604	-8118.669181
AG	0	BH	2009	40	9	2149	0.637561448	0	0.177616953	0	0	0	0	0	0	0.0238737	0	0	0	0	0	0.200616095	0.066615325	0.117443204	0.285329226	4.142857143	19.21428571	9.642857143	40.951184	-72.931245	5.428571429	20.85714286	11.5	0.142857143	22.07142857	10.14285714	4977.133604	-8118.669181
AJ	0	BN	2009	37	9	0	0.459329857	0	0.258690498	0	0	0	0	0.011459158	0.011745637	0	0	0	0	0	0	0.163152053	0.080466149	0.150388457	0.445615982	5	23	16.14285714	40.702448	-73.355259	0	25.57142857	15.35714286	2.714285714	24.64285714	16.42857143	4940.681659	-8165.870217
AO	0	IS	2009	26	6	2	0.733920993	0.002291832	0	0.017475216	0	0	0	0.468106616	0.038674659	0	0	0	0	0	0	0.087492828	0.421113024	0.018359151	0	3.142857143	26	17.42857143	40.762706	-73.147862	9.285714286	23.07142857	17	4.714285714	20.85714286	13.21428571	4949.499761	-8142.782881
AO	0	IS	2009	27	6	2	0.733920993	0.002291832	0	0.017475216	0	0	0	0.468106616	0.038674659	0	0	0	0	0	0	0.087492828	0.421113024	0.018359151	0	6.714285714	26.14285714	16.71428571	40.762706	-73.147862	3.142857143	26	17.42857143	9.285714286	23.07142857	17	4949.499761	-8142.782881
AO	0	IS	2009	28	7	2	0.733920993	0.002291832	0	0.017475216	0	0	0	0.468106616	0.038674659	0	0	0	0	0	0	0.087492828	0.421113024	0.018359151	0	1.142857143	24.57142857	13.71428571	40.762706	-73.147862	6.714285714	26.14285714	16.71428571	3.142857143	26	17.42857143	4949.499761	-8142.782881
AO	0	IS	2009	29	7	2	0.733920993	0.002291832	0	0.017475216	0	0	0	0.468106616	0.038674659	0	0	0	0	0	0	0.087492828	0.421113024	0.018359151	0	3.857142857	26.5	18.35714286	40.762706	-73.147862	1.142857143	24.57142857	13.71428571	6.714285714	26.14285714	16.71428571	4949.499761	-8142.782881
AO	0	IS	2009	30	7	2	0.733920993	0.002291832	0	0.017475216	0	0	0	0.468106616	0.038674659	0	0	0	0	0	0	0.087492828	0.421113024	0.018359151	0	8.571428571	27.07142857	20	40.762706	-73.147862	3.857142857	26.5	18.35714286	1.142857143	24.57142857	13.71428571	4949.499761	-8142.782881
AO	0	IS	2009	30	7	2	0.733920993	0.002291832	0	0.017475216	0	0	0	0.468106616	0.038674659	0	0	0	0	0	0	0.087492828	0.421113024	0.018359151	0	8.571428571	27.07142857	20	40.762706	-73.147862	3.857142857	26.5	18.35714286	1.142857143	24.57142857	13.71428571	4949.499761	-8142.782881
AO	0	IS	2009	31	7	2	0.733920993	0.002291832	0	0.017475216	0	0	0	0.468106616	0.038674659	0	0	0	0	0	0	0.087492828	0.421113024	0.018359151	0	1.714285714	28.42857143	20.21428571	40.762706	-73.147862	8.571428571	27.07142857	20	3.857142857	26.5	18.35714286	4949.499761	-8142.782881
AO	0	IS	2009	31	7	2	0.733920993	0.002291832	0	0.017475216	0	0	0	0.468106616	0.038674659	0	0	0	0	0	0	0.087492828	0.421113024	0.018359151	0	1.714285714	28.42857143	20.21428571	40.762706	-73.147862	8.571428571	27.07142857	20	3.857142857	26.5	18.35714286	4949.499761	-8142.782881
AO	0	IS	2009	32	8	2	0.733920993	0.002291832	0	0.017475216	0	0	0	0.468106616	0.038674659	0	0	0	0	0	0	0.087492828	0.421113024	0.018359151	0	0.285714286	27.85714286	19.21428571	40.762706	-73.147862	1.714285714	28.42857143	20.21428571	8.571428571	27.07142857	20	4949.499761	-8142.782881
AO	0	IS	2009	32	8	2	0.733920993	0.002291832	0	0.017475216	0	0	0	0.468106616	0.038674659	0	0	0	0	0	0	0.087492828	0.421113024	0.018359151	0	0.285714286	27.85714286	19.21428571	40.762706	-73.147862	1.714285714	28.42857143	20.21428571	8.571428571	27.07142857	20	4949.499761	-8142.782881
AO	0	IS	2009	33	8	2	0.733920993	0.002291832	0	0.017475216	0	0	0	0.468106616	0.038674659	0	0	0	0	0	0	0.087492828	0.421113024	0.018359151	0	0	29.5	20.21428571	40.762706	-73.147862	0.285714286	27.85714286	19.21428571	1.714285714	28.42857143	20.21428571	4949.499761	-8142.782881
AO	0	IS	2009	33	8	2	0.733920993	0.002291832	0	0.017475216	0	0	0	0.468106616	0.038674659	0	0	0	0	0	0	0.087492828	0.421113024	0.018359151	0	0	29.5	20.21428571	40.762706	-73.147862	0.285714286	27.85714286	19.21428571	1.714285714	28.42857143	20.21428571	4949.499761	-8142.782881
AO	0	IS	2009	34	8	2	0.733920993	0.002291832	0	0.017475216	0	0	0	0.468106616	0.038674659	0	0	0	0	0	0	0.087492828	0.421113024	0.018359151	0	1.285714286	30	21.64285714	40.762706	-73.147862	0	29.5	20.21428571	0.285714286	27.85714286	19.21428571	4949.499761	-8142.782881
AO	0	IS	2009	34	8	2	0.733920993	0.002291832	0	0.017475216	0	0	0	0.468106616	0.038674659	0	0	0	0	0	0	0.087492828	0.421113024	0.018359151	0	1.285714286	30	21.64285714	40.762706	-73.147862	0	29.5	20.21428571	0.285714286	27.85714286	19.21428571	4949.499761	-8142.782881
AO	0	IS	2009	35	8	2	0.733920993	0.002291832	0	0.017475216	0	0	0	0.468106616	0.038674659	0	0	0	0	0	0	0.087492828	0.421113024	0.018359151	0	2.571428571	24.28571429	16	40.762706	-73.147862	1.285714286	30	21.64285714	0	29.5	20.21428571	4949.499761	-8142.782881
AO	0	IS	2009	36	9	2	0.733920993	0.002291832	0	0.017475216	0	0	0	0.468106616	0.038674659	0	0	0	0	0	0	0.087492828	0.421113024	0.018359151	0	0	25.28571429	14.85714286	40.762706	-73.147862	2.571428571	24.28571429	16	1.285714286	30	21.64285714	4949.499761	-8142.782881
AO	0	IS	2009	37	9	2	0.733920993	0.002291832	0	0.017475216	0	0	0	0.468106616	0.038674659	0	0	0	0	0	0	0.087492828	0.421113024	0.018359151	0	5.142857143	22.78571429	15.92857143	40.762706	-73.147862	0	25.28571429	14.85714286	2.571428571	24.28571429	16	4949.499761	-8142.782881
AS	0	SM	2009	37	9	1604	0.601847623	0	0.464955347	0	0.003437747	0	0	0	0	0	0	0	0	0.019930676	0	0.026429809	0.051126516	0.060658579	0.532495667	4.285714286	22.64285714	15.42857143	40.85051	-73.263403	0	25.14285714	14.71428571	2.857142857	23.92857143	15.64285714	4962.363353	-8155.644851
AT	0	IS	2009	37	9	0	0.642304504	0.012318595	0.282181773	0.002291832	0	0	0	0.119748204	0.101986509	0	0	0	0	0	0	0.66484375	0.045703125	0.025390625	0.115234375	5.142857143	22.92857143	16.21428571	40.718575	-73.185153	0	25.42857143	14.92857143	2.571428571	24.5	16.14285714	4943.040882	-8146.934098
AT	0	IS	2009	38	9	0	0.642304504	0.012318595	0.282181773	0.002291832	0	0	0	0.119748204	0.101986509	0	0	0	0	0	0	0.66484375	0.045703125	0.025390625	0.115234375	0.142857143	22.07142857	11.14285714	40.718575	-73.185153	5.142857143	22.92857143	16.21428571	0	25.42857143	14.92857143	4943.040882	-8146.934098
AX	0	EH	2009	26	6	557	0.666693258	0	0.130634404	0.028361417	0.006589016	0	0.104851298	0	0	0	0	0	0	0.006868918	0	0.006582713	0.4244419	0.031196337	0.011161992	5.285714286	24.28571429	16	40.976179	-72.152719	8.714285714	21	15.85714286	4.428571429	20.21428571	11.92857143	4980.80423	-8032.004035
AX	0	EH	2009	29	7	557	0.666693258	0	0.130634404	0.028361417	0.006589016	0	0.104851298	0	0	0	0	0	0	0.006868918	0	0.006582713	0.4244419	0.031196337	0.011161992	3.857142857	25.64285714	17.64285714	40.976179	-72.152719	1.285714286	23.57142857	12.21428571	1.857142857	25.07142857	15.64285714	4980.80423	-8032.004035
AX	0	EH	2009	30	7	557	0.666693258	0	0.130634404	0.028361417	0.006589016	0	0.104851298	0	0	0	0	0	0	0.006868918	0	0.006582713	0.4244419	0.031196337	0.011161992	12	25.78571429	18.71428571	40.976179	-72.152719	3.857142857	25.64285714	17.64285714	1.285714286	23.57142857	12.21428571	4980.80423	-8032.004035
AX	0	EH	2009	31	7	557	0.666693258	0	0.130634404	0.028361417	0.006589016	0	0.104851298	0	0	0	0	0	0	0.006868918	0	0.006582713	0.4244419	0.031196337	0.011161992	0.857142857	27.57142857	19.5	40.976179	-72.152719	12	25.78571429	18.71428571	3.857142857	25.64285714	17.64285714	4980.80423	-8032.004035
BE	0	HN	2009	36	9	1060	0.59550276	0	0.340337001	0	0.000286479	0	0	0	0	0.03125	0	0.02265625	0	0.01015625	0	0.08984375	0	0.503125	0.04453125	0	25.14285714	14.64285714	40.853056	-73.388094	2.857142857	23.71428571	15.5	2.857142857	29.64285714	21.07142857	4962.736606	-8169.525394
BH	0	SM	2009	36	9	1629	0.6224318	0	0.406227161	0.003437747	0	0	0	0	0	0.029335634	0	0	0	0.00949094	0	0.022433132	0.006039689	0.932700604	0	0	25.07142857	14.28571429	40.879291	-73.153062	2.714285714	23.64285714	15.28571429	1.571428571	29.71428571	21.21428571	4966.583607	-8143.361744
BI	0	FI	2009	29	7	516	0.438564028	0.658517083	0.053285086	0.016902258	0.014610427	0	0	0.0108862	0	0	0	0	0	0	0	0	0	0	0	3.857142857	26.57142857	18.64285714	40.646	-73.149	1.142857143	24.35714286	13.57142857	7	26.42857143	17.14285714	4932.428402	-8142.909562
BI	0	FI	2009	29	7	516	0.438564028	0.658517083	0.053285086	0.016902258	0.014610427	0	0	0.0108862	0	0	0	0	0	0	0	0	0	0	0	3.857142857	26.57142857	18.64285714	40.646	-73.149	1.142857143	24.35714286	13.57142857	7	26.42857143	17.14285714	4932.428402	-8142.909562
BI	0	FI	2009	29	7	516	0.438564028	0.658517083	0.053285086	0.016902258	0.014610427	0	0	0.0108862	0	0	0	0	0	0	0	0	0	0	0	3.857142857	26.57142857	18.64285714	40.646	-73.149	1.142857143	24.35714286	13.57142857	7	26.42857143	17.14285714	4932.428402	-8142.909562
BI	0	FI	2009	29	7	516	0.438564028	0.658517083	0.053285086	0.016902258	0.014610427	0	0	0.0108862	0	0	0	0	0	0	0	0	0	0	0	3.857142857	26.57142857	18.64285714	40.646	-73.149	1.142857143	24.35714286	13.57142857	7	26.42857143	17.14285714	4932.428402	-8142.909562
BI	0	FI	2009	29	7	516	0.438564028	0.658517083	0.053285086	0.016902258	0.014610427	0	0	0.0108862	0	0	0	0	0	0	0	0	0	0	0	3.857142857	26.57142857	18.64285714	40.646	-73.149	1.142857143	24.35714286	13.57142857	7	26.42857143	17.14285714	4932.428402	-8142.909562
BI	0	FI	2009	29	7	516	0.438564028	0.658517083	0.053285086	0.016902258	0.014610427	0	0	0.0108862	0	0	0	0	0	0	0	0	0	0	0	3.857142857	26.57142857	18.64285714	40.646	-73.149	1.142857143	24.35714286	13.57142857	7	26.42857143	17.14285714	4932.428402	-8142.909562
BI	0	FI	2009	29	7	516	0.438564028	0.658517083	0.053285086	0.016902258	0.014610427	0	0	0.0108862	0	0	0	0	0	0	0	0	0	0	0	3.857142857	26.57142857	18.64285714	40.646	-73.149	1.142857143	24.35714286	13.57142857	7	26.42857143	17.14285714	4932.428402	-8142.909562
BI	0	FI	2009	29	7	516	0.438564028	0.658517083	0.053285086	0.016902258	0.014610427	0	0	0.0108862	0	0	0	0	0	0	0	0	0	0	0	3.857142857	26.57142857	18.64285714	40.646	-73.149	1.142857143	24.35714286	13.57142857	7	26.42857143	17.14285714	4932.428402	-8142.909562
BI	0	FI	2009	29	7	516	0.438564028	0.658517083	0.053285086	0.016902258	0.014610427	0	0	0.0108862	0	0	0	0	0	0	0	0	0	0	0	3.857142857	26.57142857	18.64285714	40.646	-73.149	1.142857143	24.35714286	13.57142857	7	26.42857143	17.14285714	4932.428402	-8142.909562
BI	0	FI	2009	30	7	516	0.438564028	0.658517083	0.053285086	0.016902258	0.014610427	0	0	0.0108862	0	0	0	0	0	0	0	0	0	0	0	7.714285714	27	20.21428571	40.646	-73.149	3.857142857	26.57142857	18.64285714	1.142857143	24.35714286	13.57142857	4932.428402	-8142.909562
BI	0	FI	2009	30	7	516	0.438564028	0.658517083	0.053285086	0.016902258	0.014610427	0	0	0.0108862	0	0	0	0	0	0	0	0	0	0	0	7.714285714	27	20.21428571	40.646	-73.149	3.857142857	26.57142857	18.64285714	1.142857143	24.35714286	13.57142857	4932.428402	-8142.909562
BI	0	FI	2009	30	7	516	0.438564028	0.658517083	0.053285086	0.016902258	0.014610427	0	0	0.0108862	0	0	0	0	0	0	0	0	0	0	0	7.714285714	27	20.21428571	40.646	-73.149	3.857142857	26.57142857	18.64285714	1.142857143	24.35714286	13.57142857	4932.428402	-8142.909562
BI	0	FI	2009	31	7	516	0.438564028	0.658517083	0.053285086	0.016902258	0.014610427	0	0	0.0108862	0	0	0	0	0	0	0	0	0	0	0	0.714285714	28.57142857	20.64285714	40.646	-73.149	7.714285714	27	20.21428571	3.857142857	26.57142857	18.64285714	4932.428402	-8142.909562
BI	0	FI	2009	31	7	516	0.438564028	0.658517083	0.053285086	0.016902258	0.014610427	0	0	0.0108862	0	0	0	0	0	0	0	0	0	0	0	0.714285714	28.57142857	20.64285714	40.646	-73.149	7.714285714	27	20.21428571	3.857142857	26.57142857	18.64285714	4932.428402	-8142.909562
BI	0	FI	2009	31	7	516	0.438564028	0.658517083	0.053285086	0.016902258	0.014610427	0	0	0.0108862	0	0	0	0	0	0	0	0	0	0	0	0.714285714	28.57142857	20.64285714	40.646	-73.149	7.714285714	27	20.21428571	3.857142857	26.57142857	18.64285714	4932.428402	-8142.909562
BI	0	FI	2009	32	8	516	0.438564028	0.658517083	0.053285086	0.016902258	0.014610427	0	0	0.0108862	0	0	0	0	0	0	0	0	0	0	0	0.285714286	28.21428571	19.64285714	40.646	-73.149	0.714285714	28.57142857	20.64285714	7.714285714	27	20.21428571	4932.428402	-8142.909562
BI	0	FI	2009	32	8	516	0.438564028	0.658517083	0.053285086	0.016902258	0.014610427	0	0	0.0108862	0	0	0	0	0	0	0	0	0	0	0	0.285714286	28.21428571	19.64285714	40.646	-73.149	0.714285714	28.57142857	20.64285714	7.714285714	27	20.21428571	4932.428402	-8142.909562
BI	0	FI	2009	33	8	516	0.438564028	0.658517083	0.053285086	0.016902258	0.014610427	0	0	0.0108862	0	0	0	0	0	0	0	0	0	0	0	0	29.64285714	20.21428571	40.646	-73.149	0.285714286	28.21428571	19.64285714	0.714285714	28.57142857	20.64285714	4932.428402	-8142.909562
BI	0	FI	2009	33	8	516	0.438564028	0.658517083	0.053285086	0.016902258	0.014610427	0	0	0.0108862	0	0	0	0	0	0	0	0	0	0	0	0	29.64285714	20.21428571	40.646	-73.149	0.285714286	28.21428571	19.64285714	0.714285714	28.57142857	20.64285714	4932.428402	-8142.909562
BI	0	FI	2009	33	8	516	0.438564028	0.658517083	0.053285086	0.016902258	0.014610427	0	0	0.0108862	0	0	0	0	0	0	0	0	0	0	0	0	29.64285714	20.21428571	40.646	-73.149	0.285714286	28.21428571	19.64285714	0.714285714	28.57142857	20.64285714	4932.428402	-8142.909562
BI	0	FI	2009	33	8	516	0.438564028	0.658517083	0.053285086	0.016902258	0.014610427	0	0	0.0108862	0	0	0	0	0	0	0	0	0	0	0	0	29.64285714	20.21428571	40.646	-73.149	0.285714286	28.21428571	19.64285714	0.714285714	28.57142857	20.64285714	4932.428402	-8142.909562
BI	0	FI	2009	34	8	516	0.438564028	0.658517083	0.053285086	0.016902258	0.014610427	0	0	0.0108862	0	0	0	0	0	0	0	0	0	0	0	1.428571429	30.14285714	22	40.646	-73.149	0	29.64285714	20.21428571	0.285714286	28.21428571	19.64285714	4932.428402	-8142.909562
BI	0	FI	2009	35	8	516	0.438564028	0.658517083	0.053285086	0.016902258	0.014610427	0	0	0.0108862	0	0	0	0	0	0	0	0	0	0	0	2.571428571	24.78571429	16.14285714	40.646	-73.149	1.428571429	30.14285714	22	0	29.64285714	20.21428571	4932.428402	-8142.909562
BI	0	FI	2009	35	8	516	0.438564028	0.658517083	0.053285086	0.016902258	0.014610427	0	0	0.0108862	0	0	0	0	0	0	0	0	0	0	0	2.571428571	24.78571429	16.14285714	40.646	-73.149	1.428571429	30.14285714	22	0	29.64285714	20.21428571	4932.428402	-8142.909562
BI	0	FI	2009	35	8	516	0.438564028	0.658517083	0.053285086	0.016902258	0.014610427	0	0	0.0108862	0	0	0	0	0	0	0	0	0	0	0	2.571428571	24.78571429	16.14285714	40.646	-73.149	1.428571429	30.14285714	22	0	29.64285714	20.21428571	4932.428402	-8142.909562
BI	0	FI	2009	36	9	516	0.438564028	0.658517083	0.053285086	0.016902258	0.014610427	0	0	0.0108862	0	0	0	0	0	0	0	0	0	0	0	0	25.57142857	14.85714286	40.646	-73.149	2.571428571	24.78571429	16.14285714	1.428571429	30.14285714	22	4932.428402	-8142.909562
BI	0	FI	2009	37	9	516	0.438564028	0.658517083	0.053285086	0.016902258	0.014610427	0	0	0.0108862	0	0	0	0	0	0	0	0	0	0	0	5	23.07142857	16.42857143	40.646	-73.149	0	25.57142857	14.85714286	2.571428571	24.78571429	16.14285714	4932.428402	-8142.909562
BI	0	FI	2009	38	9	516	0.438564028	0.658517083	0.053285086	0.016902258	0.014610427	0	0	0.0108862	0	0	0	0	0	0	0	0	0	0	0	0.285714286	22.21428571	10.92857143	40.646	-73.149	5	23.07142857	16.42857143	0	25.57142857	14.85714286	4932.428402	-8142.909562
BI	0	FI	2009	38	9	516	0.438564028	0.658517083	0.053285086	0.016902258	0.014610427	0	0	0.0108862	0	0	0	0	0	0	0	0	0	0	0	0.285714286	22.21428571	10.92857143	40.646	-73.149	5	23.07142857	16.42857143	0	25.57142857	14.85714286	4932.428402	-8142.909562
BI	0	FI	2009	38	9	516	0.438564028	0.658517083	0.053285086	0.016902258	0.014610427	0	0	0.0108862	0	0	0	0	0	0	0	0	0	0	0	0.285714286	22.21428571	10.92857143	40.646	-73.149	5	23.07142857	16.42857143	0	25.57142857	14.85714286	4932.428402	-8142.909562
BI	0	FI	2009	38	9	516	0.438564028	0.658517083	0.053285086	0.016902258	0.014610427	0	0	0.0108862	0	0	0	0	0	0	0	0	0	0	0	0.285714286	22.21428571	10.92857143	40.646	-73.149	5	23.07142857	16.42857143	0	25.57142857	14.85714286	4932.428402	-8142.909562
BI	0	FI	2009	38	9	516	0.438564028	0.658517083	0.053285086	0.016902258	0.014610427	0	0	0.0108862	0	0	0	0	0	0	0	0	0	0	0	0.285714286	22.21428571	10.92857143	40.646	-73.149	5	23.07142857	16.42857143	0	25.57142857	14.85714286	4932.428402	-8142.909562
BI	0	FI	2009	39	9	516	0.438564028	0.658517083	0.053285086	0.016902258	0.014610427	0	0	0.0108862	0	0	0	0	0	0	0	0	0	0	0	5.285714286	21.21428571	12.57142857	40.646	-73.149	0.285714286	22.21428571	10.92857143	5	23.07142857	16.42857143	4932.428402	-8142.909562
BO	0	IS	2009	35	8	0	0.625853299	0.133974112	0.196811044	0.00286479	0	0	0	0.134072152	0.209702597	0	0	0	0	0	0	0.345293073	0.084902309	0	0.022735346	2.714285714	24.71428571	16.21428571	40.696259	-73.274115	1.857142857	30.14285714	22.07142857	0	29.71428571	20.5	4939.776423	-8156.837305
BP	0	IS	2009	35	8	0	0.625853299	0.133974112	0.196811044	0.00286479	0	0	0	0.134072152	0.209702597	0	0	0	0	0	0	0.345293073	0.084902309	0	0.022735346	2.714285714	24.71428571	16.21428571	40.696259	-73.274115	1.857142857	30.14285714	22.07142857	0	29.71428571	20.5	4939.776423	-8156.837305
BP	0	IS	2009	35	8	0	0.625853299	0.133974112	0.196811044	0.00286479	0	0	0	0.134072152	0.209702597	0	0	0	0	0	0	0.345293073	0.084902309	0	0.022735346	2.714285714	24.71428571	16.21428571	40.696259	-73.274115	1.857142857	30.14285714	22.07142857	0	29.71428571	20.5	4939.776423	-8156.837305
BP	0	IS	2009	35	8	0	0.625853299	0.133974112	0.196811044	0.00286479	0	0	0	0.134072152	0.209702597	0	0	0	0	0	0	0.345293073	0.084902309	0	0.022735346	2.714285714	24.71428571	16.21428571	40.696259	-73.274115	1.857142857	30.14285714	22.07142857	0	29.71428571	20.5	4939.776423	-8156.837305
BP	0	IS	2009	35	8	0	0.625853299	0.133974112	0.196811044	0.00286479	0	0	0	0.134072152	0.209702597	0	0	0	0	0	0	0.345293073	0.084902309	0	0.022735346	2.714285714	24.71428571	16.21428571	40.696259	-73.274115	1.857142857	30.14285714	22.07142857	0	29.71428571	20.5	4939.776423	-8156.837305
BP	0	IS	2009	35	8	0	0.625853299	0.133974112	0.196811044	0.00286479	0	0	0	0.134072152	0.209702597	0	0	0	0	0	0	0.345293073	0.084902309	0	0.022735346	2.714285714	24.71428571	16.21428571	40.696259	-73.274115	1.857142857	30.14285714	22.07142857	0	29.71428571	20.5	4939.776423	-8156.837305
BP	0	IS	2009	35	8	0	0.625853299	0.133974112	0.196811044	0.00286479	0	0	0	0.134072152	0.209702597	0	0	0	0	0	0	0.345293073	0.084902309	0	0.022735346	2.714285714	24.71428571	16.21428571	40.696259	-73.274115	1.857142857	30.14285714	22.07142857	0	29.71428571	20.5	4939.776423	-8156.837305
BP	0	IS	2009	35	8	0	0.625853299	0.133974112	0.196811044	0.00286479	0	0	0	0.134072152	0.209702597	0	0	0	0	0	0	0.345293073	0.084902309	0	0.022735346	2.714285714	24.71428571	16.21428571	40.696259	-73.274115	1.857142857	30.14285714	22.07142857	0	29.71428571	20.5	4939.776423	-8156.837305
BP	0	IS	2009	35	8	0	0.625853299	0.133974112	0.196811044	0.00286479	0	0	0	0.134072152	0.209702597	0	0	0	0	0	0	0.345293073	0.084902309	0	0.022735346	2.714285714	24.71428571	16.21428571	40.696259	-73.274115	1.857142857	30.14285714	22.07142857	0	29.71428571	20.5	4939.776423	-8156.837305
BP	0	IS	2009	35	8	0	0.625853299	0.133974112	0.196811044	0.00286479	0	0	0	0.134072152	0.209702597	0	0	0	0	0	0	0.345293073	0.084902309	0	0.022735346	2.714285714	24.71428571	16.21428571	40.696259	-73.274115	1.857142857	30.14285714	22.07142857	0	29.71428571	20.5	4939.776423	-8156.837305
BQ	0	SI	2009	23	6	613	0.709417029	0.048128465	0.108575525	0.02205888	0.004870142	0.025496627	0	0.040393533	0	0.037188873	0	0	0	0	0	0.293118594	0.175402635	0.126500732	0	9.714285714	19.71428571	13.28571429	41.064583	-72.333639	3.142857143	20.64285714	10.85714286	0.142857143	21.35714286	12	4993.797992	-8052.143964
BQ	0	SI	2009	25	6	613	0.709417029	0.048128465	0.108575525	0.02205888	0.004870142	0.025496627	0	0.040393533	0	0.037188873	0	0	0	0	0	0.293118594	0.175402635	0.126500732	0	8.857142857	21.71428571	16.21428571	41.064583	-72.333639	3.714285714	20.57142857	12.21428571	9.714285714	19.71428571	13.28571429	4993.797992	-8052.143964
BQ	0	SI	2009	26	6	613	0.709417029	0.048128465	0.108575525	0.02205888	0.004870142	0.025496627	0	0.040393533	0	0.037188873	0	0	0	0	0	0.293118594	0.175402635	0.126500732	0	6.285714286	24.92857143	16.42857143	41.064583	-72.333639	8.857142857	21.71428571	16.21428571	3.714285714	20.57142857	12.21428571	4993.797992	-8052.143964
BQ	0	SI	2009	27	6	613	0.709417029	0.048128465	0.108575525	0.02205888	0.004870142	0.025496627	0	0.040393533	0	0.037188873	0	0	0	0	0	0.293118594	0.175402635	0.126500732	0	4	25.35714286	15.64285714	41.064583	-72.333639	6.285714286	24.92857143	16.42857143	8.857142857	21.71428571	16.21428571	4993.797992	-8052.143964
BQ	0	SI	2009	28	7	613	0.709417029	0.048128465	0.108575525	0.02205888	0.004870142	0.025496627	0	0.040393533	0	0.037188873	0	0	0	0	0	0.293118594	0.175402635	0.126500732	0	0.857142857	24.14285714	12.42857143	41.064583	-72.333639	4	25.35714286	15.64285714	6.285714286	24.92857143	16.42857143	4993.797992	-8052.143964
BQ	0	SI	2009	29	7	613	0.709417029	0.048128465	0.108575525	0.02205888	0.004870142	0.025496627	0	0.040393533	0	0.037188873	0	0	0	0	0	0.293118594	0.175402635	0.126500732	0	4	26	17.57142857	41.064583	-72.333639	0.857142857	24.14285714	12.42857143	4	25.35714286	15.64285714	4993.797992	-8052.143964
BQ	0	SI	2009	32	8	613	0.709417029	0.048128465	0.108575525	0.02205888	0.004870142	0.025496627	0	0.040393533	0	0.037188873	0	0	0	0	0	0.293118594	0.175402635	0.126500732	0	0.142857143	26.78571429	18.14285714	41.064583	-72.333639	2.142857143	27.85714286	19.57142857	11.85714286	26.35714286	18.85714286	4993.797992	-8052.143964
BQ	0	SI	2009	33	8	613	0.709417029	0.048128465	0.108575525	0.02205888	0.004870142	0.025496627	0	0.040393533	0	0.037188873	0	0	0	0	0	0.293118594	0.175402635	0.126500732	0	0.285714286	28.64285714	19.14285714	41.064583	-72.333639	0.142857143	26.78571429	18.14285714	2.142857143	27.85714286	19.57142857	4993.797992	-8052.143964
BQ	0	SI	2009	34	8	613	0.709417029	0.048128465	0.108575525	0.02205888	0.004870142	0.025496627	0	0.040393533	0	0.037188873	0	0	0	0	0	0.293118594	0.175402635	0.126500732	0	0	29.21428571	21.14285714	41.064583	-72.333639	0.285714286	28.64285714	19.14285714	0.142857143	26.78571429	18.14285714	4993.797992	-8052.143964
BQ	0	SI	2009	34	8	613	0.709417029	0.048128465	0.108575525	0.02205888	0.004870142	0.025496627	0	0.040393533	0	0.037188873	0	0	0	0	0	0.293118594	0.175402635	0.126500732	0	0	29.21428571	21.14285714	41.064583	-72.333639	0.285714286	28.64285714	19.14285714	0.142857143	26.78571429	18.14285714	4993.797992	-8052.143964
BQ	0	SI	2009	35	8	613	0.709417029	0.048128465	0.108575525	0.02205888	0.004870142	0.025496627	0	0.040393533	0	0.037188873	0	0	0	0	0	0.293118594	0.175402635	0.126500732	0	5.285714286	23.21428571	14.5	41.064583	-72.333639	0	29.21428571	21.14285714	0.285714286	28.64285714	19.14285714	4993.797992	-8052.143964
BQ	0	SI	2009	38	9	613	0.709417029	0.048128465	0.108575525	0.02205888	0.004870142	0.025496627	0	0.040393533	0	0.037188873	0	0	0	0	0	0.293118594	0.175402635	0.126500732	0	0	22	9.928571429	41.064583	-72.333639	4	22.64285714	15.28571429	0.571428571	24.35714286	13.42857143	4993.797992	-8052.143964
BS	0	RH	2009	23	6	317	0.561795902	0	0.166157795	0.014037469	0.000572958	0.002578311	0.27473332	0.002291832	0.064744244	0.063254744	0	0	0	0	0	0.212478436	0.23893042	0.16906268	0	10.57142857	20.14285714	13.35714286	40.946067	-72.620826	3.714285714	20.85714286	11.07142857	0.142857143	21.71428571	12.14285714	4976.382325	-8084.113485
BS	0	RH	2009	24	6	317	0.561795902	0	0.166157795	0.014037469	0.000572958	0.002578311	0.27473332	0.002291832	0.064744244	0.063254744	0	0	0	0	0	0.212478436	0.23893042	0.16906268	0	4.428571429	20.78571429	12.42857143	40.946067	-72.620826	10.57142857	20.14285714	13.35714286	3.714285714	20.85714286	11.07142857	4976.382325	-8084.113485
BS	0	RH	2009	25	6	317	0.561795902	0	0.166157795	0.014037469	0.000572958	0.002578311	0.27473332	0.002291832	0.064744244	0.063254744	0	0	0	0	0	0.212478436	0.23893042	0.16906268	0	10.14285714	22.21428571	16.42857143	40.946067	-72.620826	4.428571429	20.78571429	12.42857143	10.57142857	20.14285714	13.35714286	4976.382325	-8084.113485
BS	0	RH	2009	26	6	317	0.561795902	0	0.166157795	0.014037469	0.000572958	0.002578311	0.27473332	0.002291832	0.064744244	0.063254744	0	0	0	0	0	0.212478436	0.23893042	0.16906268	0	4.571428571	25.35714286	16.71428571	40.946067	-72.620826	10.14285714	22.21428571	16.42857143	4.428571429	20.78571429	12.42857143	4976.382325	-8084.113485
BS	0	RH	2009	26	6	317	0.561795902	0	0.166157795	0.014037469	0.000572958	0.002578311	0.27473332	0.002291832	0.064744244	0.063254744	0	0	0	0	0	0.212478436	0.23893042	0.16906268	0	4.571428571	25.35714286	16.71428571	40.946067	-72.620826	10.14285714	22.21428571	16.42857143	4.428571429	20.78571429	12.42857143	4976.382325	-8084.113485
BS	0	RH	2009	26	6	317	0.561795902	0	0.166157795	0.014037469	0.000572958	0.002578311	0.27473332	0.002291832	0.064744244	0.063254744	0	0	0	0	0	0.212478436	0.23893042	0.16906268	0	4.571428571	25.35714286	16.71428571	40.946067	-72.620826	10.14285714	22.21428571	16.42857143	4.428571429	20.78571429	12.42857143	4976.382325	-8084.113485
BS	0	RH	2009	26	6	317	0.561795902	0	0.166157795	0.014037469	0.000572958	0.002578311	0.27473332	0.002291832	0.064744244	0.063254744	0	0	0	0	0	0.212478436	0.23893042	0.16906268	0	4.571428571	25.35714286	16.71428571	40.946067	-72.620826	10.14285714	22.21428571	16.42857143	4.428571429	20.78571429	12.42857143	4976.382325	-8084.113485
BS	0	RH	2009	27	6	317	0.561795902	0	0.166157795	0.014037469	0.000572958	0.002578311	0.27473332	0.002291832	0.064744244	0.063254744	0	0	0	0	0	0.212478436	0.23893042	0.16906268	0	2.857142857	25.64285714	15.85714286	40.946067	-72.620826	4.571428571	25.35714286	16.71428571	10.14285714	22.21428571	16.42857143	4976.382325	-8084.113485
BS	0	RH	2009	27	6	317	0.561795902	0	0.166157795	0.014037469	0.000572958	0.002578311	0.27473332	0.002291832	0.064744244	0.063254744	0	0	0	0	0	0.212478436	0.23893042	0.16906268	0	2.857142857	25.64285714	15.85714286	40.946067	-72.620826	4.571428571	25.35714286	16.71428571	10.14285714	22.21428571	16.42857143	4976.382325	-8084.113485
BS	0	RH	2009	27	6	317	0.561795902	0	0.166157795	0.014037469	0.000572958	0.002578311	0.27473332	0.002291832	0.064744244	0.063254744	0	0	0	0	0	0.212478436	0.23893042	0.16906268	0	2.857142857	25.64285714	15.85714286	40.946067	-72.620826	4.571428571	25.35714286	16.71428571	10.14285714	22.21428571	16.42857143	4976.382325	-8084.113485
BS	0	RH	2009	28	7	317	0.561795902	0	0.166157795	0.014037469	0.000572958	0.002578311	0.27473332	0.002291832	0.064744244	0.063254744	0	0	0	0	0	0.212478436	0.23893042	0.16906268	0	1.142857143	24.35714286	12.57142857	40.946067	-72.620826	2.857142857	25.64285714	15.85714286	4.571428571	25.35714286	16.71428571	4976.382325	-8084.113485
BS	0	RH	2009	29	7	317	0.561795902	0	0.166157795	0.014037469	0.000572958	0.002578311	0.27473332	0.002291832	0.064744244	0.063254744	0	0	0	0	0	0.212478436	0.23893042	0.16906268	0	4.428571429	26.21428571	17.71428571	40.946067	-72.620826	1.142857143	24.35714286	12.57142857	2.857142857	25.64285714	15.85714286	4976.382325	-8084.113485
BS	0	RH	2009	29	7	317	0.561795902	0	0.166157795	0.014037469	0.000572958	0.002578311	0.27473332	0.002291832	0.064744244	0.063254744	0	0	0	0	0	0.212478436	0.23893042	0.16906268	0	4.428571429	26.21428571	17.71428571	40.946067	-72.620826	1.142857143	24.35714286	12.57142857	2.857142857	25.64285714	15.85714286	4976.382325	-8084.113485
BS	0	RH	2009	29	7	317	0.561795902	0	0.166157795	0.014037469	0.000572958	0.002578311	0.27473332	0.002291832	0.064744244	0.063254744	0	0	0	0	0	0.212478436	0.23893042	0.16906268	0	4.428571429	26.21428571	17.71428571	40.946067	-72.620826	1.142857143	24.35714286	12.57142857	2.857142857	25.64285714	15.85714286	4976.382325	-8084.113485
BS	0	RH	2009	29	7	317	0.561795902	0	0.166157795	0.014037469	0.000572958	0.002578311	0.27473332	0.002291832	0.064744244	0.063254744	0	0	0	0	0	0.212478436	0.23893042	0.16906268	0	4.428571429	26.21428571	17.71428571	40.946067	-72.620826	1.142857143	24.35714286	12.57142857	2.857142857	25.64285714	15.85714286	4976.382325	-8084.113485
BS	0	RH	2009	29	7	317	0.561795902	0	0.166157795	0.014037469	0.000572958	0.002578311	0.27473332	0.002291832	0.064744244	0.063254744	0	0	0	0	0	0.212478436	0.23893042	0.16906268	0	4.428571429	26.21428571	17.71428571	40.946067	-72.620826	1.142857143	24.35714286	12.57142857	2.857142857	25.64285714	15.85714286	4976.382325	-8084.113485
BS	0	RH	2009	30	7	317	0.561795902	0	0.166157795	0.014037469	0.000572958	0.002578311	0.27473332	0.002291832	0.064744244	0.063254744	0	0	0	0	0	0.212478436	0.23893042	0.16906268	0	11.42857143	26.64285714	19.07142857	40.946067	-72.620826	4.428571429	26.21428571	17.71428571	1.142857143	24.35714286	12.57142857	4976.382325	-8084.113485
BS	0	RH	2009	30	7	317	0.561795902	0	0.166157795	0.014037469	0.000572958	0.002578311	0.27473332	0.002291832	0.064744244	0.063254744	0	0	0	0	0	0.212478436	0.23893042	0.16906268	0	11.42857143	26.64285714	19.07142857	40.946067	-72.620826	4.428571429	26.21428571	17.71428571	1.142857143	24.35714286	12.57142857	4976.382325	-8084.113485
BS	0	RH	2009	31	7	317	0.561795902	0	0.166157795	0.014037469	0.000572958	0.002578311	0.27473332	0.002291832	0.064744244	0.063254744	0	0	0	0	0	0.212478436	0.23893042	0.16906268	0	1.285714286	28.07142857	19.71428571	40.946067	-72.620826	11.42857143	26.64285714	19.07142857	4.428571429	26.21428571	17.71428571	4976.382325	-8084.113485
BS	0	RH	2009	31	7	317	0.561795902	0	0.166157795	0.014037469	0.000572958	0.002578311	0.27473332	0.002291832	0.064744244	0.063254744	0	0	0	0	0	0.212478436	0.23893042	0.16906268	0	1.285714286	28.07142857	19.71428571	40.946067	-72.620826	11.42857143	26.64285714	19.07142857	4.428571429	26.21428571	17.71428571	4976.382325	-8084.113485
BS	0	RH	2009	32	8	317	0.561795902	0	0.166157795	0.014037469	0.000572958	0.002578311	0.27473332	0.002291832	0.064744244	0.063254744	0	0	0	0	0	0.212478436	0.23893042	0.16906268	0	0.428571429	27.14285714	18.35714286	40.946067	-72.620826	1.285714286	28.07142857	19.71428571	11.42857143	26.64285714	19.07142857	4976.382325	-8084.113485
BS	0	RH	2009	33	8	317	0.561795902	0	0.166157795	0.014037469	0.000572958	0.002578311	0.27473332	0.002291832	0.064744244	0.063254744	0	0	0	0	0	0.212478436	0.23893042	0.16906268	0	0.285714286	29.14285714	19.28571429	40.946067	-72.620826	0.428571429	27.14285714	18.35714286	1.285714286	28.07142857	19.71428571	4976.382325	-8084.113485
BS	0	RH	2009	33	8	317	0.561795902	0	0.166157795	0.014037469	0.000572958	0.002578311	0.27473332	0.002291832	0.064744244	0.063254744	0	0	0	0	0	0.212478436	0.23893042	0.16906268	0	0.285714286	29.14285714	19.28571429	40.946067	-72.620826	0.428571429	27.14285714	18.35714286	1.285714286	28.07142857	19.71428571	4976.382325	-8084.113485
BS	0	RH	2009	33	8	317	0.561795902	0	0.166157795	0.014037469	0.000572958	0.002578311	0.27473332	0.002291832	0.064744244	0.063254744	0	0	0	0	0	0.212478436	0.23893042	0.16906268	0	0.285714286	29.14285714	19.28571429	40.946067	-72.620826	0.428571429	27.14285714	18.35714286	1.285714286	28.07142857	19.71428571	4976.382325	-8084.113485
BS	0	RH	2009	33	8	317	0.561795902	0	0.166157795	0.014037469	0.000572958	0.002578311	0.27473332	0.002291832	0.064744244	0.063254744	0	0	0	0	0	0.212478436	0.23893042	0.16906268	0	0.285714286	29.14285714	19.28571429	40.946067	-72.620826	0.428571429	27.14285714	18.35714286	1.285714286	28.07142857	19.71428571	4976.382325	-8084.113485
BS	0	RH	2009	34	8	317	0.561795902	0	0.166157795	0.014037469	0.000572958	0.002578311	0.27473332	0.002291832	0.064744244	0.063254744	0	0	0	0	0	0.212478436	0.23893042	0.16906268	0	0.428571429	29.5	21.14285714	40.946067	-72.620826	0.285714286	29.14285714	19.28571429	0.428571429	27.14285714	18.35714286	4976.382325	-8084.113485
BS	0	RH	2009	34	8	317	0.561795902	0	0.166157795	0.014037469	0.000572958	0.002578311	0.27473332	0.002291832	0.064744244	0.063254744	0	0	0	0	0	0.212478436	0.23893042	0.16906268	0	0.428571429	29.5	21.14285714	40.946067	-72.620826	0.285714286	29.14285714	19.28571429	0.428571429	27.14285714	18.35714286	4976.382325	-8084.113485
BS	0	RH	2009	35	8	317	0.561795902	0	0.166157795	0.014037469	0.000572958	0.002578311	0.27473332	0.002291832	0.064744244	0.063254744	0	0	0	0	0	0.212478436	0.23893042	0.16906268	0	3.142857143	23.57142857	14.78571429	40.946067	-72.620826	0.428571429	29.5	21.14285714	0.285714286	29.14285714	19.28571429	4976.382325	-8084.113485
BS	0	RH	2009	36	9	317	0.561795902	0	0.166157795	0.014037469	0.000572958	0.002578311	0.27473332	0.002291832	0.064744244	0.063254744	0	0	0	0	0	0.212478436	0.23893042	0.16906268	0	0.285714286	24.64285714	13.78571429	40.946067	-72.620826	3.142857143	23.57142857	14.78571429	0.428571429	29.5	21.14285714	4976.382325	-8084.113485
BS	0	RH	2009	37	9	317	0.561795902	0	0.166157795	0.014037469	0.000572958	0.002578311	0.27473332	0.002291832	0.064744244	0.063254744	0	0	0	0	0	0.212478436	0.23893042	0.16906268	0	4.285714286	22.78571429	15.5	40.946067	-72.620826	0.285714286	24.64285714	13.78571429	3.142857143	23.57142857	14.78571429	4976.382325	-8084.113485
BS	0	RH	2009	38	9	317	0.561795902	0	0.166157795	0.014037469	0.000572958	0.002578311	0.27473332	0.002291832	0.064744244	0.063254744	0	0	0	0	0	0.212478436	0.23893042	0.16906268	0	0.142857143	22.07142857	9.928571429	40.946067	-72.620826	4.285714286	22.78571429	15.5	0.285714286	24.64285714	13.78571429	4976.382325	-8084.113485
BS	0	RH	2009	38	9	317	0.561795902	0	0.166157795	0.014037469	0.000572958	0.002578311	0.27473332	0.002291832	0.064744244	0.063254744	0	0	0	0	0	0.212478436	0.23893042	0.16906268	0	0.142857143	22.07142857	9.928571429	40.946067	-72.620826	4.285714286	22.78571429	15.5	0.285714286	24.64285714	13.78571429	4976.382325	-8084.113485
BS	0	RH	2009	39	9	317	0.561795902	0	0.166157795	0.014037469	0.000572958	0.002578311	0.27473332	0.002291832	0.064744244	0.063254744	0	0	0	0	0	0.212478436	0.23893042	0.16906268	0	4.857142857	21	12.14285714	40.946067	-72.620826	0.142857143	22.07142857	9.928571429	4.285714286	22.78571429	15.5	4976.382325	-8084.113485
BT	0	HN	2009	23	6	1046	0.682293575	0	0.310256711	0	0.047841986	0	0	0	0	0	0	0	0	0	0	0.309032717	0.002133713	0.263513514	0	7.142857143	21	13.57142857	40.855247	-73.349639	4.285714286	21.35714286	11.35714286	0.285714286	22.57142857	12.28571429	4963.057827	-8165.244602
BT	0	HN	2009	24	6	1046	0.682293575	0	0.310256711	0	0.047841986	0	0	0	0	0	0	0	0	0	0	0.309032717	0.002133713	0.263513514	0	6.142857143	20.78571429	13.07142857	40.855247	-73.349639	7.142857143	21	13.57142857	4.285714286	21.35714286	11.35714286	4963.057827	-8165.244602
BT	0	HN	2009	26	6	1046	0.682293575	0	0.310256711	0	0.047841986	0	0	0	0	0	0	0	0	0	0	0.309032717	0.002133713	0.263513514	0	2.857142857	26.14285714	16.92857143	40.855247	-73.349639	9.428571429	22.78571429	16.64285714	6.142857143	20.78571429	13.07142857	4963.057827	-8165.244602
[truncated: 9,189 more rows]
