# Supplementary material for: Spatiotemporal modeling of ecological and sociological predictors of West Nile virus in Suffolk County, NY, mosquitoes
Source: Ecosphere. Author manuscript; Available in PMC 2018 Aug 22. (PMC6104833; doi:10.1002/ecs2.1854)
Supplement: 4 [file NIHMS983434-supplement-4.zip]

Archive with 1 entries (1 files):
- ecs21854-sup-0004-DataS4.zipx
